# Supplementary material for: Loss of EPB41L3: a common molecular link in the tumorigenesis of neurofibromatosis types 1 and 2
Source: Front Oncol. 2026 May 20;16:1632602. doi: 10.3389/fonc.2026.1632602 (PMC13229769; doi:10.3389/fonc.2026.1632602)
Supplement: Supplementary file 4 [file Table1.xls]

## Sheet: Table S1.all proteins
Table S1 Proteins identified by LC-MS/MS in neurofibromatosis type 1 and type 2 and control nerves
samples: neurofibromatosis type 1 (NF1.1, NF1.2, NF1.3), neurofibromatosis type 2 (NF2.1, NF2.2, NF2.3) and control nerves (CON.1-3)
Majority.protein.IDs	Gene.names	Number.of.proteins	Unique.peptides	Sequence.coverage....	MS.MS.count	Q.value	Score	iBAQ	Symbol	Rank	NF2.3	NF2.2	NF2.1	NF1.2	CON.3	NF1.1	CON.2	CON.1	NF1.3	FS.1	NF2	NF1	CON	cv..NF2	cv..NF1	cv..CON	pv..NF2--CON	pv..NF1--CON	pv..NF1--NF2	qv..NF2--CON	qv..NF1--CON	qv..NF1--NF2	fc..NF2--CON	fc..NF1--CON	fc..NF1--NF2	ENTREZID	Alias
D3WYY8;B2YKU2;Q14XT3;A0A218N9E7;X2D546;X2D544;X2D537;X2D4V5;X2D4V3;X2D4U5;X2D4U2;X2D4K6;X2D4F2;X2D4E2;X2D4D6;X2D3Z8;X2D3Z7;X2D3Z6;K7WG81;H9E7F7;A0A059QM31;H9E7P8;A0A059RTG7;A0A059QNV4;E2DTL8;A0A1B1PEQ8;H9E7W2;G3CA49;K7WVJ5;H9E7T7;X5C6M5;X5BKA4;X2CK15;X2C841;W8DFH5;W8DBX9;W8D4U9;W8D1X2;V9K571;V9JPM6;V9JD22;V9J3S1;V9J3C6;V9J128;U5Z9R9;U5Z487;U3LSI8;U3L556;T1SWS8;T1Q632;S4STI1;R9Y478;R9Y412;Q9B2U8;Q…	COX2;cox2;COII;MT-CO2	288	1	26.3	4	0	12.977	4070300	COX2	786	1.01255	1.01897	1.01315	0.93354	3.04386	0.887111	0.941125	1.46563	1.0605	0.72386	1.01489	0.960383	1.81687	0.349452	9.34592	60.2402	0.191544	0.174927	0.747857	0.350545	0.214673	0.465647	0.558591	0.528591	0.946294	4513	COX2;COII;cox2;MT-CO2
A0A192ZH34;A0A2Z4LG78;W8NT44;W0HHM6;W0GCP1;W0GCL4;V9W407;V9VAM7;U6ETR8;U6ERN2;U5XVD3;U3N7V6;U3MKX3;S0F2B2;R9YI90;R4NK37;R4NA36;R4N0R2;Q9BD03;Q9BCT5;Q95IB6;Q860B7;Q7YNX5;Q75NU2;Q70FD0;Q6F3H8;Q6F3E0;Q6F3D9;Q45XP6;Q401C8;Q3ZUS8;Q3LSM9;Q1MW39;Q15JB2;N1NUU1;N0A0T3;M5A7P5;M4WJD1;M4QG06;L7QJN1;L7QJN0;K7X3R1;K0P2R8;J7SBL1;J7S4C5;J7QID7;J7QCI8;I7L1P5;I7B4Y7;I6ZW80;I6YW25;I6YAZ9;I4IY67;I3TBB4;I2GUK4;I2G867…	HLA-B;HLA;HLA B;HLA-B*40;HLA-B gene;HLA-B1501V2;HLA-B*15UL;HLA-A;HLA-C;HLA-B41	2749	1	12.9	4	0	7.7391	6194500	HLA-B	630	1.47409	7.35885	0.743053	1.27093	1.69724	1.06831	1.01498	1.03772	0.862064	0.692667	3.192	1.0671	1.24998	113.63	19.1581	31.0007	0.410746	0.523723	0.230241	0.489605	0.378597	0.257977	2.55364	0.853698	0.334306	NA	HLA-B;HLA;HLA-B*15UL;HLA-B40
B4DNE4;B4DPQ6;A0A024RA87;G3V1Q4;A0A023T695;B4DUD6;Q8TC62;E7ES33;Q3LIE9;A4GYY8;A8K3D0;E7EPK1;Q16181-2;Q16181;Q5JXL7;A4D1Y2	SEPT7;Nbla02942;DKFZp686F17268;DKFZp586I031;LOC392884	21	5	11.8	26	0	33.82	44263000	SEPT7	155	1.27323	0.574156	0.867509	1.11641	1.59626	0.950243	0.928949	0.922974	0.772395	0.972236	0.904965	0.94635	1.14939	38.7903	18.1794	33.6707	0.433059	0.462067	0.778743	0.500089	0.355868	0.474381	0.787341	0.823347	1.04573	989	SEPT7;DKFZp686F17268;LOC392884;Nbla02942
A0A023T787;Q9Y5S9	RBM8;RBM8A	2	1	5.2	1	0	6.6241	2431000	RBM8	988	0.953085	0.894127	0.950305	1.25139	0.973858	1.35634	1.49514	1.21771	1.32264	1.63585	0.932506	1.31012	1.2289	3.56736	4.08956	21.224	0.206929	0.579331	0.041515	0.358576	0.394468	0.103539	0.758812	1.06609	1.40495	9939	RBM8;RBM8A
O78117;A0A2K9UW93;A0A2K9UW88;A0A024F9U8;A0A024F9S8;A0A024F986;A0A024F8Q5;A0A223G1E1;A0A223G1C6;A0A223G1C3;A0A223G1B3;Q30152;X5D2U9;Q2LIR4;A0A0G2JJQ8;P13762;Q9UEX8;D6CJH3;O19740;Q9NQ54;Q9MYE4;Q9GJ49;Q9GIJ6;O19743;O19738;O19719;D1MYB6;A0A2U7NN60;A0A2U7NID4;A0A2U7NIC9;A0A2U7NIC5;A0A2U7NIB5;A0A2U7NEF8;A0A2U7NEF2;A0A2U7N6W0;A0A2U7N3K0;A0A2U7N3J3;A0A2U7MZU1;A0A2U7MZT2;A0A2U7MZR8;A0A2U7MWP0;A0A2U7MWM8;A…	HLA-DR;HLA-DRB4;HLA-DRB4* variant allele;DRB4;HLA-DRB1;HLA-DRB2	159	0	11.4	2	0.0083612	6.106	1566600	HLA-DR	1178	0.493455	0.504484	0.446102	1.07379	1.11545	1.0626	1.10772	1.05869	1.06721	1.07297	0.481347	1.06787	1.09395	6.44381	0.52661	2.81399	0.000763359	0.367352	0.00199648	0.0771049	0.315262	0.0528679	0.440007	0.976156	2.2185	3126	HLA-DRB4
A0A024F9V3;A0A024F8R0;A0A173ADW6;A0A173ADS1;A0A173ADS0;A0A173ADR6;Q29972;Q29789;A0A173ADY0;A0A173ADR4;Q30158;Q29971;O46698;Q9TPE2;Q5EEQ8;O78167;E9NVG9;A0A2U7NH26;A0A2U7NEG4;A0A2I4Q025;A0A2I4Q009;A0A2H4V0T6;A0A2H4G4F0;A0A2H4G2W3;A0A2D1CBP1;A0A288QAF4;A0A288Q9N4;A0A286MCI8;A0A1X9I6N1;A0A1X9I631;A0A1X9I5E6;A0A1X9I5D9;A0A1X9I5D5;A0A1X9I5B4;A0A1X9I580;A0A1X9I574;A0A1X9I565;A0A1X9I564;A0A1X9I553;A0A1S5…	HLA-DRB5;HLA-DRB2;HLA-DRB1;HLA-Dw12;HLA-DRB1*1605;HLA-DQB1;DRB52;HLA-DRB4;HLA-DRB14;DRB1;HLA-DBR1;HLA-DR;HLA-DR4I;HLA-D;HLA-DR15;HLA-DRBI	1572	0	19	4	0	12.623	12207000	HLA-DRB5	428	0.336558	0.712653	0.284162	0.570802	0.361706	0.200513	0.510307	0.21143	0.806311	5.73761	0.444458	0.525875	0.361148	52.5893	58.0723	41.379	0.635643	0.586553	0.82525	0.58357	0.396973	0.486046	1.23068	1.45612	1.18318	3127	HLA-DRB1;HLA-DRB5;HLA-DR4I;HLA-DRB;HLA-DRB4;HLA;HLA-D;HLA-DQB1;HLA-DR15
A0A024F8S3;A0A0A8LE32;A0A024F9S2;A0A223G1A9;Q30131;A0A223G1D5;A0A223G1D3;A0A182DWH4;Q9TQP2;S4T721;Q9UQT9;Q9MYD6;Q29814;Q0PQ40;A4UUM5;A0A2U7NN41;A0A2U7NIA4;A0A2U7NEC7;A0A2U7N3I1;A0A2U7MZQ7;A0A2P1CYQ7;A0A2I4PZY1;A0A288QFH4;A0A1X9I5V4;A0A1X9I5L7;A0A1X9I5G2;A0A1X9I585;A0A1X9I578;A0A1X9I568;A0A1X9I509;A0A1X9I501;A0A1X9I4Z1;A0A1X9I4Y5;A0A1X9I4U4;A0A1X9I4T5;A0A1X9I4S3;A0A1S5QRH1;A0A1S5QRG9;A0A1S5QRF5;A0…	HLA-DRB3;HLA-DRB1;HLA-DR4I	55	0	19	2	0.0012143	6.4764	1906300	HLA-DRB3	1097	0.812148	0.415387	0.252715	1.02475	0.421184	0.400253	2.63625	0.591262	0.423022	4.38413	0.493417	0.616008	1.21623	58.3206	57.4932	101.355	0.233764	0.51697	0.56788	0.377744	0.376264	0.405139	0.405692	0.506488	1.24845	NA	HLA-DRB3;HLA-DRB1;HLA-DR4I
B4E2Z6;B4DVQ5;A1KYQ7;A0A024QYU9;Q99613-2;Q99613;B5ME19;Q3B7B9;A0A024QYX7;B3KNZ4;B4DRU0;B4DVU3;B4DDN4	EIF3C;EIF3CL	13	2	2.2	4	0	13.408	1097500	EIF3C	1296	1.23683	0.504063	0.715335	1.00602	1.25555	1.05901	1.30438	0.976421	1.01468	1.49014	0.818743	1.02657	1.17878	46.067	2.76865	15.0106	0.166471	0.224075	0.316735	0.326355	0.243631	0.304668	0.694566	0.870871	1.25384	8663	EIF3C;EIF3S8;EIF3CL
A0A024QYW3;Q04941	PLP2	2	1	8.6	8	0	38.897	24530000	PLP2	253	1.11005	2.14054	1.05431	0.626379	0.740353	0.593738	0.940623	0.654683	0.816904	0.743915	1.43497	0.679007	0.778553	42.6265	17.7512	18.8488	0.0564885	0.407692	0.0240164	0.202627	0.333534	0.0821055	1.84312	0.87214	0.473187	5355	PLP2
A0A024QYX3;P98179	RBM3	2	1	6.4	2	0	6.8993	9184400	RBM3	510	0.984031	1.00398	0.843504	4.08849	1.29068	3.43523	0.965776	1.02305	3.27013	1.14209	0.943838	3.59795	1.09317	9.26671	12.0282	15.865	0.467939	0.000411039	0.000587199	0.516344	0.0664538	0.0528679	0.863396	3.2913	3.81204	5935	RBM3
I3L356;I3L2H1;F6PQP6;E9PBC1;B3KMB3;I3L2B2;B7ZKM5;A0A024QYY1;O95208-5;O95208-3;O95208-2;O95208	EPN2	12	1	3.2	1	0.0079186	6.1669	1658200	EPN2	1158	1.01513	1.02459	1.01588	1.04605	0.871664	1.59536	3.36997	0.906756	1.09102	0.956081	1.01853	1.24414	1.71613	0.51609	24.5143	83.4655	0.477804	0.799706	0.418321	0.520273	0.459814	0.346168	0.593505	0.724969	1.2215	22905	EPN2
Q0QF12;D6RFM5;A0A024QZ30;B4DYN5;P31040-2;P31040;B3KT34	SDHA	11	3	5.8	3	0	25.556	1328300	SDHA	1230	1.01292	1.01976	1.01353	1.36286	0.982532	1.47159	0.97444	0.967653	1.17569	1.00095	1.0154	1.33671	0.974875	0.373058	11.197	0.764132	0.752437	0.010276	0.12842	0.620957	0.0857297	0.182619	1.04157	1.37116	1.31643	6389	SDHA
K7EKW9;Q6FG43;Q9BTI6;J3QLD9;A0A024QZ62;E7EMK3;Q14254	FLOT2;hCG_1998851	7	2	6.8	4	0	12.451	7432000	FLOT2	583	1.24833	1.18252	1.09983	0.697367	2.40402	1.14222	1.5996	1.00349	0.685045	0.660915	1.17689	0.841545	1.66903	6.32242	30.9511	42.1108	0.335232	0.077158	0.126013	0.447902	0.141942	0.180948	0.705134	0.504211	0.715057	2319	FLOT2
A0A0D9SFK2;A0A024QZ63;Q92614-2;Q92614-3;Q92614-4;Q92614;H0YEV9;B3KVF8;B4DFN7;B4DZ32;B4E0T8;B4DYM1;Q92614-5	MYO18A;hCG_27198	13	2	0.8	3	0	17.159	186970	MYO18A	1683	1.73157	0.17501	1.30441	0.869442	0.702461	0.557659	0.841074	0.593108	0.678069	0.683397	1.07033	0.701723	0.712214	75.1402	22.4065	17.4485	0.952437	0.905931	0.918144	0.668377	0.484303	0.507454	1.50282	0.98527	0.655613	399687	MYO18A
A0A024QZ64;B7Z3K9;P09972;B7Z1N6;A8MVZ9;B7Z1Y2;C9J8F3;J3KSV6;J3QKP5;B7Z1Z9;B7Z3K7	ALDOC	17	3	11.5	6	0	51.483	493430	ALDOC	1523	1.42019	0.555942	2.63458	1.01187	1.84122	0.621694	1.19645	1.64904	0.963737	0.501915	1.5369	0.865767	1.56224	67.9434	24.5723	21.1898	0.683676	0.0347035	0.329595	0.60051	0.108493	0.30783	0.983784	0.554184	0.563319	230	ALDOC
F8VYN5;F8VTQ5;F8VZ49;A0A2R8Y4L2;Q9BSM5;F8W6I7;Q0VAC0;A0A024RC46;A0A024RB53;A0A024QZ98;A0A024RAZ7;P09651-3;Q32P51;P09651-2;P09651;H0YH80;Q6IPF2	HNRNPA1;HNRPA1;hCG_2020860;RP11-78J21.1;HNRNPA1L2	17	2	15.9	3	0	13.763	1837600	HNRNPA1	1115	1.29109	0.690603	1.04746	0.637128	0.142889	0.578039	0.487823	1.01589	0.524087	0.281066	1.00972	0.579751	0.548867	29.9113	9.75245	80.1087	0.100998	0.587493	0.0441574	0.256619	0.396989	0.105038	1.83964	1.05627	0.574171	3178	HNRNPA1;HNRPA1;HNRNPA1L2
Q9UMT9;Q59GG0;E9PKW4;H3BRY5;Q2TAB3;Q1ET65;Q1ET64;Q1ET63;Q1ET62;Q1ET61;B3KT14;A0A024QZB4;A0A0A6YYL2;P50225-2;P50226;P50225;P0DMN0;P0DMM9;P0DMM9-3	STP1;SULT1A2;SULT1A1;SULT1A4;ST1A5;hCG_1993905;SULT1A3	19	1	23.8	2	0	19.073	18396000	STP1	320	0.711552	1.38232	0.592116	2.92432	1.00407	0.902782	1.26757	0.839732	1.24894	0.614015	0.895329	1.69201	1.03712	47.575	63.8972	20.81	0.532766	0.352026	0.135467	0.541534	0.310498	0.189389	0.86328	1.63145	1.88982	6799	ST1A5;SULT1A2;SULT1A1;SULT1A3;SULT1A4
M0QYR1;A8KAQ5;A0A024QZD5;P08621-3;P08621-2;P08621	SNRNP70;SNRP70	6	1	9.6	2	0	8.8048	4731700	SNRNP70	726	1.50518	0.950302	0.548716	1.99727	0.750071	0.708811	0.350896	0.244453	0.670381	1.06515	1.0014	1.12549	0.448473	47.9603	67.1025	59.4369	0.0531415	0.108573	0.880799	0.197976	0.162139	0.497191	2.23291	2.5096	1.12392	6625	SNRNP70;SNRP70
B4DJP2;B4E381;H3BR29;H3BSM7;A0A024QZE6;Q96GQ5	C16orf58	6	1	5.7	1	0	7.0201	1157600	C16orf58	1283	0.98036	0.809186	0.979101	1.47225	0.835196	1.34185	1.26846	0.909229	1.2267	1.20292	0.922882	1.34693	1.0043	10.6694	9.12078	23.076	0.752319	0.0759836	0.049266	0.620957	0.141942	0.10845	0.918935	1.34117	1.45948	64755	C16orf58
A0A024QZF2;P10301	RRAS	2	2	8.3	9	0	16.438	12159000	RRAS	429	1.70634	1.62909	0.953899	0.623979	0.659518	0.847788	0.839268	0.646567	0.469454	0.672225	1.42978	0.647074	0.715118	28.9506	29.3972	15.0622	0.0208456	0.561421	0.0167939	0.143671	0.389068	0.0737572	1.99936	0.904849	0.45257	6237	RRAS
B4DG62;A8K7J7;A0A024QZK7;Q59FD4;P19367-4;P19367-2;P19367;P19367-3;B3KXY9;B3KRA9;B1AR63	HK1	12	6	5.7	14	0	54.834	2798100	HK1	930	0.753975	0.900194	0.914253	1.16362	1.056	1.2715	0.737275	1.13656	1.06016	1.05064	0.856141	1.16509	0.976612	10.3671	9.07059	21.6206	0.603112	0.239577	0.0973576	0.572766	0.251413	0.153781	0.876644	1.19299	1.36087	3098	HK1
B4DSN3;G5EA31;A0A024QZM6;P53992;A0A0U1RR49	SEC24C	5	2	2.1	3	0	15.213	759910	SEC24C	1399	1.00303	2.66681	0.982296	1.55604	1.20035	1.50737	1.32911	1.3682	1.62166	1.42103	1.55071	1.56169	1.29922	62.3343	3.67246	6.75959	0.863652	0.0186729	0.723018	0.647245	0.0921092	0.458313	1.19357	1.20202	1.00708	9632	SEC24C
A0A024QZN4;V9HWK2;P18206-2;P18206;B3KXA2;B4E3Q9	VCL;HEL114	9	33	26.9	159	0	322.46	52397000	VCL	134	0.984145	0.761096	0.726874	1.39337	1.23908	1.74282	1.22748	0.889796	1.09538	1.02553	0.824038	1.41052	1.11879	16.9541	22.9746	17.7332	0.162184	0.243805	0.0337639	0.324776	0.25364	0.0938243	0.736547	1.26076	1.71172	7414	VCL;HEL114
A0A024QZT0;A0A024QZN9;P45880;B4DKM5;P45880-2;P45880-1;A0A0A0MR02;Q5JSD2;Q5JSD1	VDAC2	10	6	18.4	11	0	48.142	10768000	VDAC2	459	0.627213	0.498022	0.777884	0.696089	1.3496	0.787319	0.665569	0.982349	0.783677	0.768333	0.634373	0.755695	0.999173	22.0798	6.83509	34.261	0.127892	0.298943	0.39495	0.297085	0.284403	0.33898	0.634898	0.756321	1.19125	7417	VDAC2
Q5BJH1;Q53FJ5;A0A024QZQ2;C9JIZ6;Q59EN5;P07602;P07602-2;P07602-3;B4DEK5;B4DRB7	PSAP	10	6	22.1	25	0	44.682	9084400	PSAP	515	0.549029	2.39588	0.76734	0.397697	0.405854	0.408685	0.505778	0.516669	0.514121	0.76009	1.23742	0.440168	0.476101	81.5554	14.6037	12.8289	0.0795655	0.532237	0.0446858	0.230464	0.381016	0.105321	2.59907	0.924526	0.355715	5660	PSAP
A0A024QZV0;Q86UY0;Q6EHZ3;Q658S9;Q8NBS9-2;Q8NBS9	hCG_1811539;TXNDC5;STRF8;DKFZp666I134	6	1	3.1	6	0	17.999	3073200	hCG_1811539	884	1.03536	1.32757	1.18009	1.58275	0.218809	1.65845	1.21325	0.538188	1.1984	1.11982	1.18101	1.47987	0.656749	12.3713	16.6688	77.3067	0.0788608	0.0858485	0.305344	0.230149	0.147789	0.299451	1.79827	2.25332	1.25305	81567	TXNDC5
A0A024R035;P02748	C9	3	3	4.7	9	0	25.761	4547100	C9	740	1.05137	1.87506	0.849359	1.54142	1.4401	2.04486	2.38042	1.89741	1.22166	1.53495	1.2586	1.60265	1.90598	43.1707	25.8947	24.6708	0.138931	0.447974	0.364122	0.308298	0.34922	0.325232	0.660343	0.840854	1.27336	735	C9
E9PDW2;B7Z609;Q6IAV5;A0A024R040;P55809-2;P55809	OXCT1;OXCT	6	2	5.1	2	0	12.781	1035400	OXCT1	1316	0.796495	0.811822	1.10892	1.29029	1.03374	1.24603	1.13682	1.24009	1.30917	1.00158	0.905744	1.28183	1.13688	19.4446	2.52838	9.07535	0.24451	0.0916031	0.0763359	0.385432	0.15034	0.133443	0.796691	1.1275	1.41522	5019	OXCT1
A0A024R046;O00479	HMGN4	2	2	27.8	5	0	24.905	38650000	HMGN4	167	0.402043	1.03662	0.652465	0.275625	1.46515	0.85168	0.399715	1.52041	1.13631	0.600308	0.697042	0.754539	1.12843	45.8548	58.1135	55.9794	0.413212	0.541985	0.988021	0.491029	0.382628	0.525742	0.617712	0.668665	1.08249	10473	HMGN4
B2R6K4;A0A024R056;P62873-2;P62873;A0A2L0WW42;B1AKQ8;F6X3N5;F6UT28	GNB1	21	2	13.5	62	0	81.535	19556000	GNB1	305	1.2496	0.677929	1.43773	1.35013	1.63142	1.36833	1.34262	1.20263	1.34724	1.18065	1.12175	1.35523	1.39222	35.2756	0.843765	15.7055	0.384381	0.852437	0.393541	0.475438	0.473503	0.338092	0.805728	0.973431	1.20814	2782	GNB1
E9PIJ1;E9PJF6;H0YCL9;H0Y360;B2RB47;A0A024R098;Q01433-3;Q01433-5;Q01433-2;Q01433-4;Q01433	AMPD2	11	1	9.2	1	0	6.9211	753850	AMPD2	1402	0.923253	0.0180583	0.959057	0.986455	1.0021	0.982645	1.0163	0.981775	0.982869	0.992216	0.633456	0.98399	1.00006	84.1812	0.217235	1.73515	0.176042	0.411098	0.123899	0.335469	0.334289	0.179343	0.633419	0.983933	1.55337	271	AMPD2
Q2TB59;A0A024R0C3;Q13423;E9PCX7;H0Y8P5	NNT	7	4	3.6	4	0	27.436	621520	NNT	1462	0.52648	0.165075	0.512083	1.48404	0.582388	0.835381	0.416661	0.538418	0.755702	0.643071	0.401213	1.02504	0.512489	51.0024	38.9737	16.752	0.366765	0.0387551	0.0197299	0.466966	0.112085	0.0768988	0.782871	2.00012	2.55486	23530	NNT
Q9UG93;E9PLT0;Q9GZV0;A0A024R0K2;A0A024R0E2;O75534-2;O75534;O75534-3;O75534-4;Q8WU01;Q96L66	DKFZp586J0620;CSDE1;UNR	11	2	5.1	2	0	12.61	199870	DKFZp586J0620	1677	1.08281	0.340495	1.06189	1.07763	1.12049	1.06611	1.11174	1.06205	1.07091	1.07651	0.828395	1.07155	1.09809	51.022	0.540247	2.87027	0.292132	0.367234	0.295009	0.423302	0.315262	0.293724	0.754394	0.975827	1.29352	7812	CSDE1;DKFZp586J0620
A8K0T9;A0A024R0E5;P52907	CAPZA1	3	2	11.5	7	0	20.899	12526000	CAPZA1	420	1.38761	1.10762	1.05876	1.48435	1.35228	1.12188	1.26917	0.938008	1.53375	1.30285	1.18467	1.37999	1.18648	14.9784	16.2966	18.4715	0.988902	0.362419	0.497475	0.678536	0.314289	0.377469	0.998469	1.1631	1.16488	829	CAPZA1
H0Y612;A0A024R0F6;Q9UPN9-2;Q9UPN9	TRIM33	4	1	1	12	0	13.123	2353400	TRIM33	1002	0.458269	0.325491	0.576262	0.764847	2.86143	0.869439	0.913172	1.254	1.20417	2.20245	0.453341	0.946153	1.6762	27.6741	24.255	62.0743	0.00880799	0.240223	0.0154433	0.12006	0.251421	0.0713851	0.270457	0.564463	2.08707	51592	TRIM33
B4E106;B4DKS0;B2R6A5;A0A024R0H1;P53985	SLC16A1	5	1	1.7	2	0	7.7454	1215600	SLC16A1	1269	1.02016	1.15814	0.833588	1.07434	1.11616	1.0631	1.10829	1.05916	1.06773	1.07347	1.00396	1.06839	1.09454	16.2239	0.528542	2.82193	0.62155	0.367293	0.730769	0.580775	0.315262	0.460099	0.917248	0.97611	1.06417	6566	SLC16A1
M0R203;M0QZV6;M0R0K8;M0QYZ0;A8K3W4;A0A024R0J9;A0A0A0MRA5;B7Z4B8;A8K6U7;A8K5K0;Q9BUJ2-3;Q9BUJ2-4;Q9BUJ2-2;Q9BUJ2	HNRNPUL1;HNRPUL1	14	1	11.1	2	0	9.8783	4980400	HNRNPUL1	709	1.51891	0.430059	0.399922	0.841424	0.655973	1.24237	1.68271	1.11396	1.06604	0.789743	0.782964	1.04994	1.15088	81.4249	19.1399	44.6931	0.275631	0.918262	0.224545	0.412148	0.488347	0.254618	0.680316	0.912295	1.34099	11100	HNRNPUL1
M0R1K3;A0A024R0L6;Q15102	PAFAH1B3	3	1	8.4	1	0	13.072	230690	PAFAH1B3	1660	0.918251	0.850914	0.510756	1.02625	1.05343	1.01914	1.05794	1.01691	1.02133	1.02908	0.759974	1.02224	1.04276	28.7429	0.356115	2.15782	0.154022	0.376923	0.180564	0.319807	0.31937	0.224543	0.728808	0.98032	1.3451	5050	PAFAH1B3
B4DEL6;A0A024R0Q4;Q8IV08	PLD3	3	1	2.5	2	0.0094079	6.074	164680	PLD3	1692	0.761412	4.85684	1.24234	0.924567	0.923351	0.925655	0.951594	0.926819	0.922974	0.934661	2.28686	0.924399	0.933921	97.8902	0.145896	1.64924	0.251204	0.588256	0.198649	0.389557	0.397196	0.23703	2.44867	0.989803	0.404221	23646	PLD3
M0R213;M0R0Y2;A0A024R0R9;P54920	NAPA	4	1	12	3	0	14.675	7927300	NAPA	555	1.05158	2.17463	1.18066	1.20157	1.96498	1.03151	1.44806	1.0667	1.32691	0.866481	1.46895	1.18666	1.49325	41.8344	12.4944	30.1923	0.907516	0.335584	0.562126	0.659152	0.301781	0.403592	0.983733	0.794687	0.807828	8775	NAPA
B3KUH4;Q8NCJ3;B4DLA1;A0A024R0S6;Q9NZN4;Q9NZN4-2	EHD2	6	2	5	8	0	13.86	17879000	EHD2	329	0.828329	1.29825	0.622649	1.47526	1.45805	2.38832	3.0967	1.64305	1.35232	0.771782	0.916408	1.73864	2.06593	37.7894	32.5539	43.4403	0.0276571	0.642454	0.0379918	0.15421	0.414548	0.0988798	0.443581	0.841575	1.89723	30846	EHD2
K7ERI9;K7EJI9;A0A024R0T8;K7ELM9;K7EPF9;P02654;K7EKP1	APOC1	7	2	20.8	13	0	18.176	48320000	APOC1	145	0.27015	0.267285	0.476104	0.973239	0.914921	0.772702	0.614304	0.991941	0.806426	1.8038	0.337846	0.850789	0.840389	35.4431	12.6209	23.7445	0.00833823	0.877217	0.00675279	0.119269	0.478085	0.0572332	0.402012	1.01238	2.51827	341	APOC1
Q6P163;A0A024R0T9;A0A0S2Z3C2;K7ER74;P02655	APOC2;APOC4-APOC2	5	2	25	4	0	13.408	4061800	APOC2	787	0.428159	0.459628	0.836729	0.95524	0.962213	0.953937	0.983656	0.954106	0.952674	0.963223	0.574839	0.95395	0.966658	39.55	0.134522	1.57946	0.0408691	0.477863	0.0428655	0.180044	0.361162	0.104602	0.594666	0.986854	1.65951	344	APOC2;APOC4-APOC2
A0A0S2Z4N8;A0A024R0V4;P50552;K7EM16;A0A0S2Z4I9;A0A0S2Z4I7	VASP	10	4	12.8	5	0	41.272	9447100	VASP	500	1.14812	0.551933	0.718683	0.619558	2.23595	0.800197	1.62326	0.957259	0.741757	0.560441	0.806245	0.720504	1.60549	38.1506	12.7933	39.8339	0.0538462	0.0358191	0.806283	0.198719	0.109046	0.482101	0.502181	0.448776	0.893654	7408	VASP
A0A0S2Z4A1;A0A024R0Y5;A0A2R8Y891;P08237;P08237-3;V9GY25;F8VNX2;F8VZQ1;B1APP6;B4E162;F8VZI0;Q96I60;A0A0S2Z4I1;P08237-2;Q01813-2;Q01813	PFKM;PFKP	16	1	2.3	3	0	8.3835	1434300	PFKM	1202	1.01523	1.67161	1.54714	0.774371	1.02194	0.655823	0.598744	1.00387	0.670925	1.00483	1.41133	0.700373	0.874849	24.702	9.2133	27.3515	0.0829712	0.334762	0.0143277	0.236945	0.301773	0.0696379	1.61322	0.800565	0.496252	5213	PFKM;PFKP
A0A024R104;Q12860-2;Q12860	CNTN1	3	5	4.8	6	0	34.913	1721600	CNTN1	1140	1.21441	0.818466	1.61231	1.99506	2.78726	1.5956	2.02582	1.81937	0.9984	1.01966	1.21506	1.52969	2.21082	32.6668	32.7903	23.058	0.0372871	0.151497	0.464181	0.173177	0.198558	0.366144	0.549599	0.69191	1.25893	1272	CNTN1
A0A024R151;Q8WWI5-3;Q8WWI5-2;Q8WWI5;B3KWF2;B3KMS7	SLC44A1	6	2	2.3	3	0	11.854	5051900	SLC44A1	704	1.44555	1.01585	1.36206	0.787781	1.40627	0.774115	1.26271	1.40131	0.8211	0.853762	1.27448	0.794332	1.35676	17.8775	3.04255	6.00612	0.72384	0.00017616	0.0333529	0.612205	0.0664538	0.0937129	0.939358	0.585462	0.623257	23446	SLC44A1
A0A024R152;Q9Y2D5-6;Q9Y2D5-4;A0A024R167;B4E2K2;Q9Y2D5;Q9Y2D5-5;Q9Y2D5-7	hCG_28765;AKAP2	14	4	2.5	4	0	22.148	731510	hCG_28765	1416	0.925904	0.814015	1.25974	1.16143	1.05169	1.64186	0.983455	1.1108	1.21835	0.871416	0.999886	1.34055	1.04865	23.1915	19.5812	6.07694	0.774574	0.0947739	0.210511	0.623202	0.152656	0.245897	0.9535	1.27836	1.3407	11217	AKAP2
A0A024R172;Q14914-2;Q14914	LTB4DH;PTGR1	3	1	3	1	0	9.2734	568120	LTB4DH	1486	0.910032	0.896448	0.904949	2.09512	1.0358	0.991281	1.58488	3.10927	2.02613	1.06034	0.90381	1.70418	1.90998	0.759407	36.2844	56.2457	0.0611861	0.882384	0.0455079	0.209119	0.479395	0.105872	0.473203	0.892248	1.88555	22949	PTGR1
A0A024R1A3;P22314-2;P22314	UBE1;UBA1	13	9	7.4	28	0	131.04	21985000	UBE1	275	1.27546	1.05188	0.903749	1.45395	1.01929	1.32491	1.28101	1.08626	1.1278	0.839037	1.07703	1.30222	1.12885	17.3743	12.6135	12.0439	0.803641	0.222196	0.36741	0.630406	0.243111	0.327385	0.954091	1.15358	1.20909	7317	UBA1;UBE1
B4DNT5;U5LKT7;U5LKR8;U5LKQ0;U5LKP5;U5LKN4;U5LKN0;U5LKM6;U5LKJ0;U5LKH9;U5LKG0;U5LKC6;U5LIJ1;U5LII8;U5LIH6;U5LIG7;U5LIC5;U5LIA9;U5LI90;U5LHF6;U5LH96;U5LH46;U5LGY0;U5LGW0;U5LGU2;B4E1N5;A0A1P8SD62;Q2KHQ6;A0A024R1Q4;B2R9E5;A0A024R1G8;Q29RW7;Q1WWL5;A5PL32;O14791-3;O14791;O14791-2;A0A2L0PUK1;A0A2L0PUG8;A0A2L0PUI9;A0A2L0PUI7;A0A2L0PUL2;A0A2L0PUV4;A0A2L0PUR3;A0A2L0PUI6;A0A2L0PUR8;A0A2L0PUI5;A0A2L0PUT9;A0A…	APOL1	141	2	5.8	2	0	12.018	2237500	APOL1	1031	0.809616	1.63062	1.09111	2.12565	2.06385	1.60062	1.73164	2.18602	2.44096	2.37922	1.17712	2.05574	1.99384	35.443	20.65	11.7935	0.0426307	0.898004	0.0430417	0.183615	0.482448	0.104602	0.590378	1.03105	1.74642	8542	APOL1
A0A024R1J3;Q00587-2;Q00587	CDC42EP1	3	1	2.3	2	0	8.4159	2729400	CDC42EP1	937	1.94108	0.918006	1.23054	1.09093	0.884826	0.941177	1.12118	0.95781	0.785967	1.31233	1.36321	0.939357	0.98794	38.4592	16.2333	12.2503	0.321257	0.683441	0.230945	0.441695	0.430407	0.257977	1.37985	0.950824	0.689077	11135	CDC42EP1
A0A024R1K7;Q04917;B2R6N6;A2IDB2	YWHAH	8	7	34.6	13	0	78.149	22583000	YWHAH	270	0.980738	0.579716	1.104	0.884183	1.06543	1.1607	0.455929	0.964396	0.723405	0.680749	0.88815	0.922763	0.828585	30.8651	23.9699	39.4237	0.789078	0.638168	0.847681	0.626619	0.41313	0.488605	1.07189	1.11366	1.03897	7533	YWHAH
A0A024R1K8;Q15459;Q15459-2	SF3A1	3	2	2.3	3	0	12.15	230320	SF3A1	1661	1.17377	0.820016	0.637868	1.78566	0.648307	0.793889	0.894053	0.802951	1.12214	0.771517	0.877219	1.2339	0.78177	31.0633	40.947	15.8915	0.729771	0.152496	0.31145	0.614033	0.198965	0.303205	1.12209	1.57834	1.4066	10291	SF3A1
B1AH72;A0A024R1K9;P20472	PVALB	3	1	16.7	1	0.0012484	6.5817	425650	PVALB	1557	1.13514	1.26216	1.80183	0.988116	1.00423	0.984171	1.01804	0.983245	0.984475	0.993757	1.39971	0.985587	1.00184	25.2901	0.222696	1.74871	0.140282	0.408397	0.133118	0.309057	0.333534	0.186976	1.39715	0.98378	0.704136	5816	PVALB
A0A024R1N1;P35579;A0A0U4BW16;P35579-2;Q86XU5	MYH9	15	15	10.5	56	0	174.71	13111000	MYH9	404	1.13241	0.920882	0.787293	0.856517	1.3571	0.67454	1.45686	1.18858	0.790895	0.952661	0.946861	0.773984	1.33418	18.3784	11.9072	10.1638	0.0832648	0.00411039	0.367998	0.237032	0.0759587	0.327385	0.709696	0.58012	0.817421	4627	MYH9
B2RDN9;A0A024R1N4;P12956-2;P12956;B4DE32;B1AHC9;Q6IC76;B4E356	XRCC6;G22P1	8	3	5.4	7	0	23.155	2301100	XRCC6	1017	1.39572	0.787243	0.682147	1.54809	0.802985	1.28028	1.32787	0.788279	1.28183	0.801073	0.955035	1.37006	0.973044	40.338	11.253	31.589	0.907986	0.0931885	0.131533	0.659152	0.152268	0.185038	0.981492	1.40802	1.43457	2547	G22P1;XRCC6
A0A024R1P2;P15153;B1AH77;B1AH80;J3KSC4;J3QLK0;B1AH78	RAC2;RAC3	14	1	19.8	3	0	7.3299	4297900	RAC2	766	0.683347	1.85072	0.789562	1.84666	3.14142	1.00259	0.931927	1.11972	1.17314	0.727535	1.10787	1.3408	1.73102	58.2653	33.2873	70.7699	0.393541	0.761186	0.468115	0.479456	0.449347	0.366809	0.640012	0.774571	1.21024	5880	RAC2
Q6NT72;B4DIU6;A8K129;A0A024R1P7;B4E2A6;Q9UH99-3;Q9UH99;Q9UH99-2	UNC84B;SUN2	22	3	5.4	3	0	18.589	1351800	UNC84B	1226	1.611	0.572161	0.704828	1.58608	1.89548	1.20349	1.15737	1.2093	0.825952	0.7764	0.962662	1.20518	1.42072	58.7308	31.5363	28.9978	0.195948	0.517792	0.412272	0.353077	0.376264	0.344648	0.677588	0.848287	1.25192	25777	SUN2;UNC84B
A0A024R1Q5;P17050	NAGA	2	2	5.4	2	0	14	612100	NAGA	1465	0.878832	2.03999	1.05957	1.22443	0.307728	1.01436	0.736328	0.324055	1.29255	1.29932	1.32613	1.17712	0.456037	47.1138	12.3187	53.2579	0.0139753	0.019906	0.855314	0.135067	0.0943789	0.490349	2.90795	2.58118	0.887631	4668	NAGA
J3KTJ3;Q9BTQ7;A0A024R1Q8;P62829	RPL23	7	3	33.3	7	0	31.132	7535000	RPL23	576	1.58112	1.73223	0.967237	1.24079	0.481666	1.42685	1.1052	0.814621	1.33822	1.39516	1.42686	1.33529	0.800497	28.3947	6.96955	38.9769	0.0674105	0.0651204	0.885614	0.217141	0.132632	0.498035	1.78247	1.66807	0.935822	9349	RPL23
A0A024R1S8;Q14847;A8K1D2;Q14847-2;Q14847-3;B4DIC4;C9J9W2;B4DJI4	LASP1	12	10	37.2	30	0	95.819	96323000	LASP1	84	0.960354	0.385078	1.3112	0.471823	0.688491	1.09285	0.597419	0.946854	0.527914	0.855965	0.885545	0.69753	0.744255	52.8005	49.2461	24.3558	0.856489	0.710628	0.646624	0.645215	0.43829	0.432645	1.18984	0.937219	0.787685	3927	LASP1
A0A024R1T5;P09543-2;P09543;B4DI06	CNP	9	11	25.7	133	0	90.659	88533000	CNP	94	1.30913	1.17119	1.41354	0.481523	0.919359	0.524915	0.852178	1.54112	0.444835	0.702829	1.29796	0.483757	1.10422	9.36584	8.28657	34.4004	0.448796	0.0126248	0.00152672	0.50651	0.0870034	0.0528679	1.17545	0.438099	0.372707	1267	CNP
A0A024R1Y2;A0A024R1T9;Q4LE36;P53396-2;P53396;P53396-3;Q8N9C4	ACLY;ACLY variant protein	9	8	6.1	15	0	49.29	4008100	ACLY	791	1.15678	0.738275	0.956159	0.811825	1.48326	0.693295	0.770348	0.983923	1.24364	0.840004	0.950405	0.916252	1.07918	22.0235	31.6126	33.9033	0.71145	0.57522	0.853611	0.607889	0.393291	0.490141	0.880676	0.849029	0.964066	47	ACLY;ACLY variant protein
A0A024R1U4;P51148;P51148-2;K7EIP6	RAB5C	4	2	11.1	7	0	37.282	16015000	RAB5C	351	1.59215	1.83997	1.53481	0.956213	0.58781	0.983509	1.21467	0.820334	0.95608	1.15394	1.65564	0.965267	0.874272	9.79602	1.63663	36.2464	0.0217264	0.534586	0.0116265	0.143755	0.381085	0.0646164	1.89374	1.10408	0.583017	5878	RAB5C
K7EPV0;A0A024R1X4;Q9Y2R0	COA3;hCG_16955	3	2	29.6	1	0	13.383	541190	COA3	1497	0.909006	0.565898	1.04431	1.00348	1.02399	0.99827	1.03411	0.996822	0.999323	1.008	0.839739	1.00036	1.01831	29.3679	0.275138	1.89347	0.37111	0.391309	0.413506	0.470946	0.32552	0.345038	0.824643	0.982373	1.19127	28958	COA3
B2RCL4;A0A024R1Y6;O75781;A0A024R207;O75781-2;B7Z649	PALM	9	4	16.8	11	0	65.847	18088000	PALM	326	1.37887	1.87342	1.26094	0.62762	0.560237	0.588825	1.15273	1.03291	0.674595	1.29128	1.50441	0.630346	0.915292	21.601	6.81367	34.226	0.073576	0.195831	0.00504991	0.224048	0.229816	0.0565998	1.64364	0.688684	0.418999	5064	PALM
A0A024R1Z6;Q99536;K7EJM4;B3KUF8;Q99536-2;Q99536-3	VAT1	7	3	6.6	5	0	20.035	929840	VAT1	1345	0.862092	0.699626	0.752361	0.734417	0.702997	0.672281	0.471142	1.21444	1.00503	0.710182	0.77136	0.80391	0.796193	10.745	22.0081	47.7663	0.902701	0.830006	0.897181	0.65833	0.468542	0.50033	0.96881	1.00969	1.0422	10493	VAT1
B4DJ66;J3KNQ3;Q53GN6;B2RBM7;A0A024R201;Q9Y6E3;Q9UNM6;Q9UNM6-2	PSMD13	8	1	2.6	1	0.0029709	6.3693	142500	PSMD13	1704	0.93147	1.11928	0.927519	1.19099	1.31388	1.08976	0.766365	1.15299	0.931142	0.743792	0.992757	1.07063	1.07774	11.0392	12.2335	26.1106	0.805931	0.946506	0.718555	0.631775	0.494717	0.458313	0.921144	0.993399	1.07844	5719	PSMD13
H3BPM9;A0A024R216;Q9Y3E1	HDGFRP3	3	1	5.7	3	0.0018138	6.448	7576600	HDGFRP3	574	0.962949	0.84521	0.645696	0.472661	0.430973	1.75722	0.657415	1.05791	1.10513	0.578956	0.817952	1.11167	0.715434	19.6067	57.7784	44.3746	0.563887	0.45778	0.633353	0.553545	0.354951	0.428294	1.1433	1.55384	1.35909	50810	HDGFL3;HDGFRP3
A0A024R280;A0A024R222;B4DHQ3;Q9Y617-2;Q9Y617;A9LS35;B4DHX7	PSAT1	7	2	6.2	3	0	12.712	196770	PSAT1	1681	1.11628	0.96103	2.69089	1.14127	1.20472	1.12403	1.17843	1.11764	1.13223	1.13501	1.5894	1.13251	1.16693	60.216	0.76139	3.8276	0.568878	0.37111	0.492954	0.556682	0.316609	0.376443	1.36204	0.970508	0.712542	29968	PSAT1
J3KRB3;A0A087WWH0;J3QS96;A0A087WXM6;J3QQT2;J3KRX5;A0A024R261;A0A0A6YYL6;P18621;P18621-3;J3KSJ0;A0A087WY81;J3QLC8;A0A0A0MRF8;P18621-2	RPL17;hCG_24487;RPL17-C18orf32	15	2	14.7	5	0	14.166	11103000	RPL17	452.5	1.07753	0.311693	0.748412	1.1764	0.79154	0.993293	0.549549	0.800874	0.990894	1.09764	0.712546	1.05353	0.713988	53.9161	10.1011	19.9562	0.787786	0.0366999	0.147093	0.626546	0.110358	0.199449	0.997981	1.47556	1.47854	6139	RPL17
Q53FS4;A0A024R2A7;P49257;B2R774	LMAN1	4	2	3.1	3	0	12.103	5556200	LMAN1	676	0.72354	1.02848	1.38922	1.05727	0.682014	1.22129	1.06351	0.781081	0.87916	0.968467	1.04708	1.05257	0.842202	31.8246	16.2566	23.5046	0.481386	0.204345	0.909865	0.521106	0.233288	0.504929	1.24326	1.24979	1.00525	3998	LMAN1
A8K5D8;A8K4G7;A0A024R2C5;O75351;Q6PJZ4;K7EL71;K7EKZ3	VPS4B	7	2	4.1	2	0	13.761	906650	VPS4B	1353	1.35068	1.21933	0.745405	0.92869	0.544605	0.842587	0.860817	0.973446	0.584315	0.321596	1.10514	0.785197	0.792956	28.8096	22.8244	28.0379	0.265473	0.998767	0.230593	0.403649	0.508851	0.257977	1.3937	0.990215	0.710496	9525	VPS4B
B7ZMI3;A0A024R2E1;A0A024R2I2;B4DER3;Q14643-4;Q14571;Q14643-3;Q14643-8;Q14643-7;Q14643-5;Q14643-6;Q14643-2;Q14643	ITPR1;ITPR2	13	1	1.4	2	0.0083893	6.1172	274600	ITPR1	1637	0.589558	0.427072	0.955	1.03833	1.10768	0.467163	0.828733	1.1051	0.533557	0.986426	0.65721	0.679684	1.01384	41.1418	45.9577	15.8125	0.0977099	0.132237	0.945097	0.254175	0.183951	0.514455	0.648238	0.670405	1.0342	3708	ITPR1;ITPR2
B4DQK1;A0A024R2E9;B3KQM6;B2RB57;O95352-3;O95352;C9JGL2;F8WDY9;C9JNU2;C9JKA3;H7C2R3;H7BZ92;C9JE55;H7C2J8;C9J415;C9JFF4;O95352-2	ATG7	17	1	2.6	1	0	9.6825	236890	ATG7	1654	0.954229	0.977969	0.951512	1.16124	0.968278	1.30541	0.53592	0.587853	1.08553	0.653647	0.961237	1.18406	0.69735	1.51411	9.43366	33.8514	0.142454	0.0355255	0.235526	0.309662	0.108917	0.260508	1.37841	1.69795	1.23181	10533	ATG7
A0A0S2Z5N2;A0A024R2F9;Q9BTV4;Q8TEP9	TMEM43;FLJ00144	4	3	13.8	8	0	22.093	4906100	TMEM43	715.5	1.32802	1.09834	1.00486	0.988532	0.875553	1.04964	0.745276	0.867001	0.834032	0.672617	1.14374	0.957403	0.829277	14.5397	11.607	8.78741	0.0879624	0.167939	0.396536	0.244399	0.210261	0.33937	1.3792	1.1545	0.837081	79188	TMEM43
J3QT51;B4DW89;J3QT87;A0A024R2H8;A0A1W2PPJ5;Q96SW2-2;Q96SW2	CRBN	7	1	4.4	1	0	12.075	586270	CRBN	1477	1.03282	0.860029	1.3053	1.04555	1.07852	1.0368	1.07814	1.03389	1.03996	1.04691	1.06605	1.04077	1.06352	21.0581	0.425514	2.41234	0.957369	0.370581	0.965825	0.668377	0.316469	0.521014	1.00238	0.978611	0.976285	51185	CRBN
A0A024R2K1;P20339-2;P20339;A0A0A1HAN9	RAB5A	4	2	11.2	6	0	17.767	3005400	RAB5A	902	1.02934	0.362626	1.04825	0.8725	0.630017	0.767957	1.09037	0.8963	0.643525	0.955534	0.813406	0.761327	0.87223	48.0081	15.0568	26.4976	0.704521	0.556958	0.93118	0.606777	0.387523	0.511207	0.932559	0.872852	0.935975	5868	RAB5A
A0A024R2M7;O95747;C9JIG9	OXSR1	3	2	3	3	0	11.129	2335700	OXSR1	1006	0.960913	1.12035	0.940605	0.917751	1.36382	1.1632	0.774357	1.25051	1.14568	0.797254	1.00729	1.07554	1.12956	9.77261	12.7314	27.6913	0.729477	0.903523	0.760305	0.614033	0.483314	0.468217	0.891752	0.952176	1.06776	9943	OXSR1
C9J9K3;A0A024R2P0;A0A0C4DG17;P08865;F8WD59;A0A024R7P5;Q96RS2	RPSA;LOC388524	7	3	11.8	7	0	52.076	6260000	RPSA	625	1.11359	0.716532	1.07319	1.37635	1.38239	1.66827	1.09487	1.19065	1.57669	1.87543	0.96777	1.54044	1.22264	22.5792	9.6921	11.9748	0.279859	0.0544334	0.0433353	0.415154	0.126351	0.104602	0.791544	1.25993	1.59174	3921	RPSA
B4DSW9;A0A2R8Y5C3;B4DL06;A0A2R8Y750;A0A2R8Y5Z1;B4DGU4;A0A2R8YCH5;A0A2R8Y7Z0;B5BU28;A0A024R2Q3;A0A2R8Y5A3;P35222;A0A2R8Y804;A0A2R8Y543	CTNNB1	16	3	3.8	6	0	59.533	4498300	CTNNB1	745	0.967069	0.448906	0.820759	0.725434	0.68489	0.931381	0.910933	0.844352	0.838117	0.972251	0.745578	0.831644	0.813392	35.8295	12.4002	14.2808	0.664944	0.847328	0.596536	0.596401	0.472242	0.413949	0.916628	1.02244	1.11544	1499	CTNNB1
E7EX53;A0A2R8Y738;B4DLP4;A0A2R8YEM3;E7EQV9;A0A024R2Q4;P61313-2;P61313	RPL15	8	1	6.8	4	0	12.127	19905000	RPL15	301	1.13673	0.370633	0.490378	1.26047	0.80131	0.852716	1.54628	0.70717	1.08978	1.17028	0.665913	1.06766	1.01825	61.8865	19.1799	45.1461	0.235115	0.741104	0.0902525	0.378343	0.445724	0.148474	0.653975	1.04852	1.6033	6138	RPL15
Q53R15;A0A024R2Q5;P05976-2;P05976;P08590	MYL1;MYL3	5	1	8.6	2	0.0012323	6.526	2626500	MYL1	955	1.77399	0.169512	1.18581	0.698181	1.51336	0.529382	2.52671	1.00012	0.618798	0.59364	1.04311	0.615454	1.68007	77.816	13.7214	46.238	0.22431	0.0230769	0.804169	0.371129	0.0985143	0.482101	0.620872	0.366327	0.59002	4634	MYL3;MYL1
A0A024R2T2;Q96AT1	KIAA1143	2	1	7.1	1	0	6.8921	497270	KIAA1143	1520	0.964788	0.835719	0.962655	1.04155	0.413522	1.35996	1.15187	0.622464	1.13263	1.12901	0.921054	1.17805	0.729285	8.02455	13.9206	52.1865	0.333353	0.11374	0.213858	0.447902	0.167834	0.246853	1.26295	1.61535	1.27902	57456	KIAA1143
H7C1U0;A0A024R2U9;C9JIF9;P13798;H7C393	APEH	7	3	8.4	5	0	17.439	6981600	APEH	595	0.559902	0.783418	1.29806	1.1162	3.25962	1.07415	0.703278	1.22465	1.30348	1.56618	0.880461	1.16461	1.72918	42.992	10.4834	78.1172	0.260599	0.688784	0.239577	0.400443	0.430912	0.26241	0.509177	0.673504	1.32273	327	APEH
A8KAH7;A0A024R2W3;P13861;A0A0S2Z472;P13861-2;H7C330	PRKAR2A	8	4	9.7	7	0	39.652	5562200	PRKAR2A	675	1.02339	0.765198	0.718499	1.17863	0.928703	1.00562	0.822365	0.99865	0.976119	0.736524	0.835695	1.05345	0.916573	19.6502	10.3852	9.68457	0.630593	0.156841	0.262419	0.580775	0.201007	0.277883	0.911761	1.14934	1.26057	5576	PRKAR2A
A0A024R2W4;Q14118	DAG1	3	3	2.7	8	0	19.944	3900000	DAG1	806	1.3197	1.86483	1.11428	1.34931	1.42127	1.5084	0.879744	1.04202	1.92411	1.3798	1.43293	1.59394	1.11435	27.0689	18.6199	24.9396	0.351674	0.0869055	0.6468	0.458884	0.148239	0.432645	1.2859	1.43038	1.11236	1605	DAG1
A0A024R2X1;A0A024R329;Q9Y5P6;Q9Y5P6-2	GMPPB	4	1	2.8	1	0	9.9072	384150	GMPPB	1582	1.05755	0.896835	1.06084	0.986594	1.02546	1.13879	0.718952	0.834751	1.16937	1.08352	1.00508	1.09825	0.859721	9.32797	8.91414	18.0025	0.423194	0.0827951	0.647857	0.498292	0.14514	0.43303	1.16907	1.27745	1.09271	29925	GMPPB
A0A024R319;P55268;Q15483	LAMB2	4	10	5.2	18	0	73.016	3021600	LAMB2	900	1.66535	1.40309	1.16086	1.57083	1.90536	1.04714	2.57273	1.0817	1.22463	1.23157	1.40977	1.28087	1.85326	17.8975	20.7933	40.3005	0.479624	0.293893	0.684733	0.520806	0.281619	0.445918	0.760695	0.691143	0.908568	3913	LAMB2
B4DKN9;A0A024R324;P61586;Q9BVT0;A0A0B6XK12;Q5JR08;A0A024R0I3;P08134	RHOA;ARHA;RHOC;hCG_2043376	19	3	17.9	36	0	54.76	16035000	RHOA	350	1.08136	1.49413	1.28936	0.911472	0.861149	1.01166	0.979828	1.04764	0.922543	0.909835	1.28828	0.948558	0.962872	16.0205	5.79049	9.80333	0.13805	0.869583	0.12936	0.308298	0.475418	0.182838	1.33796	0.985134	0.736296	387	RHOC;RHOA
Q3ZCW5;A0A024R325;Q96I99;H0Y852;Q9Y436;E9PDQ8;B7Z2D5;Q96I99-2	SUCLG2;DKFZp586M2023	8	4	9.7	8	0	26.865	3670700	SUCLG2	833	1.07404	1.11863	0.988731	1.19978	0.924271	0.943177	0.722274	0.748855	1.14003	0.851262	1.06046	1.09433	0.798467	6.22398	12.2695	13.7461	0.101938	0.037111	0.889489	0.257313	0.111	0.498657	1.32813	1.37054	1.03194	8801	SUCLG2
A0A024R326;Q6IPI1;P47914	RPL29	3	1	9.6	1	0.002401	6.4124	886960	RPL29	1356	0.993476	0.896116	0.992965	0.775565	1.30405	0.724252	1.19588	1.08266	1.27394	1.14091	0.960852	0.924585	1.1942	5.83479	32.84	9.27014	0.189548	0.17387	0.787845	0.34901	0.21459	0.476627	0.8046	0.77423	0.962255	6159	RPL29
F8WF90;C9JQU6;F8WF33;B4DWQ6;B4DZZ0;B3KQB4;A0A024R371;O75915	ARL6IP5	8	2	33.9	1	0	14.173	1070500	ARL6IP5	1304	0.872058	0.970895	1.12536	0.96187	0.970656	0.96004	0.990588	0.959991	0.959089	0.969387	0.989436	0.960333	0.973745	12.9025	0.147154	1.5949	0.95549	0.458661	0.899472	0.668377	0.355181	0.500823	1.01611	0.986227	0.970586	10550	ARL6IP5
B4DL49;A8K2H4;A0A024R374;P07858;E9PS78;E9PR54;E9PJ67;Q5HYG5;E9PCB3;E9PKQ7;E9PNL5;E9PHZ5;E9PLY3;E9PSG5;E9PQM1;Q6LAF9;B4DMY4;B3KUJ8	CTSB;DKFZp686N0152	18	2	7	9	0	12.714	1794800	CTSB	1127	0.87946	3.69641	0.785224	0.864195	0.882135	1.17574	0.522584	0.870587	1.19936	0.750841	1.78703	1.07977	0.758435	92.5693	17.3245	26.9416	0.201174	0.117264	0.581679	0.356397	0.17071	0.410597	2.35621	1.42368	0.604224	1508	CTSB;DKFZp686N0152
A8MZH3;A0A024R384;P02686-5;P02686-3;P02686;E9PJ72;J3QL64;B4DF42;A8K1H8;H7BYR8;P02686-6;P02686-4;C9J6H1;J3QQK6;J3QKL5;B7Z3Y6	MBP	32	8	42	90	0	117.94	478630000	MBP	18	0.292768	1.13995	6.80844	0.305627	3.53148	0.290124	1.44338	6.42034	0.270705	0.438844	2.74705	0.288819	3.7984	128.963	6.05828	65.7959	0.275807	0.00422783	0.0314152	0.412148	0.0759587	0.090751	0.723214	0.0760369	0.105138	4155	MBP
B3KX15;J3QL05;J3KP15;Q6NXQ0;Q8N220;B3KVY2;B3KUF7;Q8NAK9;B3KUY1;Q53FN0;A0A024R8U5;A0A024R3A8;Q01130-2;Q01130;Q9BRL6-2;Q9BRL6	SRSF2;SFRS2;SRP46;SRSF8	16	1	6.6	5	0.0078519	6.1301	2007700	SRSF2	1077	1.44153	1.58372	0.978104	1.69903	1.43083	1.05869	2.27825	0.847335	1.2975	2.16389	1.33445	1.35174	1.51881	23.7318	23.9393	47.3728	0.841926	0.868937	0.957134	0.639544	0.475396	0.518665	0.87862	0.890003	1.01296	6427	SFRS2;SRSF2;SRP46;SRSF8
F8W696;A0A024R3E3;P02647	APOA1	6	9	30.6	150	0	78.944	391110000	APOA1	23	0.492702	0.828802	0.816465	2.45246	1.13809	1.86001	1.40381	2.12937	2.64973	1.3724	0.712656	2.32073	1.55709	26.743	17.7103	32.9528	0.0189078	0.0963594	0.00252496	0.140401	0.1534	0.0528679	0.457685	1.49043	3.25645	335	APOA1
A0A024R3F4;A0A024R3H6;Q86UU1-2;Q86UU1;Q86UU1-3;Q96D60;Q5W9G0	PHLDB1;KIAA0638	18	7	4.6	12	0	50.757	1873500	PHLDB1	1105	1.38553	1.41949	1.00523	1.98517	1.13735	1.53257	1.94841	1.06327	0.938603	0.937644	1.27008	1.48545	1.38301	18.1088	35.3342	35.5061	0.836583	0.839812	0.680329	0.638102	0.470405	0.444505	0.918347	1.07407	1.16957	23187	PHLDB1
A8K6A6;A0A024R3I5;P43121;B2R642;B3KXZ9	MCAM	6	7	10.2	24	0	62.533	30509000	MCAM	211	1.58007	1.27425	1.09617	0.639482	0.899722	1.03928	0.703181	0.969958	0.629902	0.402368	1.31683	0.769555	0.85762	18.5859	30.3602	16.1239	0.0558426	0.544275	0.037522	0.201988	0.383309	0.0987795	1.53544	0.897314	0.5844	4162	MCAM
A0A024R3J7;P46977-2;P46977	hCG_2032701;STT3A	4	3	3.8	3	0	18.441	2249600	hCG_2032701	1030	0.839586	0.910303	0.766491	1.28224	0.667283	1.06383	1.37789	0.25566	1.09636	0.63784	0.838794	1.14748	0.766945	8.57293	10.2689	74.023	0.516853	0.247798	0.0889607	0.536205	0.255953	0.146694	1.09368	1.49616	1.36801	3703	STT3A
A0A024R3M1;Q9P016-2;Q9P016	THYN1	3	2	8	3	0	13.59	1828800	THYN1	1116	1.87784	0.224961	0.627957	0.626938	0.714814	1.58383	0.661879	1.1546	1.45391	1.16778	0.910254	1.22156	0.843765	94.6816	42.4898	32.0577	0.675455	0.387551	0.291955	0.598011	0.323946	0.293449	1.0788	1.44775	1.342	29087	THYN1
E5RI90;A0A024R3S1;Q9H425-3;Q9H425;Q9H425-2	C1orf198	5	2	11.9	3	0	15.383	4997500	C1orf198	708	1.41513	0.68724	0.794418	0.437679	0.568039	0.53588	0.89252	0.748018	0.535919	0.47241	0.965596	0.503159	0.736192	40.6981	11.2703	22.0817	0.43212	0.0566647	0.0358779	0.500089	0.127689	0.0964248	1.31161	0.683462	0.521087	84886	C1orf198
B2R5W3;A0A024R3T8;P09874;Q05D33;Q6PJL0	PARP1	6	3	2.6	3	0	18.213	568740	PARP1	1485	0.936078	0.887878	0.932374	1.71801	1.02478	1.16045	0.884452	1.02852	1.11013	1.18684	0.918776	1.32953	0.979251	2.91939	25.3754	8.38601	0.704287	0.104404	0.111744	0.606777	0.159101	0.169945	0.938244	1.3577	1.44706	142	PARP1
E7EXA3;Q6X734;Q658J0;A0A024R3V5;A0A024R3V7;Q9GZT8-3;Q9GZT8-2;Q9GZT8;C9JN42;B8ZZI0	NIF3L1;DKFZp762L015	10	2	7.7	2	0	11.801	3322400	NIF3L1	861	1.39924	0.303729	0.733409	0.944133	0.948102	0.943704	0.972044	0.944237	0.941922	0.952889	0.812126	0.943253	0.954794	67.9674	0.124289	1.57763	0.428303	0.510335	0.414269	0.499371	0.373661	0.345084	0.850577	0.987913	1.16146	60491	NIF3L1;DKFZp762L015
A0A024R3W2;Q15388	TOMM20	2	2	13.8	2	0	12.531	4407000	TOMM20	752	0.561162	0.173885	0.298378	0.988393	1.00459	0.984426	1.01833	0.98349	0.984743	0.994014	0.344475	0.985854	1.00213	57.3948	0.223613	1.75102	0.00716383	0.408103	0.00827951	0.116879	0.333534	0.0590634	0.343742	0.983754	2.8619	9804	TOMM20
B7Z4F6;B3GQS7;A0A024R3X4;P10809;B7Z5E7;B7Z597	HSPD1	20	6	9.5	23	0	40.431	46397000	HSPD1	147	0.765807	0.700815	1.08413	0.741842	0.947352	0.683715	0.817228	0.738187	0.752465	0.666785	0.850252	0.726007	0.834256	24.1267	5.09766	12.66	0.981797	0.155314	0.533412	0.677098	0.200768	0.393587	1.01917	0.870245	0.853873	3329	HSPD1
A8K5Y1;A0A024R409;Q59FX9;A0A024R3Y8;A0A024R407;A0A024R3Z1;P11137-2;P11137-4;P11137-3;P11137;A8MZ31;E7EV03;Q6NYC5	MAP2	13	2	4.2	4	0	12.939	1320500	MAP2	1232	0.988974	0.891442	1.17007	0.602785	0.669676	0.875327	0.675177	0.622431	0.705849	0.629684	1.01683	0.727987	0.655761	13.9046	18.9032	4.42171	0.0247798	0.461832	0.116207	0.150315	0.355868	0.173797	1.55061	1.11014	0.715939	4133	MAP2
E9PHS0;Q6FHH6;Q53TN2;B2R602;A0A024R3Z5;O43813;F8WDS9;B4DGM7	LANCL1	8	3	14.3	5	0	25.729	17411000	LANCL1	336	1.15143	4.28505	1.33675	1.21509	0.916866	0.899291	1.77834	0.949933	1.045	0.818167	2.25774	1.05313	1.21505	77.8718	15.0081	40.1719	0.276042	0.689196	0.124369	0.412148	0.430912	0.179734	1.85815	0.866738	0.466452	10314	LANCL1
C9IZ80;A0A024R3Z6;Q53FN7;Q7L1Q6-2;Q7L1Q6;Q7L1Q6-4;Q7L1Q6-3;C9JV57;C9J188;C9JWF5;B3KU41;C9JFN4;D3DN77	BZW1;hCG_2022736	13	2	5.4	5	0	14.256	7835800	BZW1	560	0.999123	1.04896	1.1452	1.36302	1.03744	1.29224	0.987378	1.04196	1.53101	1.04157	1.06443	1.39543	1.02226	6.97627	8.78864	2.96345	0.801585	0.00587199	0.12707	0.629543	0.0774688	0.181765	1.04125	1.36504	1.31096	9689	BZW1
E7EPX3;Q9HAC6;B9ZVU2;F8WAN0;B7Z822;C9JBE1;A0A024R442;Q53SB6;E7ETB3;B7Z7F0;Q9ULA0;E3W974;E5RJ35;C9JRG3;C9J1E2;Q9BSS9;E7EMB6;A0A024R443	DNPEP	18	2	6.7	4	0	14.355	10927000	DNPEP	456	1.10913	0.126093	0.489912	1.35085	1.22027	0.877238	0.747612	0.518883	0.94363	1.16666	0.575045	1.05724	0.828923	86.431	24.2546	43.1518	0.27475	0.353611	0.0686436	0.411987	0.31069	0.125106	0.693726	1.27544	1.83853	23549	DNPEP
C9J2I0;B4DHC5;A0A024R458;B8ZZY2;A0A0S2Z444;A0A0S2Z3Y3;A0A0S2Z3Z1;A0A0S2Z462;P52594-2;P52594-3;P52594;P52594-4	AGFG1;HRB	12	2	8	4	0	13.918	7720400	AGFG1	570	1.33514	0.239163	1.12222	0.779998	0.759644	1.48231	0.646785	1.13742	0.758945	1.04285	0.898842	1.00708	0.84795	64.6535	40.8796	30.304	0.781562	0.617029	0.543042	0.624934	0.40801	0.397433	1.06002	1.18767	1.12042	3267	AGFG1;HRB
B7ZLE5;A0A024R462;P02751-4;P02751-10;P02751-6;P02751-5;P02751-9;P02751-14;P02751-13;P02751-8;P02751-17;P02751-3;P02751-11;P02751;P02751-7;P02751-15;Q6MZM7;P02751-12;Q6MZF4	FN1;DKFZp686O12165;DKFZp686K139	28	12	5.1	32	0	91.798	14726000	FN1	374	0.728995	0.927719	0.781527	0.775027	7.89951	0.705387	2.4733	1.01903	0.87698	2.9871	0.812747	0.785798	3.79728	12.67	10.9827	95.497	0.0322959	0.0810335	0.874281	0.162689	0.144318	0.495063	0.214034	0.206937	0.966842	2335	FN1;DKFZp686K139;DKFZp686O12165
A0A024R488;Q8IWB7;C9JJ54;Q9H8N9	WDFY1	4	2	4.6	2	0	12.562	480720	WDFY1	1531	0.993828	0.53231	1.00741	1.38286	0.536425	1.63593	0.816593	0.940246	1.3946	1.03192	0.844515	1.47113	0.764421	32.0258	9.70966	27.0667	0.787904	0.0160305	0.0347035	0.626546	0.0902135	0.0946817	1.10478	1.92451	1.74199	57590	WDFY1
A0A087X0K1;Q7Z4X0;A0A024R496;Q9Y376	CAB39	4	1	2.4	1	0	6.9665	472600	CAB39	1536	0.92373	0.937692	0.919367	0.929876	1.25858	1.00981	0.952391	0.884932	1.10265	1.17891	0.92693	1.01411	1.03197	1.0327	8.52634	19.296	0.632531	0.953553	0.622901	0.581635	0.496605	0.424343	0.898217	0.982698	1.09405	51719	CAB39
A0A024R4A0;P19338;B3KTP9;Q9BQ02;B3KM80;Q6ZS99	NCL	18	17	18.5	32	0	115.36	27848000	NCL	228	1.10658	0.402482	0.567817	1.00806	0.5372	1.0858	0.80387	0.969353	1.07125	0.670215	0.692293	1.05504	0.770141	53.1831	3.91718	28.3119	0.645802	0.102055	0.0984733	0.588663	0.157558	0.154729	0.898917	1.36993	1.52398	4691	NCL
Q53SW4;Q7Z518;A8K413;A0A087WXC5;A0A024R4B3;E7ESZ7;O95299;O95299-2;H7C2W5;H7C1Y7;H7C2X4;Q8N1B9;Q59FM0;C9J6X0	NDUFA10	14	2	5.1	4	0	11.652	3816200	NDUFA10	820	0.858687	0.838665	1.02746	1.3707	0.442693	1.02829	0.737456	0.922259	1.12986	0.503708	0.908269	1.17628	0.700803	11.4176	14.9509	34.514	0.280211	0.0603641	0.206518	0.415154	0.128861	0.243372	1.29604	1.67848	1.29508	4705	NDUFA10
A0A087WW61;A0A087WX67;A0A087WXV3;A0A087WXQ5;K7EJM5;A0A087WV68;A0A0A0N0N3;A0A0A0N0M3;K7EN94;B1AKP7;G3V162;A0A087X260;A0A087WYY0;B4DRW3;A0A0A0N0L3;A0A024R4E2;Q13148-4;Q13148;A0A087WZC9;A0A087WX29	TARDBP;TDP43	20	2	12.3	4	0	15.054	19758000	TARDBP	302	1.88676	2.96862	0.752673	1.43348	1.01342	1.63145	0.820128	1.05683	1.29451	0.849066	1.86935	1.45315	0.963462	59.276	11.6526	13.0793	0.193717	0.0153846	0.782208	0.351561	0.0902135	0.474778	1.94024	1.50826	0.777355	23435	TARDBP;TDP43
Q6ZN49;Q2HJC8;B4DKR8;Q6ZS03;Q96CF6;H0Y394;B2R5V9;A0A024R4E5;Q00341-2;Q00341	HDLBP	10	1	1.4	1	0	7.4511	622920	HDLBP	1461	1.0744	0.876064	0.997781	0.987878	1.00393	0.983953	1.01779	0.983035	0.984246	0.993537	0.982748	0.985359	1.00158	10.1775	0.221913	1.74674	0.89448	0.408632	0.972637	0.655923	0.333534	0.521846	0.981194	0.983801	1.00266	3069	HDLBP
A0A024R4F1;P06733;A0A2R8Y6G6;E2DRY6;P06733-2	ENO1	14	7	15.2	120	0	104.31	42229000	ENO1	160	0.97794	1.21355	0.999877	0.953781	0.879969	0.817119	0.605123	0.972312	1.17392	0.630882	1.06379	0.981606	0.819135	12.2354	18.3392	23.3178	0.229712	0.339988	0.699472	0.374329	0.303799	0.450474	1.29867	1.19834	0.922745	2023	ENO1
A0A024R4G1;Q8N1G4	LRRC47	2	1	2.6	1	0	9.1138	117810	LRRC47	1710	0.954421	0.853482	0.951714	0.908512	0.996353	0.832337	0.811835	0.717461	1.00636	0.461054	0.919872	0.915735	0.841883	6.25213	9.52614	16.8496	0.623371	0.475044	0.973165	0.580775	0.360599	0.521846	1.09264	1.08772	0.995502	57470	LRRC47
Q0QF37;Q75MT9;Q6FHZ0;A0A024R4K3;P40926;G3XAL0;P40926-2;B3KTM1	MDH2	8	6	20.7	49	0	159.84	27093000	MDH2	235	0.640495	1.17129	0.680605	0.887013	0.615358	0.741455	0.453483	0.602772	1.20488	0.506645	0.830797	0.94445	0.557204	35.5753	25.0932	16.1602	0.163946	0.034175	0.612507	0.325257	0.108493	0.419526	1.49101	1.69498	1.1368	4191	MDH2
A5D904;B5MCT8;C9JM19;B7Z732;A0A024R4M0;P46781	RPS9	6	2	15	7	0	11.757	1814300	RPS9	1121	1.08008	1.17429	1.0179	1.44324	0.720374	1.38027	0.798254	0.86123	1.1408	1.82451	1.09076	1.32144	0.793286	7.21855	12.0757	8.89458	0.0583089	0.00475631	0.326776	0.20268	0.0759587	0.307109	1.37499	1.66578	1.21149	6203	RPS9
M0R0F0;A0A024R4Q8;M0R0R2;P46782;M0QZN2;Q53G25	RPS5	7	3	21.5	7	0	26.526	10845000	RPS5	458	1.128	2.04362	0.721509	1.34351	1.19791	1.19942	1.10951	1.1028	1.31769	1.12844	1.29771	1.28687	1.13674	52.1841	5.97	4.66974	0.902525	0.0564885	0.809689	0.65833	0.127689	0.482101	1.14161	1.13207	0.991651	6193	RPS5
A0A024R4S2;Q9BZL4-2;Q9BZL4-3;Q9BZL4-4;Q9BZL4	PPP1R12C	5	1	1.3	1	0.0079141	6.1652	234640	PPP1R12C	1655	1.05009	0.725137	1.02615	0.981974	1.04196	0.978529	1.01161	0.97781	0.978537	0.988059	0.933792	0.97968	1.01046	19.3936	0.202802	3.17583	0.660716	0.280211	0.78256	0.594806	0.274096	0.474778	0.924125	0.969538	1.04914	54776	PPP1R12C
B7Z6L2;A0A024R4U0;Q9NP61;H0Y6A0;B7Z4Q0;Q9NP61-2	ARFGAP3	6	2	3.8	2	0	11.436	736350	ARFGAP3	1414	1.22434	2.43558	1.15712	1.54167	1.30249	0.90984	1.08935	1.02894	1.24194	0.740832	1.60568	1.23115	1.14026	44.8096	25.6715	12.6028	0.332355	0.752907	0.465825	0.447902	0.447128	0.366289	1.40817	1.07971	0.766748	26286	ARFGAP3
H0YD64;E9PS74;B0AZP8;A8K2X6;A0A024R4Y2;Q8NBI5;Q8NBI5-2	SLC43A3;hCG_39762	7	1	6.6	1	0	8.3482	4655100	SLC43A3	729	1.04874	0.954846	0.806484	1.01739	0.964594	1.01103	1.04867	1.0091	1.01277	1.02088	0.936689	1.01373	1.00745	13.0399	0.324384	4.17503	0.667939	0.841985	0.662361	0.598011	0.470702	0.437284	0.929758	1.00623	1.08225	29015	SLC43A3
Q9UFX5;A0A140VJH7;A0A024R529;Q3LXA3	DKFZp586B1621;DAK	4	2	10.9	3	0	12.234	1996800	DKFZp586B1621	1079	1.33572	1.20154	1.52362	1.39816	1.57117	1.23314	0.89439	1.07622	1.28742	1.04467	1.35363	1.30624	1.18059	11.9517	6.43864	29.6675	0.522196	0.498826	0.868644	0.538278	0.369917	0.492801	1.14656	1.10642	0.964991	26007	DAK;TKFC
A0A024R542;Q9C0C2;B3KXS7;Q9C0C2-2;A0A2R8Y5C4	TNKS1BP1	7	8	3.9	8	0	54.45	1626800	TNKS1BP1	1162	1.00624	0.709959	1.07093	1.19976	0.549231	1.19979	0.903598	0.907417	1.20513	0.648196	0.929043	1.20156	0.786749	20.717	0.257163	26.1462	0.516265	0.0452143	0.203641	0.536205	0.118519	0.241245	1.18086	1.52725	1.29333	85456	TNKS1BP1
B4DSE4;A0A024R588;A0A024R566;B4DJU4;A0A024R5D9;A0A024R572;Q15637-4;Q15637-6;Q15637-3;Q15637-2;Q15637;Q14820;F8WEV5;B4DX42;Q15637-7;Q15637-5	SF1	16	1	5.3	1	0	10.292	532970	SF1	1501	0.954066	0.951948	0.95134	1.01821	0.845988	1.35322	0.519512	0.76292	0.903147	0.646367	0.952451	1.09153	0.709474	0.150244	21.4214	23.9154	0.150734	0.0676453	0.575396	0.316548	0.134615	0.407595	1.34248	1.5385	1.14602	7536	SF1
B4DMV9;B4DR44;B4DTR4;B2R5U3;A0A024R571;Q9H4M9;C9JDQ8;C9J2Z4;C9JC03;B4DZH9	EHD1	10	1	5.7	4	0	20.941	4316700	EHD1	764	0.863641	0.690636	0.885951	1.36591	1.45054	1.85955	1.34712	1.02693	1.15915	0.947814	0.813409	1.46153	1.27486	13.1433	24.6218	17.3237	0.0422783	0.50734	0.0246624	0.183285	0.373042	0.0828527	0.638036	1.14642	1.7968	10938	EHD1
A0A024R5A3;A0A024R580;B2RDI5;P07384;B4DWH5	CAPN1	16	7	9.7	22	0	68.572	10352000	CAPN1	478	1.17064	1.17678	1.22384	1.1399	1.55803	1.04066	0.953242	1.01467	0.885644	0.859758	1.19042	1.02207	1.17531	2.44507	12.5377	28.3211	0.874222	0.525015	0.403993	0.651611	0.378597	0.342475	1.01286	0.869615	0.858577	823	CAPN1
A0A024R5C5;P11498-2;P11498;E9PRE7	PC	4	2	1.7	2	0	12.01	319680	PC	1612	1.036	1.14856	1.2616	0.957111	1.05493	0.955659	0.985612	0.955767	0.954484	0.964963	1.14872	0.955752	0.998769	9.81974	0.137668	5.09365	0.411333	0.277863	0.305872	0.489801	0.272989	0.299451	1.15013	0.956929	0.832016	5091	PC
A0A087X2D4;A0A024R5K0;Q59F10;A0A024R5D8;P43353-2;P43353	ALDH3B1	6	1	3.4	1	0.0012315	6.5248	308590	ALDH3B1	1620	0.949994	0.829564	0.947045	0.184223	0.558081	0.228555	0.423744	1.04444	0.29469	0.35641	0.908868	0.235823	0.67542	7.55833	23.5732	48.3491	0.228597	0.0239577	0.000939518	0.37409	0.0985143	0.0528679	1.34563	0.34915	0.259469	221	ALDH3B1
B2RAQ8;A0A024R5F4;P50416-2;P50416	CPT1A	4	1	1.4	1	0	7.9278	298850	CPT1A	1624	1.13155	1.20868	1.41383	1.0274	0.942373	1.0202	1.05915	1.01793	1.02244	1.03014	1.25135	1.02335	1.00648	11.6592	0.360257	5.88411	0.211979	0.692484	0.277393	0.36208	0.431667	0.286408	1.24329	1.01676	0.817792	1374	CPT1A
B2R4V4;A0A024R5H0;O75531	BANF1	3	2	16.9	3	0	13.9	73292000	BANF1	106	1.294	0.422613	0.242437	1.37644	0.255679	1.29423	0.821715	0.570667	0.929406	0.437293	0.653017	1.20003	0.549354	86.119	19.8279	51.6278	0.954433	0.058074	0.054081	0.668377	0.127689	0.114031	1.1887	2.18443	1.83766	8815	BANF1
Q6FGX3;Q53ET8;A0A024R5J5;A0A024R5H8;P20340-2;P20340;F5H3K7;B7Z5Z9;P20340-3;P20340-4	RAB6A	19	5	22.1	12	0	61.639	3869400	RAB6A	811	1.16534	1.24167	0.965837	0.573471	0.944058	0.746744	1.05758	0.779224	0.63689	0.952593	1.12428	0.652368	0.926954	12.6682	13.4383	15.0993	0.337816	0.0366412	0.0183793	0.447902	0.110358	0.0755601	1.21288	0.703777	0.580253	5870	RAB6A
A0A024R5K1;Q9BR76;Q9NSK3	CORO1B;DKFZp762I166	8	3	5.3	5	0	18.145	2285100	CORO1B	1022	0.938563	1.74775	0.872055	1.37488	0.994744	1.34853	0.995187	0.962708	1.17341	0.917893	1.18612	1.29894	0.984213	41.1017	8.43081	1.89238	0.62842	0.00757487	0.621491	0.580775	0.0801498	0.423905	1.20515	1.31978	1.09512	57175	CORO1B
B4DN87;A8K259;A0A024R5K8;P50454;E9PPV6;E9PJH8;E9PIG2;E9PRS3;E9PNX1;E9PK86;E9PMI5;E9PR70	SERPINH1	15	5	10.8	14	0	35.509	26306000	SERPINH1	238	1.01395	1.24319	0.932587	0.981603	0.706215	1.15189	0.80485	0.885175	0.88438	1.4869	1.06324	1.00596	0.798747	15.1481	13.4606	11.222	0.139166	0.0768056	0.80781	0.308298	0.141942	0.482101	1.33114	1.25942	0.946122	871	SERPINH1
H0YCY1;H0YEF7;H0YEH1;Q8N6B4;B5BU72;A0A024R5L7;A8K5U9;A0A024R5P1;Q13492-4;Q13492-3;Q13492-2;Q13492-5;Q13492	PICALM;MLL/CALM fusion	13	1	4.1	3	0	9.2657	7782800	PICALM	567	1.01528	0.751024	1.08682	0.871249	0.960632	1.35903	1.13035	0.9302	1.22531	1.30847	0.951039	1.15186	1.00706	18.5979	21.8817	10.7094	0.762243	0.465708	0.453729	0.620957	0.35695	0.362155	0.944372	1.14379	1.21116	8301	PICALM;MLL/CALM fusion
A0A024R5M3;Q53HG7;Q14247-3;Q14247;Q14247-2;B3KRK4;B4E358;H0YCD9	CTTN	10	4	6.6	8	0	23.23	3760500	CTTN	825	1.09912	0.673508	1.25392	0.716166	0.48829	0.965327	0.660267	0.704699	0.825683	0.811302	1.00885	0.835725	0.617752	29.7915	14.9431	18.5022	0.0822079	0.0826189	0.544803	0.235761	0.14514	0.397817	1.6331	1.35285	0.828396	2017	CTTN
A0A024R5M9;Q4LE64;Q14980-2;Q14980;Q59HB8;A0A087WY61;Q14980-4;Q14980-3;Q96HN5;H0YFY6;Q7Z757;A0A024R5G4;Q14980-5	NUMA1;NUMA1 variant protein	19	9	4.1	11	0	60.992	707410	NUMA1	1422	1.21554	1.24363	0.676548	1.22376	0.98567	0.456359	1.14821	0.915576	0.609303	0.915238	1.04524	0.763139	1.01648	30.5772	53.2235	11.7401	0.989019	0.259366	0.291309	0.678536	0.262281	0.293449	1.02829	0.750763	0.730109	4926	NUMA1
B4E1L0;A0A024R5Q7;P30520	ADSS	3	1	2.5	1	0.007941	6.1851	268500	ADSS	1641	0.974315	0.901657	0.972715	1.89707	2.49655	1.27924	1.43187	0.903707	1.80596	1.15895	0.949562	1.66076	1.61071	4.36989	20.083	50.3717	0.165942	0.76882	0.0217264	0.326355	0.45113	0.0793019	0.589531	1.03107	1.74897	159	ADSS
A0A024R5W6;P09493-7;P09493-6;H0YNC7	TPM1	7	0	37	3	0	7.0906	5937600	A0A024R5W6	646	0.58219	0.692064	0.71965	0.763863	1.05538	0.600496	5.10398	1.0513	0.600808	0.589035	0.664634	0.655056	2.40355	10.9413	14.385	97.2993	0.0471521	0.102349	0.937052	0.189087	0.15773	0.511954	0.276522	0.272536	0.985588	7168	TPM1
V9HW65;A0A024R5Z7;P07355;P07355-2;H0YN42;H0YMD0;H0YMU9;A6NMY6;H0YM50;H0YKS4;B4DNH8;H0YNP5;B3KRQ1;H0YN28;H0YL33;H0YMM1	HEL-S-270;ANXA2;ANXA2P2	29	18	47.2	330	0	313.13	461730000	HEL-S-270	20	2.10004	1.74363	0.836571	0.851807	0.887136	1.04238	1.05411	0.573764	0.932605	0.732252	1.56008	0.942264	0.838337	41.7559	10.1515	29.089	0.0933647	0.493012	0.149618	0.248675	0.36686	0.201658	1.86092	1.12397	0.603985	302	ANXA2;ANXA2P2;HEL-S-270
H3BMH2;H3BSC1;A0A024R5Z8;B4DMN1;P62491-2;Q15907-2;P62491;Q15907	RAB11A;RAB11B	12	5	34.2	29	0	97.606	102590000	RAB11A	82	0.776551	1.03665	1.12638	1.22578	1.08618	1.25571	0.960469	0.914395	1.31179	1.10465	0.97986	1.26443	0.987015	18.5432	3.45331	9.00855	0.937522	0.0124486	0.195009	0.666806	0.0870034	0.235638	0.992751	1.28106	1.29042	8766	RAB11A;RAB11B
H3BTN5;B4DRT3;A0A024R5Z9;P14618-2;V9HWB8;P14618;B4DNK4;P14618-3;A0A024R609;H3BQ34;Q8WUW7;Q504U3;H3BR70	PKM;PKM2;HEL-S-30	24	12	23.9	151	0	148.04	60449000	PKM	122	1.10145	0.96155	1.10327	1.00043	1.05455	0.873759	0.945828	1.00026	1.04616	0.918449	1.05542	0.973451	1.00021	7.70303	9.17475	5.43489	0.749853	0.698356	0.669113	0.620957	0.434354	0.440051	1.05519	0.973243	0.922334	5315	PKM;PKM2;HEL-S-30
A0A024R611;P31146;Q59G88;H3BRY3	CORO1A	21	8	18.4	32	0	112.82	20834000	CORO1A	294	0.926446	0.840432	1.05215	1.08012	2.62147	0.939774	0.714538	0.918004	0.979803	1.2146	0.939676	0.999897	1.418	11.3313	7.23039	73.8491	0.544334	0.672637	0.740869	0.549367	0.426614	0.463774	0.662676	0.705145	1.06409	11151	CORO1A
A0A024R652;F5H2F4;B7Z809;P11586	MTHFD1	4	4	3.6	6	0	28.183	2276300	MTHFD1	1023	1.10247	1.09217	0.833417	1.15232	0.990957	0.964343	0.76353	0.954055	0.932537	0.704359	1.00935	1.0164	0.902847	15.104	11.6864	13.519	0.601527	0.316794	0.960834	0.571729	0.293658	0.519566	1.11797	1.12577	1.00698	4522	MTHFD1
A0A024R663;Q86UP2-2;Q86UP2-4;Q86UP2;Q86UP2-3	KTN1	12	9	5.9	15	0	67.173	2928000	KTN1	912	0.967983	0.809287	0.890786	0.667339	0.575237	0.666335	0.689396	0.673736	0.671314	0.713897	0.889352	0.668329	0.646123	8.92314	0.393941	9.57809	0.0665884	0.591427	0.0952437	0.216714	0.399026	0.152042	1.37644	1.03437	0.751479	3895	KTN1
A0A0U1RRM8;H0YJ34;A8K6S3;A0A024R687;Q96AC1-2;Q96AC1;Q96AC1-3;H0YJB6	FERMT2;PLEKHC1	8	2	3.3	4	0	13.843	1537100	FERMT2	1187	1.32718	1.022	0.835242	1.11566	0.340694	1.02892	0.791519	1.00515	0.598746	0.628056	1.06147	0.91444	0.712454	23.3952	30.2718	47.6115	0.189489	0.455255	0.559014	0.34901	0.353853	0.402642	1.48988	1.28351	0.861481	10979	FERMT2
Q86TY5;G3V3R6;Q6NVH9;Q6FGL0;A0A024R693;Q59FR8;P17931	LGALS3;hCG_22119	7	3	20.7	28	0	25.661	31074000	LGALS3	206	1.13072	1.09239	1.12797	1.41137	1.2863	1.52467	1.45997	0.921042	1.27978	1.44035	1.11703	1.40527	1.22244	1.91389	8.72118	22.5028	0.747504	0.347504	0.181621	0.620957	0.308924	0.225546	0.91377	1.14957	1.25805	3958	LGALS3
H9KV75;B7Z565;A0A024R694;P12814-2;P12814;P12814-3;P12814-4;B4DFY0;H0YJW3;A1L0V1;B3KUX9	ACTN1	15	1	7.1	4	0	13.37	761670	ACTN1	1398	0.544182	0.947395	0.547262	1.5742	2.24117	1.1395	3.5377	1.09952	0.951914	0.672972	0.679613	1.22187	2.2928	34.124	26.125	53.206	0.0113917	0.183617	0.0382854	0.128141	0.221577	0.0990514	0.296412	0.532917	1.79789	87	ACTN1
A0A024R6B5;P54652;B3KUS2	HSPA2	24	3	12.7	5	0	26.008	6465200	HSPA2	615	0.567848	0.426789	1.06195	0.562155	1.03474	0.577974	0.774037	1.36373	0.650505	1.12758	0.685529	0.596878	1.0575	48.6533	7.89291	27.9436	0.146036	0.0279507	0.834527	0.313155	0.101047	0.486385	0.648252	0.564422	0.870683	3306	HSPA2
G3V2V8;J3KMY5;Q53HV6;A0A024R6C0;G3V3E8;E7EMS2;B4DV10;G3V3D1;P61916-2;P61916;B2R4S5;H0YIZ1	NPC2	12	4	34.4	7	0	32.528	14076000	NPC2	382	0.340814	1.40007	0.809844	0.512365	0.728651	0.50868	0.360319	0.72657	0.758553	0.920068	0.850242	0.5932	0.60518	62.4271	24.1424	35.0406	0.60734	0.968585	0.578097	0.575366	0.501545	0.408668	1.40494	0.980203	0.697683	10577	NPC2
Q6IBS5;A0A024R6C9;P36957;P36957-2	DLST	10	3	4.9	6	0	17.141	1252300	DLST	1254	0.854853	0.2001	1.02831	1.2291	1.07119	1.32421	1.07726	0.922518	1.14028	0.953045	0.694421	1.23119	1.02366	62.9001	7.47109	8.56153	0.208808	0.0495009	0.0720493	0.359477	0.123294	0.128199	0.678374	1.20274	1.77298	1743	DLST
A0A024R6D4;P84090	ERH	3	3	27.9	4	0	43.847	91802000	ERH	88	1.12487	0.56567	1.05285	1.45038	0.506964	0.984103	0.799781	0.682611	0.816267	1.14329	0.914462	1.08358	0.663119	33.2657	30.3211	22.2251	0.326248	0.071697	0.54909	0.445224	0.138078	0.399366	1.37903	1.63407	1.18494	2079	ERH
A0A024R6G3;G3V4U0;Q9UBX5;B3KQA8;G3XA98;Q86TV4	FBLN5	7	4	8.5	7	0	34.023	6747000	FBLN5	606	0.869601	1.44977	0.858646	1.32923	1.98611	3.46364	0.997101	1.19519	1.99614	2.48162	1.05934	2.263	1.3928	31.9227	48.2519	37.5705	0.400763	0.231709	0.0385203	0.483405	0.248198	0.0993735	0.760583	1.62479	2.13624	10516	FBLN5
Q53H94;Q53FN8;A0A024R6G4;Q02252-2;Q02252	ALDH6A1	7	5	8.2	14	0	34.622	2265000	ALDH6A1	1027	1.02283	1.10826	0.923852	0.824911	0.993082	1.01748	0.863569	1.21028	0.823553	0.784043	1.01831	0.888649	1.02231	9.06259	12.5556	17.1371	0.989959	0.323664	0.481327	0.678536	0.296229	0.370709	0.99609	0.869255	0.872668	4329	ALDH6A1
G3V4M9;A0A024R6H3;Q8N3Y0;Q13572	ITPK1	4	1	3.4	2	0	18.198	1804400	ITPK1	1124	1.38236	0.760559	1.20428	0.203827	0.528018	0.400691	0.508975	1.54471	0.278097	0.344304	1.11573	0.294205	0.860568	28.7002	33.7912	68.8571	0.358779	0.0605402	0.00275984	0.464163	0.128861	0.0528679	1.29651	0.341873	0.263688	3705	ITPK1
B4DZH3;A0A024R6I3;Q53GF9;P49755;B4DL12	TMED10	5	2	17	7	0	18.078	34259000	TMED10	191	0.780327	0.355477	0.752716	0.760615	0.61589	0.817754	0.74339	0.69469	0.757136	0.627872	0.629507	0.778502	0.684657	37.7626	4.37225	9.39733	0.648855	0.0968878	0.355138	0.589324	0.1534	0.319738	0.919449	1.13707	1.23669	10972	TMED10
E9KL23;A0A024R6I7;P01009;Q9P173;A0A0G2JRN3;P01009-2;Q13747	SERPINA1	20	8	15.8	189	0	95.663	355120000	SERPINA1	28	0.825641	1.2789	0.756077	1.25701	0.514422	3.63466	1.08116	2.24699	2.21189	1.73686	0.953541	2.36785	1.28086	29.7744	50.5301	68.968	0.738873	0.220904	0.0236641	0.617998	0.243111	0.0813198	0.744455	1.84865	2.48322	5265	SERPINA1
H0YJN0;B4DW58;A0A2D1PGY7;A0A024R6K5;Q9UI08-4;Q9UI08-3;Q9UI08-5;Q9UI08;Q9UI08-2	EVL	9	1	6.1	1	0	6.7129	767670	EVL	1394	1.12846	0.279138	2.02706	0.939614	1.00901	0.939538	0.96732	0.940217	0.937547	0.948681	1.14489	0.9389	0.972183	76.346	0.124844	3.56462	0.824839	0.261832	0.862243	0.636265	0.264159	0.492207	1.17764	0.965764	0.820081	51466	EVL
A0A024R6K8;P23381-2;P23381	WARS	23	3	4.9	8	0	21.926	4091200	WARS	784	1.52595	1.43261	1.00985	0.325926	0.354279	0.265951	1.0551	0.387499	0.272162	0.359323	1.3228	0.288013	0.59896	20.7902	11.451	66.011	0.0258368	0.132766	0.000704639	0.151954	0.184128	0.0528679	2.2085	0.480855	0.217729	7453	WARS
A0A024R6N3;P56378;P56378-2	C14orf2;MP68	3	1	12	4	0	7.5583	14265000	C14orf2	378	0.920146	6.89707	0.883354	0.400868	2.84101	0.707071	0.931062	0.986538	0.607973	1.29378	2.90019	0.571971	1.5862	119.352	27.3168	68.5314	0.703171	0.0662361	0.0401057	0.606777	0.133812	0.101578	1.82839	0.360592	0.197218	9556	C14orf2;MP68
A0A024R6P0;B3KS79;P01011;G3V3A0	SERPINA3	6	3	6.4	22	0	33.675	13327000	SERPINA3	398	0.967846	2.22582	0.702706	0.512129	0.732079	3.07722	2.12282	2.40904	1.20319	1.57403	1.29879	1.59751	1.75465	62.6508	83.081	51.1247	0.533059	0.741691	0.885144	0.541534	0.445724	0.498035	0.740201	0.910448	1.23	12	SERPINA3
F8VWT8;F8VS45;A0A024R6P8;Q92994-9;Q92994-3;Q92994-7;Q92994-8;Q92994-5;Q92994	BRF1	9	1	5.2	4	0	8.4034	18150000	BRF1	324	0.664322	0.543116	1.28198	1.13823	0.954018	1.21497	0.906348	0.814983	1.02061	1.23742	0.829807	1.1246	0.891783	47.753	8.70503	7.92261	0.649912	0.0300059	0.203288	0.589661	0.102096	0.241145	0.930503	1.26107	1.35526	2972	BRF1
A0A024R6R7;H3BQX6;H3BPK2;P25713	MT3	4	1	16.2	2	0	31.848	9577300	MT3	493	0.932771	0.928569	0.92889	0.208015	0.722248	0.229412	0.598364	1.42094	0.306652	0.437135	0.930076	0.248026	0.913851	0.251502	20.9199	48.5308	0.77387	0.0100411	0.000880799	0.623202	0.0857297	0.0528679	1.01776	0.271408	0.266673	4504	MT3
A0A024R6S1;O60884	DNAJA2	5	3	5.6	2	0	16.651	1234300	DNAJA2	1260	0.981146	0.98124	0.979932	1.42282	1.81174	1.23497	1.43238	1.15671	1.14479	1.43737	0.980773	1.26752	1.46694	0.0744039	11.1907	22.4194	0.0671169	0.412155	0.152143	0.217141	0.33459	0.203538	0.668583	0.86406	1.29237	10294	DNAJA2
A8K482;A0A024R6W0;P00505-2;P00505;B3KUZ8	GOT2	5	3	5.8	5	0	20.269	2155800	GOT2	1047	0.995484	1.3353	0.802373	0.882342	1.36079	0.699097	0.566491	0.90478	0.751542	0.56822	1.04439	0.77766	0.944019	25.8341	12.1355	42.2237	0.670112	0.634469	0.237816	0.598011	0.41313	0.261435	1.10632	0.823776	0.74461	2806	GOT2
A0A024R6Z0;O43237-2;O43237;J3KRZ2;B4E2E0;B4DHD8	DYNC1LI2	6	2	3.3	2	0	16.37	2543000	DYNC1LI2	969	1.71385	0.914138	1.35632	0.991839	1.05079	0.98759	1.02193	1.01511	0.988075	0.99721	1.3281	0.989168	1.02928	30.1634	0.235119	1.84005	0.373987	0.0770992	0.292895	0.472012	0.141942	0.293449	1.29032	0.96103	0.744797	1783	DYNC1LI2
A0A024R702;Q9BW30	CGI-38;TPPP3	2	3	23.3	9	0	36.823	28020000	CGI-38	227	0.729616	1.02907	1.6746	0.779988	0.856692	0.613802	0.432697	1.88589	1.41231	1.02898	1.14443	0.935367	1.05843	42.1993	45.0434	70.6052	0.677686	0.983676	0.552143	0.598915	0.505948	0.399933	1.08126	0.883734	0.817323	51673	CGI-38;TPPP3
B4DFL1;E9PEX6;B4DMK9;A0A024R713;P09622-2;P09622;P09622-3	DLD	7	4	7.8	19	0	43.583	21081000	DLD	287	0.571456	0.285509	0.771864	0.853088	1.07136	0.896506	0.707816	0.848748	1.00393	0.912726	0.542943	0.91784	0.875976	45.019	8.46008	20.9248	0.102936	0.68579	0.0556078	0.258705	0.430407	0.115823	0.619815	1.04779	1.69049	1738	DLD
B3KUR3;A0A024R782;P07738;C9JH23;Q59GR5	BPGM	5	2	7	2	0	12.346	1151400	BPGM	1285	0.882728	1.49563	1.18257	1.02421	1.03364	1.01728	1.05581	1.00342	1.01936	1.02719	1.18698	1.02028	1.03096	25.8199	0.348799	2.55048	0.610981	0.677217	0.587904	0.576133	0.428267	0.411286	1.15134	0.989646	0.859562	669	BPGM
A0A088QF11;A0A088QCU6;A0A024R798;A0A024R7D2;Q8IWA5-3;Q8IWA5;Q8IWA5-2;K7ER17	SLC44A2	9	3	3.3	10	0	19.076	14003000	SLC44A2	384	1.08113	3.54776	1.14952	0.608263	0.706795	0.850637	1.03111	0.676946	0.46302	0.7867	1.92614	0.64064	0.804949	72.9328	30.5673	24.4023	0.0695244	0.324486	0.0225484	0.220229	0.296668	0.0803345	2.39287	0.795877	0.332604	57153	SLC44A2
A0A024R7A8;P15121;Q59EL5;E9PCX2;E9PEF9	AKR1B1	6	5	13.3	13	0	48.937	8102800	AKR1B1	548	0.815079	0.897201	1.47584	1.06415	2.26809	1.12501	0.931351	2.28816	1.20393	1.12635	1.06271	1.13103	1.8292	33.888	6.19647	42.5117	0.161421	0.221198	0.712566	0.324776	0.243111	0.456296	0.580968	0.618319	1.06429	231	AKR1B1
K7EKQ2;Q6FG59;A0A024R7B7;Q16543;K7EQA9	CDC37	5	2	5.1	5	0	11.37	1628900	CDC37	1161	0.991335	1.0089	0.962308	1.10547	1.06479	1.26098	0.908564	1.0431	1.28469	1.08355	0.987515	1.21704	1.00548	2.38281	7.99889	8.4171	0.92384	0.048855	0.22384	0.662982	0.122866	0.25446	0.98213	1.21041	1.23243	11140	CDC37
A0A024R7F1;K7ELL7;B4DJQ5;P14314-2;P14314;A0A0S2Z4D8;A0A0S2Z4W7;A2VCQ4;A0A0C4DGP4	PRKCSH	13	4	8.7	16	0	83.226	5847200	PRKCSH	655	0.990888	0.629632	1.42919	0.580274	0.965078	0.571436	0.753327	0.601313	0.61614	0.864299	1.01657	0.589283	0.773239	39.3871	4.01757	23.6276	0.447739	0.122783	0.0756312	0.506105	0.175796	0.132737	1.31469	0.762097	0.579678	5589	PRKCSH
A5PKY0;A0A024R7G6;M0R165;A8K5P4;Q9UBC2-4;Q9UBC2-3;Q9UBC2;Q9UBC2-2;K7EJR2;M0R330;M0QX30;M0R1V5;M0R2S2;B4DQX5;B4DME4	EPS15L1	15	2	3.2	3	0	25.267	1308200	EPS15L1	1235	1.12273	1.32701	1.07995	1.51645	1.7668	1.82391	1.49768	1.37747	1.47638	0.769206	1.17656	1.60558	1.54732	11.222	11.8424	12.8842	0.138227	0.738638	0.107281	0.308298	0.445361	0.166534	0.76039	1.03766	1.36464	58513	EPS15L1
A8K1J3;A0A024R7G8;P54725-2;P54725-3;P54725;K7ENJ0;K7ELW1	RAD23A	9	2	9.4	5	0	13.776	4113200	RAD23A	783	0.804504	1.27697	0.770592	1.12814	2.00854	0.896606	1.12641	1.17027	1.23262	0.858334	0.950688	1.08579	1.43507	29.7757	15.8378	34.6408	0.160423	0.27798	0.552848	0.324734	0.272989	0.400122	0.662467	0.75661	1.14211	5886	RAD23A
A0A024R7H5;B4E0Z6;Q10589-2;Q10589	BST2	4	2	10	2	0	14.277	3595500	BST2	841	0.920574	0.957281	0.916044	1.15537	1.27971	1.5139	2.9848	1.10931	0.744719	1.55976	0.931299	1.138	1.79127	2.42824	33.8214	57.8991	0.0929536	0.33118	0.550029	0.248675	0.299897	0.399366	0.519909	0.6353	1.22194	684	BST2
A0A024R7J0;P17612;B1APF7;B1APG1;B1APG0;Q15136;B1APG2;B1APF8;B1APF9;K7ERP6;B1APG3;B7ZA00;A0A087WVC4;A8K8B9;B2RB89;A0A0A0MS54;B4E2L0;P22694-8;P22694-10;P22694-4;P22694-3;P17612-2;P22694;P22694-5;P22694-7;P22694-6;P22694-9;P22694-2	PRKACA;PRKACB;KIN27	30	3	6.8	4	0	17.297	5828000	PRKACA	659	1.18245	0.761376	0.871559	0.740637	1.03254	0.578144	0.773809	1.14397	0.826735	0.594397	0.938462	0.715172	0.983438	23.2683	17.6513	19.3099	0.839401	0.0970053	0.268761	0.63891	0.1534	0.282024	0.954266	0.727216	0.762068	5566	PRKACB;PRKACA
K7EJL1;B4DDG7;B3KNH5;A0A024R7K8;Q59EK3;Q9BXS5;Q9BXS5-2;K7EQX3;E7ENJ6;B4DN99	AP1M1	10	2	4.3	3	0	11.422	2485700	AP1M1	978	1.08416	1.17467	0.886666	1.16267	1.13513	1.17479	0.487538	0.865739	1.14031	0.960415	1.0485	1.15925	0.829467	14.0464	1.50885	39.2196	0.349442	0.162184	0.584733	0.457116	0.205203	0.411286	1.26406	1.39759	1.10563	8907	AP1M1
M0QYV1;M0R3F4;M0R2A4;M0R2K3;M0R193;M0R0I0;M0R2I2;A0A024R7L2;Q9NWV8-2;Q9NWV8	BABAM1;HSPC142	10	1	9.3	1	0	8.2756	1230000	BABAM1	1263	1.01396	0.795161	1.20352	1.01095	1.08147	1.00513	1.04193	1.03589	1.00655	1.01492	1.00421	1.00754	1.0531	20.3496	0.301483	2.35103	0.77158	0.0852026	0.937874	0.623202	0.14707	0.511954	0.95358	0.956744	1.00332	29086	BABAM1
A0A024R7L5;A0A024R7L8;Q92900-2;Q92900;B3KY55	UPF1	5	2	1.5	4	0	13.424	741940	UPF1	1409	0.990049	0.612128	0.901504	1.02844	1.88585	1.06362	0.795711	0.925836	1.25876	0.920468	0.83456	1.11694	1.20247	23.6836	11.1083	49.5145	0.351732	0.992308	0.183324	0.458884	0.508246	0.226722	0.694041	0.928875	1.33836	5976	UPF1
B2R8A2;A0A024R7M0;Q9BVK6	TMED9	3	1	4.2	4	0	8.9326	9125800	TMED9	514	0.865537	0.14611	1.00543	0.776995	0.205497	0.978912	0.726125	0.372941	0.893667	0.699673	0.67236	0.883191	0.434854	68.5767	11.4772	61.1189	0.663652	0.067293	0.266412	0.596401	0.134456	0.28054	1.54617	2.031	1.31357	54732	TMED9
M0R2F5;A0A024R7M8;Q96CT7	CCDC124;LOC115098	3	1	5.9	3	0.0012173	6.4833	3844600	CCDC124	814	0.961848	1.00432	0.987775	0.2745	0.692041	0.961692	0.525198	0.711868	0.741262	1.17851	0.984648	0.659152	0.643036	2.17426	53.2317	15.9448	0.0307105	0.827246	0.13946	0.160278	0.468202	0.19199	1.53125	1.02506	0.669429	115098	CCDC124;LOC115098
A0A024R7R3;G4Y815;Q16143;G4Y816	SNCB	4	0	28.7	3	0	7.5534	20199000	SNCB	299	0.215563	0.245944	2.29269	0.331092	2.70571	0.403699	1.38937	6.06113	0.45998	2.5681	0.918064	0.398257	3.3854	129.681	16.2247	71.1555	0.0256606	0.00874927	0.711509	0.151954	0.083621	0.455944	0.271183	0.117639	0.4338	6620	SNCB
A0A024R7S3;P09497-2;P09497	CLTB	4	3	12.3	9	0	23.128	5625800	CLTB	672	1.02739	0.348591	1.16729	0.705422	0.630024	0.727943	0.702948	0.843748	0.944336	0.890788	0.847758	0.792567	0.725573	51.6555	16.6443	14.9735	0.926952	0.53852	0.897475	0.664181	0.38132	0.50033	1.1684	1.09233	0.934898	1212	CLTB
G3V126;B4E054;A0A024R7X3;B3KUZ7;A0A024R7U9;Q9UI12-2;Q9UI12	ATP6V1H	7	1	2.9	2	0	6.9002	656650	ATP6V1H	1444	0.524102	1.05106	1.54879	1.38463	0.673476	0.32725	0.626562	1.7173	0.872799	0.416892	1.04132	0.861561	1.00578	49.2083	61.3748	61.3098	0.904756	0.72613	0.577217	0.658871	0.441501	0.408563	1.03534	0.856611	0.827376	51606	ATP6V1H
Q5HYI5;A0A0A1HAW1;A0A024R7V6;P61019;Q8WUD1;E9PE37;H7C125;O75546;H0YD31;Q96K32;B4DUD4;E9PKL7;Q8WUD1-2;P61019-2	DKFZp313C1541;RAB2;RAB2A;RAB2B	14	2	9.1	2	0	11.727	615480	DKFZp313C1541	1464	0.956793	1.00423	0.954217	1.29417	1.30617	1.5993	1.34073	1.13447	1.39601	1.14669	0.971746	1.42983	1.26046	2.89787	10.8648	8.76406	0.0980622	0.192073	0.0401644	0.254175	0.227044	0.101578	0.770948	1.13437	1.4714	5862	RAB2A;RAB2B;DKFZp313C1541
C9JZG1;Q86UM1;B4DV79;A4D210;A0A024R821;P55884;P55884-2	EIF3B;EIF3S9	7	2	7	5	0	26.829	9226100	EIF3B	506	1.54902	0.1836	0.87522	1.67444	0.323797	1.15938	1.12502	1.16474	1.2155	0.871301	0.869281	1.34977	0.871184	78.5397	20.9343	54.4623	0.79172	0.228655	0.139988	0.626999	0.246449	0.192423	0.997815	1.54935	1.55275	8662	EIF3B;EIF3S9
A0A024R845;P61106;X6RFL8	RAB14	3	3	11.6	7	0	26.197	7813500	RAB14	563	0.82167	1.1962	0.898232	0.882121	1.11568	0.865311	0.858733	1.02176	1.01022	1.34071	0.972032	0.919217	0.998723	20.3562	8.62224	13.0178	0.877569	0.45185	0.839695	0.65174	0.351609	0.487172	0.973275	0.920393	0.945666	51552	RAB14
A0A024R872;Q96TA1-2;Q96TA1	C9orf88;FAM129B	5	4	4.9	4	0	31.866	1842400	C9orf88	1114	1.32006	1.00102	0.954994	1.70229	0.805601	1.7142	0.708236	0.788753	1.42637	0.696268	1.09203	1.61429	0.76753	18.2067	10.0878	6.77974	0.0768644	0.000587199	0.0578391	0.227705	0.0664538	0.116853	1.42278	2.10322	1.47825	64855	FAM129B
B7Z3I9;A0A140VJL9;A0A024R877;Q6ZMU0;P13716;P13716-2	ALAD	6	2	5.4	4	0	13.498	7459100	ALAD	579	1.10485	1.55082	1.04754	0.928763	1.68336	0.732251	1.18328	1.48884	0.728128	0.823314	1.2344	0.796381	1.45183	22.32	14.3983	17.3634	0.477452	0.00951263	0.0579565	0.520273	0.08422	0.116853	0.850242	0.548537	0.645154	210	ALAD
B4E2V5;B4DZK8;A0A024R882;P27105;P27105-2	STOM	5	2	9.3	6	0	20.409	9455600	STOM	498	0.746283	1.25118	1.03664	1.28313	3.60036	0.967293	1.80649	1.23244	1.13345	1.44337	1.01137	1.12796	2.2131	25.0546	14.0066	55.8138	0.0541985	0.119319	0.618086	0.198719	0.172832	0.422542	0.456992	0.509674	1.11528	2040	STOM
A0A024R883;O75348	ATP6V1G1	2	3	23.7	3	0	17.525	15605000	ATP6V1G1	358	0.97897	0.867706	0.977633	0.67132	0.44115	0.541742	0.592916	0.588613	0.710778	0.727731	0.941436	0.64128	0.540893	6.78285	13.7898	15.9749	0.0124486	0.234762	0.049677	0.130649	0.250426	0.109088	1.74052	1.1856	0.681172	9550	ATP6V1G1
F8WFB9;A0A140VJU5;B7ZC39;A0A087WW40;A0A024R896;B7ZC38;Q9Y371;Q9Y371-2;Q9NR46;Q9NR46-2	SH3GLB2;SH3GLB1	10	1	6.3	3	0	6.7384	6491800	SH3GLB2	613	1.13121	0.177478	1.09938	0.774816	1.06692	1.0767	0.797919	1.19178	0.914492	0.567459	0.802692	0.922003	1.01887	67.4835	16.3863	19.7551	0.361304	0.576277	0.415796	0.46616	0.393703	0.345397	0.787823	0.904924	1.14864	51100	SH3GLB2;SH3GLB1
B3KPC7;A0A024R897;Q9BPX5	ARPC5L	3	2	9.2	2	0	11.367	3769800	ARPC5L	824	0.60672	0.407959	1.44041	1.29802	0.819966	1.06792	1.53419	1.10523	1.0507	0.995267	0.818361	1.13888	1.15313	66.9382	12.1248	31.1772	0.263594	0.942983	0.187199	0.402907	0.493767	0.229936	0.709689	0.987648	1.39166	81873	ARPC5L
Q59EE7;B2ZZ86;A0A024R8E5;P20908-2;P20908	COL5A1	12	5	2.5	6	0	32.233	3544600	COL5A1	844	1.56503	1.66935	0.834887	1.26276	0.721053	0.734132	1.17885	0.625963	1.58914	5.51541	1.35642	1.19534	0.841956	33.5193	36.0961	35.1097	0.136759	0.299765	0.700646	0.308298	0.284873	0.450586	1.61103	1.41972	0.881249	1289	COL5A1
B7ZLD8;B7ZLD5;A0A024R8K7;A0A024R8T0;A0A024R8N2;P16144-4;P16144-2;P16144-3;P16144;Q59H46	ITGB4	15	21	11.9	51	0	161.96	18665000	ITGB4	317	1.41851	1.1451	0.975433	0.540453	0.939083	0.694299	1.06097	0.971846	0.553305	1.02179	1.17968	0.596019	0.990634	18.9503	14.3209	6.36755	0.418086	0.00440399	0.0113917	0.493782	0.0759587	0.0646164	1.19083	0.601654	0.505238	3691	ITGB4
B4E2N9;B4DJ11;B4E2I2;A0A024R8L6;A0A0A0MSU4;O94911;O94911-3;A0A075B774	ABCA8	13	3	2.8	4	0	17.783	129750	ABCA8	1706	0.969913	0.826359	0.968066	1.41255	1.58275	2.71551	1.23931	0.971019	0.979755	1.04045	0.921446	1.70261	1.26436	8.93736	53.0657	24.2521	0.180211	0.525367	0.0914856	0.339064	0.378597	0.14852	0.728785	1.34662	1.84775	10351	ABCA8
I3L0S5;I3L3L3;B7Z5V6;A0A024R8Q1;P10253	GAA	5	1	4.8	1	0	18.039	1517900	GAA	1189	0.547367	8.15044	1.13501	1.04782	1.02045	1.03888	1.08052	0.994396	1.04215	1.049	3.27761	1.04295	1.03179	129.064	0.433668	4.28046	0.455843	0.74404	0.419495	0.509794	0.446074	0.346821	3.17663	1.01081	0.318203	2548	GAA
A0A024R8S3;A8MUA9;A8MU27;P61956-2;Q6EEV6;P61956;P55854;P55854-2	SUMO2;SUMO3;SUMO4	8	1	12.6	3	0	36.52	15821000	SUMO2	354	0.95774	1.10472	0.841061	1.00073	1.05977	0.99575	1.03123	1.02121	0.996668	1.00545	0.967841	0.997716	1.03741	13.651	0.265566	1.92856	0.676923	0.0867293	0.851497	0.598697	0.148239	0.489307	0.932943	0.961741	1.03087	387082	SUMO3;SUMO2;SUMO4
A0A024R8S5;P07237;B4DNL5;B4DLN6;B4DUA5;H7BZ94;H0Y3Z3	P4HB	19	18	30.9	65	0	146.51	44031000	P4HB	156	0.806871	0.650059	1.20964	0.991363	0.960304	1.04851	0.794143	0.891028	1.40004	1.03735	0.888856	1.14664	0.881825	32.4752	19.3005	9.46466	0.93118	0.0890194	0.29724	0.664335	0.148917	0.295058	1.00797	1.3003	1.29002	5034	P4HB
A0A024R8T9;O43760;O43760-2;K7ELD9;K7ENG9;K7EJ35	SYNGR2	6	2	8.9	5	0	36.805	3918300	SYNGR2	802	0.72333	1.72127	0.913086	0.74496	0.646647	0.674401	1.3658	0.786924	0.933771	0.9768	1.11923	0.784377	0.933122	47.3493	17.0967	40.8536	0.6532	0.622901	0.331885	0.591718	0.408199	0.309608	1.19945	0.840595	0.700819	9144	SYNGR2
A0A0S2Z5A5;A0A024R8V0;Q9UHD8-7;Q9UHD8-2;Q9UHD8-5;Q9UHD8;Q1WWK5;K7EPY1;K7ENL0;B4DTL7;A0A024R8Q0;Q9UHD8-3	SEPT9	32	10	16.2	24	0	101.97	24296000	SEPT9	255	1.23192	1.27601	1.04036	0.598879	0.611846	0.987956	0.801627	0.799294	0.571077	0.614227	1.18276	0.719304	0.737589	10.5922	32.4027	14.7647	0.0250147	0.820023	0.0420435	0.15095	0.465329	0.103569	1.60355	0.97521	0.608156	10801	SEPT9
Q53GB9;A0A024R8Z1;Q5VV89;O14880	MGST3	4	1	5.3	4	0	7.5353	87147000	MGST3	95	0.853962	1.30964	1.0979	1.0016	0.664789	1.43831	0.595135	0.905986	0.898868	0.67667	1.08717	1.11292	0.72197	20.9746	25.7369	22.5942	0.0870229	0.0698767	0.946565	0.242534	0.135899	0.514577	1.50584	1.54151	1.02369	4259	MGST3
A0A0K0Q2Z1;A0A024R944;A0A2S0BDD1;P01008	SERPINC1	12	5	10.1	6	0	55.956	14216000	SERPINC1	379	0.816206	0.759426	0.598621	0.71407	0.5777	0.907101	1.41581	1.97226	1.13595	1.01987	0.724751	0.919039	1.32192	15.5723	22.9796	53.1049	0.197299	0.533823	0.33993	0.354959	0.381085	0.312671	0.548255	0.695229	1.26808	462	SERPINC1
A0A024R984;A8K5T0;A0A024R962;P08603;A0A0D9SG88;P08603-2	hCG_40889;CFH	8	10	9.3	18	0	85.327	5932900	hCG_40889	648	0.525835	0.568799	0.873066	1.38721	1.35847	1.69958	0.97791	2.00157	1.44487	1.78505	0.6559	1.51055	1.44598	28.8602	11.004	35.7826	0.0201996	0.728949	0.00751615	0.142705	0.442023	0.0582903	0.453601	1.04465	2.30302	3075	CFH
A8K8U3;A7E2D8;A0A024R968;P23634-5;P23634-4;P23634-3;P23634-2;P23634-7;P23634-6;P23634-8;P23634;Q59H63;E7ERY9;Q68DH9;A0A024RBC7;P20020-5;P20020-2;P20020-6;P20020;P20020-4;P20020-1	ATP2B4;ATP2B1;DKFZp686M088	47	3	2.6	4	0	18.261	1239100	ATP2B4	1258	0.81178	0.539108	0.922787	3.02912	1.0779	1.82075	1.52269	1.35213	1.36535	0.614494	0.757892	2.07174	1.31757	26.0505	41.502	17.0312	0.0338227	0.155725	0.0104521	0.166755	0.200768	0.0630891	0.575218	1.57239	2.73355	493	ATP2B1;ATP2B4
Q12833;B3KS64;B4E1J3;A0A024R971;Q06828	FMOD	5	1	20.7	2	0.0012361	6.5523	1928200	FMOD	1093	0.756316	1.4309	0.85152	2.46193	2.41076	1.63595	5.23451	1.44394	2.41289	2.01908	1.01291	2.17026	3.02974	36.045	21.351	65.0099	0.0253083	0.625308	0.0152085	0.151849	0.40885	0.0713166	0.334323	0.716319	2.14259	2331	FMOD
A0A024R972;P11047	LAMC1	6	19	13.2	49	0	171.35	9630600	LAMC1	491	1.90813	1.12322	0.84263	0.895922	1.1258	1.1397	1.46572	0.949212	0.935584	0.925837	1.29133	0.9904	1.18024	42.7686	13.2073	22.2434	0.880799	0.318262	0.46788	0.652081	0.294076	0.366809	1.09412	0.839149	0.766962	3915	LAMC1
B2R7U5;A0A024R977;Q96BM9;A0A087X2J2	ARL8A	4	1	9.7	5	0	13.055	1659900	ARL8A	1157	1.04201	1.50031	1.74304	1.48247	0.80651	1.29259	1.06426	0.833833	1.08116	0.96938	1.42846	1.28541	0.901535	24.9217	15.6175	15.705	0.0664122	0.0420435	0.72155	0.216714	0.115075	0.458313	1.58447	1.4258	0.899858	127829	ARL8A
A0A024R978;Q9BZQ8	C1orf24;FAM129A	3	4	3.9	8	0	26.182	3524800	C1orf24	846	1.56221	0.614836	0.83666	2.00099	0.698026	1.80828	0.43651	0.658366	1.31641	0.62817	1.00457	1.70856	0.597634	49.3251	20.6617	23.5828	0.161773	0.00481503	0.059542	0.324776	0.0759587	0.11751	1.68091	2.85887	1.70079	116496	C1orf24;FAM129A
H0Y9N5;A0A024R983;P10155-3;P10155-5;P10155-4;P10155;P10155-2	TROVE2	7	2	7.8	2	0	13.353	13713000	TROVE2	390	0.977032	1.36302	0.816477	3.31439	0.523508	3.64212	0.951712	1.07056	2.45235	1.12385	1.05218	3.13629	0.848593	26.6985	19.5951	33.9073	0.442924	0.00510863	0.00352319	0.505002	0.0764219	0.0546302	1.23991	3.69587	2.98076	6738	TROVE2
A0A024R994;O75131	CPNE3	9	3	4.7	4	0	18.217	2064900	CPNE3	1062	1.1383	0.0736181	0.945746	1.17468	1.54355	0.980997	1.17555	0.762127	0.846134	1.03592	0.719221	1.0006	1.16041	78.8822	16.5048	33.6892	0.199237	0.63805	0.194715	0.355797	0.41313	0.235638	0.619799	0.862283	1.39123	8895	CPNE3
B4DJC2;A0A024R9B8;Q9Y646	PGCP;CPQ	3	1	2.3	2	0.0012195	6.4868	1241300	PGCP	1257	0.784929	1.4369	0.889236	0.568152	0.13479	1.30561	0.597924	0.506993	0.833501	0.790407	1.03702	0.902422	0.413236	33.7707	41.392	59.3824	0.0324721	0.129301	0.624839	0.162753	0.181827	0.425221	2.50952	2.18379	0.870206	10404	CPQ
Q96AA0;H0YBJ4;A0A024R9B9;A0A024R9H1;A0A140VKH7;O00339-4;O00339-3;O00339-2;O00339;H0YBM3;Q8N2G3	MATN2	11	2	3.4	2	0	11.463	313990	MATN2	1614	1.21426	0.341439	0.787203	1.0553	0.53012	0.775559	2.38094	0.881741	0.736347	0.989032	0.780967	0.855736	1.26427	55.8849	20.3261	77.7461	0.435584	0.67616	0.58714	0.502164	0.427911	0.411286	0.617722	0.676863	1.09574	4147	MATN2
A0A087WTT1;E7EQV3;B3KT93;A0A024R9C1;P11940-2;P11940;A0A024R9E2;B4DZW4;E7ERJ7;B4DQX0;Q5VX58;Q3ZCS4;Q9H361;H0YAR2	PABPC1;PABPC3	27	1	8.4	8	0	46.037	5495300	PABPC1	680	0.889016	1.17089	1.47979	1.67548	0.766872	1.06959	0.538827	0.805919	1.3828	0.771014	1.1799	1.37596	0.703873	25.0437	22.0214	20.4953	0.0501468	0.0177921	0.543394	0.195626	0.0913445	0.397433	1.67629	1.95484	1.16617	26986	PABPC1;PABPC3
A0A0C4DH44;A0A024R9D3;P62888;A0A0B4J213;E5RJH3;E5RI99	RPL30	6	2	17.7	6	0	18.002	34729000	RPL30	188	1.02829	0.489465	0.675791	1.61391	0.839878	1.22157	1.15676	0.846726	1.10807	1.28368	0.731182	1.31452	0.947789	37.4257	20.1913	19.098	0.305755	0.0863183	0.0359953	0.431654	0.148011	0.0964525	0.771461	1.38693	1.79779	6156	RPL30
A0A024R9D7;Q16698-2;Q16698	DECR1	7	3	9	6	0	20.186	2549200	DECR1	968	0.994656	0.64084	1.14312	1.37743	0.56128	1.38529	0.97272	0.62803	1.26299	0.900398	0.926206	1.34191	0.720677	27.8602	5.10116	30.6396	0.388902	0.0162067	0.0977099	0.477317	0.0902135	0.153798	1.28519	1.86201	1.44882	1666	DECR1
A0A087X178;A0A1W2PRQ0;Q3ZTR9;Q68D08;A0A024R9G4;Q9NUQ9-2;Q9NUQ9	FAM49B;BM009;DKFZp686B04128	7	1	3.7	3	0	8.7265	4166700	FAM49B	779	0.811173	0.919482	1.22785	0.584597	1.40405	0.613665	0.564045	0.604441	0.53428	0.965137	0.986169	0.577514	0.857512	21.9228	6.95457	55.2466	0.534703	0.347152	0.0263652	0.541534	0.308924	0.0861414	1.15004	0.673477	0.585614	51571	FAM49B;DKFZp686B04128
A0A024R9I0;P21283	ATP6V1C1	4	3	7.6	3	0	27.26	849280	ATP6V1C1	1370	0.756589	0.322775	1.07696	3.1111	1.68682	2.56421	1.60714	1.53911	1.22127	1.30456	0.718774	2.29886	1.61102	52.6606	42.3016	4.58925	0.0217851	0.366823	0.0129184	0.143755	0.315262	0.0674522	0.44616	1.42696	3.19831	528	ATP6V1C1
E5RJY1;E7ESM1;B7Z5Z7;B7Z4H0;B3KWB2;B7Z505;Q8N959;B3KU62;A0A024R9I3;Q597H1;Q53EU7;Q92597-3;Q92597-2;Q92597	NDRG1;TRG14	14	1	13.6	2	0	151.97	20759000	NDRG1	295	1.18302	0.921978	0.904553	0.234151	0.531928	0.575578	0.516796	0.610296	0.434067	0.30176	1.00318	0.414599	0.553006	15.5492	41.3759	9.07542	0.0097475	0.237698	0.0110393	0.1229	0.250968	0.0641237	1.81406	0.749718	0.413283	10397	NDRG1;TRG14
A8K9B9;A0A024R9N6;Q9H223	EHD4	3	3	6.3	5	0	22.934	875350	EHD4	1362	1.08271	1.35119	0.888849	1.77736	0.793584	2.31264	0.738835	1.271	1.74175	0.957172	1.10758	1.94392	0.934473	20.962	16.4523	31.325	0.492132	0.015091	0.0235467	0.526979	0.0902135	0.0813198	1.18525	2.08023	1.7551	30844	EHD4
A0A024R9Y3;A0A024R9U8;A0A024R9W5;Q7Z6Z7-2;Q7Z6Z7-3;Q7Z6Z7;Q5H924	HUWE1	16	6	1.3	6	0	34.901	270460	HUWE1	1639	1.16458	0.734952	1.2128	0.866957	0.499061	0.773367	0.37664	0.883796	0.669557	0.406505	1.03745	0.76996	0.586499	25.3579	12.8245	45.1225	0.0625367	0.250793	0.253435	0.2112	0.256905	0.27164	1.76888	1.31281	0.742169	10075	HUWE1
B4DSU2;B2R745;A0A0S2Z514;A0A024R9W8;Q6PML9	SLC30A9	5	1	2.3	1	0.0074799	6.2336	1082300	SLC30A9	1298	0.653718	0.900809	0.533444	1.03114	1.1022	1.02362	1.06305	1.04982	1.02604	1.03359	0.69599	1.02693	1.07169	26.9106	0.373671	2.54152	0.0497358	0.105344	0.0705226	0.194678	0.15969	0.126989	0.64943	0.958233	1.4755	10463	SLC30A9
I3L170;A0A024RA19;A0A024R9Y0;A0A024RA17;A0A0G2JQJ7;A0A0G2JPD5;A0A024R9Y1;A0A0G2JS76;A0A0G2JMX7;P10636-3;P10636-2;P10636-4;P10636-6;P10636-5;P10636-7;P10636-8;P10636;P10636-9	MAPT	18	1	2.3	2	0.00795	6.187	2201400	MAPT	1038	0.634283	0.0402423	2.29357	1.09001	2.06213	0.479655	1.67028	3.16274	1.99843	1.3694	0.989364	1.18937	2.29838	118.043	64.2566	33.6659	0.0674692	0.128479	0.269759	0.217141	0.180964	0.282742	0.430461	0.517479	1.20215	4137	MAPT
A0A024R9Z0;O00483	NDUFA4	2	3	28.4	9	0	23.368	16459000	NDUFA4	344	0.546233	0.917091	1.42148	1.10384	0.123071	0.902131	0.483859	0.678347	1.02144	0.964455	0.961601	1.00914	0.428426	45.6861	10.0497	65.7659	0.0696418	0.0849677	0.709395	0.220229	0.14707	0.455237	2.2445	2.35545	1.04943	4697	NDUFA4
C9JGI8;C9J4Q3;B8ZZG1;A0A024RA25;Q9NZW5	MPP6	5	1	4.6	3	0	6.8023	1720500	MPP6	1141	1.61458	1.31977	1.70622	0.946212	2.00007	0.792654	1.0893	1.55604	0.737132	1.00176	1.54686	0.825333	1.54847	13.0544	13.1224	29.4119	0.930065	0.0293012	0.0115091	0.664335	0.101287	0.0646164	0.998958	0.532999	0.533555	51678	MPP6
B4DLL8;B4DN79;B4DLJ7;B4DLL5;B2R5R1;A8K7R3;A0A024RA55;B4E3D4;Q14956-2;Q14956	GPNMB	10	1	2	3	0	12.238	1095600	GPNMB	1297	0.9842	5.16341	0.838769	0.607042	0.696674	0.833958	0.215233	0.440398	0.92614	1.67848	2.32879	0.789047	0.450768	105.459	20.8126	53.4395	0.026835	0.118203	0.122842	0.153743	0.171502	0.17861	5.16627	1.75045	0.338822	10457	GPNMB
A0A024RA75;P31937	HIBADH	2	1	3.9	1	0	7.0625	285060	HIBADH	1630	0.586169	0.43048	0.694958	1.06368	0.977754	1.05338	1.09713	0.964927	1.05746	1.06365	0.570536	1.05817	1.01327	23.2993	0.490565	7.19541	0.0182032	0.389959	0.01468	0.140401	0.324707	0.0699311	0.563063	1.04431	1.8547	11112	HIBADH
A0A024RAB6;P98160	HSPG2	8	31	8	85	0	323.31	17633000	HSPG2	333	1.91699	1.14867	0.687853	1.18713	1.62005	0.871745	2.16247	0.800198	1.05457	1.3539	1.25117	1.03782	1.52757	49.6292	15.259	44.8965	0.624193	0.352143	0.743864	0.580775	0.310498	0.463774	0.819061	0.67939	0.829474	3339	HSPG2
A5PLK7;A0A024RAC5;Q9P258	RCC2	3	1	2	1	0	12.268	492620	RCC2	1525	1.07095	0.878336	0.616446	0.967434	0.939388	0.965161	0.996406	0.93812	0.964473	0.974558	0.855243	0.965689	0.957971	26.6742	0.16048	3.47523	0.561715	0.776688	0.541221	0.553545	0.452882	0.396789	0.892765	1.00806	1.12914	55920	RCC2
A0A0C4DGS1;A0A024RAD5;P39656-3;P39656;U3KQ84;P39656-2	DDOST	6	2	4.1	7	0	14.549	10708000	DDOST	461	1.0311	0.342251	1.16817	0.975894	0.925831	1.21242	0.932344	0.572939	0.925774	0.940134	0.847176	1.03803	0.810371	52.2461	14.7481	25.377	0.886553	0.192954	0.386494	0.653029	0.227775	0.334864	1.04542	1.28093	1.22528	1650	DDOST
A0A024RAE4;B4E1U9;P60953;Q5JYX0;Q9UJM1;A0A024RAE6;B7ZAY4;B4DMH5;P60953-1	CDC42	10	2	15.2	13	0	28.854	49119000	CDC42	143	1.06488	0.930233	0.888005	0.670218	2.51466	0.660177	0.523777	0.889917	0.721611	0.730081	0.961041	0.684002	1.30945	9.61211	4.81797	80.9251	0.834351	0.387258	0.0572519	0.63808	0.323946	0.116853	0.733926	0.522357	0.71173	998	CDC42
A0A024RAI6;Q9BTH3;A0A024RAG8;A0A024RAI4;A0A024RAI5;A0A024RAJ3;A0A024RAF0;A0A024RAF6;A0A024RAF1;O00499-9;O00499-7;O00499-4;O00499-6;O00499-3;O00499-2;O00499-5;O00499;B7Z6Y2;A0A024RAG9;A0A024RAE9;A0A024RAJ2;O00499-10;O00499-8;O00499-11;Q8WWH9	BIN1	26	4	7.1	10	0	30.44	6160100	BIN1	634	1.3105	1.74495	1.59259	0.596322	0.915347	0.459807	1.01976	0.610198	0.484401	0.48806	1.54935	0.51351	0.848436	14.2271	14.1699	25.0842	0.0210217	0.0414563	0.00158544	0.143671	0.114552	0.0528679	1.82612	0.605243	0.331436	274	BIN1
B4E364;C9J6B1;C9JQB3;A0A024RAG3;P11234;P11234-3;P11234-2	RALB	7	1	7.9	4	0.0012438	6.5726	24706000	RALB	251	0.932855	1.28819	0.905008	1.57511	2.2372	1.42991	1.53516	1.66272	3.04318	2.54577	1.04202	2.01607	1.8117	20.5033	44.2674	20.6425	0.0264827	0.832179	0.0431591	0.153416	0.46884	0.104602	0.575162	1.11281	1.93477	5899	RALB
B4E1U3;B4DTI0;B4DT29;B4DXW1;Q59FV6;A0A024RAI1;P61158;B3KM55;Q59GD5;B7Z9W3;Q9P1U1-2;Q9P1U1	ACTR3;ACTR3B	12	2	12.8	7	0	14.006	12995000	ACTR3	406	1.05057	0.695776	0.99664	1.12734	1.70196	1.08785	1.62864	1.29446	0.973296	1.28239	0.914328	1.06283	1.54169	20.9096	7.5281	14.0898	0.0289489	0.0176747	0.466412	0.155596	0.0912817	0.366431	0.593069	0.689392	1.16241	10096	ACTR3;ACTR3B
E7EWC2;B7Z7U6;F5H7S7;A0A024RAJ8;Q13576;D6R939;Q59HA3;Q13576-3;Q13576-2	IQGAP2	14	3	2.3	4	0	21.704	571940	IQGAP2	1483	0.995013	0.886288	0.994591	1.74786	1.16284	1.76587	0.86231	0.811431	1.30758	0.794566	0.95863	1.6071	0.945526	6.53546	16.15	20.0851	0.9064	0.0203758	0.022842	0.659152	0.0958372	0.0803345	1.01386	1.69969	1.67646	10788	IQGAP2
E9PF17;A0A024RAP3;A0A024RAL1;A0A024RAQ9;Q59FG9;P13611-4;P13611-3;P13611-2;P13611-5;P13611;Q86W61;D6RGZ6	VCAN;CSPG2	14	3	2.1	3	0	19.426	367720	VCAN	1589	0.678661	0.199361	1.03662	1.29539	1.98059	1.27824	1.21394	1.15546	1.56552	1.92978	0.638214	1.37972	1.45	65.8231	11.6793	31.7545	0.0448033	0.908221	0.0319436	0.186726	0.484632	0.0910131	0.440148	0.95153	2.16184	1462	CSPG2;VCAN
A0A024RAM0;Q92973-3;Q92973-2;Q92973;B4DSC0;E7EW37;S4R398	TNPO1	7	2	2.2	5	0	26.472	1307600	TNPO1	1236	1.01562	0.540367	0.684535	0.919902	0.363683	0.810613	1.07722	0.830371	0.542402	0.618074	0.746841	0.757639	0.757091	32.6276	25.6382	47.8633	0.904345	0.851791	0.934997	0.658871	0.473447	0.511742	0.986461	1.00072	1.01446	3842	TNPO1
A0A024RAM4;P46821;A2BDK6;Q5H9P1	MAP1B;DKFZp686F1345	14	16	6.2	45	0	145.26	9462300	MAP1B	496	0.912632	0.763093	1.8093	0.520999	0.960955	0.492845	0.704695	1.24716	0.438514	0.844456	1.16168	0.484119	0.970936	48.7075	8.66089	27.9492	0.698062	0.0152085	0.0173224	0.604473	0.0902135	0.0745637	1.19645	0.498611	0.416742	4131	MAP1B
A0A024RAS8;Q9NRV9;F5GWX2	HEBP1	3	2	9.5	3	0	20.678	5936800	HEBP1	647	0.583998	0.35548	1.23438	0.770485	1.61429	1.28259	0.944876	1.55629	1.49896	0.862655	0.724618	1.18401	1.37182	62.9311	31.5967	27.0355	0.0627129	0.58626	0.117851	0.2112	0.396973	0.174585	0.528218	0.863097	1.63398	50865	HEBP1
I6L965;F8VZY9;B2RA03;A0A024RAY2;P05783	KRT18	5	1	2.2	1	0	6.6931	629780	KRT18	1457	0.962904	0.870671	0.960666	7.41347	0.942935	0.836334	0.82168	0.826901	3.21394	0.741678	0.931414	3.82125	0.863839	5.64912	87.1537	7.93541	0.640517	0.114563	0.0421022	0.587114	0.168646	0.103569	1.07823	4.42357	4.10263	3875	KRT18
Q6FI54;A0A024RB09;P61020-2;P61020	RAB5B	4	1	5.6	1	0	27.782	3023700	RAB5B	898	0.983687	0.975011	0.982617	0.961918	1.29886	1.19939	1.2489	1.01234	0.866023	0.592074	0.980438	1.00911	1.1867	0.482542	17.0069	12.8974	0.290194	0.238227	0.926718	0.422732	0.250968	0.509733	0.82619	0.85035	1.02924	5869	RAB5B
Q76N57;Q75MH1;A0A024RB14;Q5JNZ5;P62854	RPS26;RPS26P11	5	1	39.1	4	0	7.4748	23515000	RPS26	263	1.30289	1.25081	0.682422	1.05676	1.53617	0.902802	1.23547	1.22353	0.987661	1.35124	1.07871	0.982408	1.33173	31.9067	7.84944	13.3025	0.375573	0.0260129	0.841867	0.472469	0.0985875	0.487172	0.810007	0.737695	0.910727	6231	RPS26;RPS26P11
B3KY56;B3KMV5;A0A024RB17;A0A024RB16;Q9BSJ8;Q9BSJ8-2	FAM62A;ESYT1	6	3	2.4	4	0	18.305	1188700	FAM62A	1276	1.10238	1.54798	1.01567	1.11277	1.11518	1.15511	1.05814	1.20067	0.940573	0.845636	1.22201	1.06949	1.12467	23.3723	10.6248	6.37834	0.762184	0.537522	0.605344	0.620957	0.38132	0.416042	1.08655	0.950936	0.875187	23344	FAM62A;ESYT1
A0A024RB39;G3V560;Q9NRX3	LOC56901;NDUFA4L2	3	2	18.4	3	0	13.898	2968500	LOC56901	910	0.549175	0.541313	0.8146	0.937257	1.02762	0.937364	0.964856	0.999308	0.935264	0.946486	0.635029	0.936628	0.997262	24.4969	0.126265	3.15188	0.037111	0.057017	0.0621844	0.173177	0.127689	0.119631	0.636773	0.9392	1.47494	56901	NDUFA4L2
A0A024RB48;F8VV64;A7E2A6;Q63HR2-5;Q63HR2-2;Q63HR2-6;Q63HR2;Q63HR2-4	TENC1;TNS2	9	1	2.3	1	0.0018083	6.4191	231800	TENC1	1657	1.02296	1.00971	0.627817	1.00629	1.00824	1.00085	1.03705	0.986002	1.00204	1.0106	0.886829	1.00306	1.01043	25.3047	0.285015	2.53318	0.515737	0.770053	0.538755	0.536205	0.451135	0.395647	0.877675	0.992709	1.13107	23371	TENC1;TNS2
A0A0C4DGI3;B3KTN4;B4DJV2;A0A024RB75;O75390;F8VRI6;F8VPF9;F8VPA1;F8W1S4;H0YH82;B7Z1E1	CS	22	3	7.8	7	0	24.607	12888000	CS	409	0.843127	1.05119	0.89245	0.932145	1.30947	0.85442	0.800211	1.09874	1.22182	0.790083	0.928922	1.0028	1.06947	11.704	19.3084	23.9266	0.596007	0.778039	0.759307	0.569734	0.453365	0.468217	0.868579	0.937654	1.07953	1431	CS
A8K6Y1;Q6PIN5;A0A024RB85;Q05D08;Q9UQ80;F8VR77;Q9UQ80-2	PA2G4	7	3	7.6	3	0	18.655	4979100	PA2G4	711	1.21774	0.996527	0.282609	1.14271	1.10753	1.17946	1.00032	0.941066	1.13224	0.793237	0.832293	1.15147	1.0163	58.7199	2.15374	8.30204	0.402819	0.0664709	0.217675	0.483405	0.133812	0.250296	0.818942	1.133	1.38349	5036	PA2G4
F5GX62;E7ESV4;F5H7Y6;Q5U0C3;A8KAH9;A0A024RB87;P61224-2;P61224-3;P62834;P61224;F5H004;A0A075B6Q0;Q9BXV4;F5H4H0;F5GYH7;F5H077;F5GWU8;F5H491;F5H0B7;F5H500;F5H6R7;F5GYB5;B7ZAY2;P61224-4;A6NIZ1	RAP1B;RAP1A	29	4	26.6	22	0	49.263	324310000	RAP1B	33	0.99472	1.37688	0.781806	0.607675	0.716984	0.549289	1.03291	0.817035	0.529802	0.485822	1.05114	0.562255	0.855644	28.6854	7.20722	18.8706	0.462654	0.0216089	0.0227833	0.514004	0.097694	0.0803345	1.22847	0.657113	0.534903	5906	RAP1B;RAP1A
B4DJ63;B4DLV4;B4DW25;B4DP88;B4E1G2;Q5BJF5;Q5HYG8;B4DJQ3;A0A024RB99;V9HW06;Q53ET4;B4DWA7;P34897-3;P34897-2;P34897;H0YIZ0	SHMT2;DKFZp686P09201;HEL-S-51e	17	4	9	5	0	23.269	2843500	SHMT2	924	0.821611	1.54578	0.763584	0.991233	0.987566	0.987034	1.0213	0.971732	0.987489	0.996648	1.04366	0.988586	0.993532	41.7586	0.233083	2.54811	0.991662	0.842513	0.995772	0.678536	0.470702	0.526753	1.05045	0.995022	0.94723	6472	SHMT2;HEL-S-51e
H0YHV5;A0A024RBA2;B4E0E9;B4DF61;A8K492;P56192-2;P56192	MARS	7	1	3.4	3	0	7.4205	2712800	MARS	940	0.885126	0.907975	1.13877	0.816821	0.517903	0.89632	0.398463	0.651573	0.936008	0.584987	0.97729	0.88305	0.522646	14.357	6.87291	24.2271	0.0165003	0.0184968	0.633823	0.136068	0.0921092	0.428294	1.86989	1.68957	0.90357	4141	MARS
F8VQR7;A0A024RBB5;F8VW96;Q16527	CSRP2	4	1	5.3	2	0	14.325	1603800	CSRP2	1166	1.88491	0.199438	1.09752	0.323838	0.0964719	0.562174	1.01936	0.713243	0.547466	0.522698	1.06062	0.477826	0.609692	79.5139	27.9516	77.1009	0.470581	0.884792	0.391133	0.51778	0.47994	0.336667	1.7396	0.783717	0.450516	1466	CSRP2
A0A024RBB9;Q9Y2U8	LEMD3	2	1	1	1	0.0035566	6.3587	167510	LEMD3	1691	1.00574	0.886565	1.00594	1.04542	2.08373	0.937408	1.5944	1.94669	0.933777	0.919438	0.966082	0.972202	1.87494	7.12815	6.52503	13.4637	0.00534351	0.00193776	0.970112	0.110555	0.0672513	0.521767	0.51526	0.518524	1.00634	23592	LEMD3
F8VVM2;Q8NCF7;Q53HC3;B2RE88;A0A024RBE8;A0A024RBH9;Q00325-2;Q00325	SLC25A3	11	3	8	9	0	18.108	8053400	SLC25A3	550	0.724574	0.830793	0.917948	0.949351	0.323168	1.07577	0.414384	0.494977	0.88692	0.504206	0.824438	0.97068	0.410843	11.7466	9.91209	20.9227	0.00827951	0.00281855	0.402349	0.119269	0.0719265	0.342475	2.0067	2.36266	1.17738	5250	SLC25A3
A0A024RBF1;B2RAH5;O14974-5;O14974-4;O14974-3;O14974-2;O14974;F8VW28;H0YIL7;H0YHL8;H0YIS3;H0YHI8;F8VZN8	PPP1R12A	13	2	1.9	2	0	11.528	840560	PPP1R12A	1372	0.939938	1.01691	0.936442	0.863289	0.670801	1.24855	1.51378	1.01675	1.07839	1.12921	0.964428	1.06341	1.06711	4.71579	18.1555	39.7092	0.870934	0.888373	0.686964	0.650178	0.480167	0.446572	0.903775	0.996532	1.10263	4659	PPP1R12A
A0A024RBH2;Q07065;B3KVX6;Q8TB01;Q6NWZ1	CKAP4	10	4	7	9	0	32.234	9417900	CKAP4	502	0.876622	10.4873	0.882589	1.47431	0.877352	1.29461	1.01109	0.521619	1.20061	1.19619	4.08215	1.32318	0.803355	135.884	10.5104	31.4915	0.171814	0.0515561	0.504463	0.332332	0.124681	0.380392	5.08139	1.64706	0.324137	10970	CKAP4
B4DMH3;Q53G58;B3KN06;A0A024RBI5;Q59EA2;Q9ULV4;Q9ULV4-2;Q9ULV4-3;B7Z9V0;B4E3S0	CORO1C	17	2	5.9	3	0	18.857	2553500	CORO1C	966	0.787488	0.417689	1.08085	1.12082	0.773101	1.17035	0.859733	0.712405	1.02919	0.764981	0.762008	1.10679	0.781746	43.6101	6.47083	9.47154	0.771286	0.00716383	0.138755	0.623202	0.0796878	0.1919	0.974751	1.41579	1.45246	23603	CORO1C
F5H0U5;A0A024RBI7;Q9NZD2	GLTP	3	2	9.5	3	0	15.617	3261700	GLTP	869	1.09601	1.5097	1.3957	0.523606	0.83062	0.601177	0.564092	0.919739	0.987573	1.09593	1.3338	0.704119	0.771484	16.02	35.2958	23.9864	0.0311216	0.683558	0.0226659	0.161164	0.430407	0.0803345	1.72888	0.912681	0.527902	51228	GLTP
Q8TBK5;Q8N5Z7;B2R4K7;A0A024RBK3;Q9HBB3;Q02878;B4DRX3	RPL6	10	3	8.7	7	0	20.248	3497000	RPL6	848	0.973872	0.716201	0.838508	1.30407	0.891992	1.01274	1.10005	0.952166	1.33638	1.20753	0.84286	1.21773	0.981402	15.292	14.6388	10.9094	0.431474	0.108221	0.0817381	0.500089	0.161891	0.138171	0.858832	1.24081	1.44476	6128	RPL6
E9PIR7;B2R5P6;F8W809;B7Z2S5;A0A087WSW9;A0A182DWI3;Q6ZR44;A0A024RBK9;A0A140VKC9;A0A087WSY9;Q16881-5;Q16881-2;Q16881-4;Q16881-3;Q16881-6;Q16881;E2QRB9;Q16881-7	TXNRD1	24	3	5.4	3	0	17.547	783110	TXNRD1	1393	0.960649	1.07141	0.665743	0.99834	2.40067	0.989431	1.07789	1.97445	0.895499	1.05726	0.899266	0.96109	1.81767	23.317	5.92843	37.1454	0.0403993	0.0588961	0.720846	0.179338	0.127752	0.458313	0.494736	0.528748	1.06875	7296	TXNRD1
A0A087WYY5;F8VR82;Q9UPN1;F8VYE8;A0A024RBP2;F8W0W8;P36873;P36873-2	PPP1CC	8	1	7.1	2	0	7.3859	1751800	PPP1CC	1135	1.06233	0.629572	1.37322	1.24493	0.296353	1.3237	0.526064	0.854394	1.10919	0.440276	1.0217	1.22594	0.558937	36.5549	8.85116	50.179	0.0899589	0.0380505	0.417968	0.246985	0.111502	0.346168	1.82794	2.19334	1.1999	5501	PPP1CC
A8KA84;A0A024RBQ5;Q9Y6K5	OAS3	3	1	0.9	1	0.00062578	6.6132	340500	OAS3	1603	1.37307	0.0681119	1.08067	0.975111	0.99489	0.972221	1.00443	0.976798	0.9719	0.981688	0.840617	0.973077	0.992041	81.4636	0.181777	1.41493	0.339695	0.2734	0.292249	0.448682	0.270483	0.293449	0.847362	0.980884	1.15757	4940	OAS3
F8VVL1;A0A024RBR3;O43583	DENR	3	1	13.1	2	0	10.365	1899700	DENR	1099	1.14234	0.210877	1.15272	0.783575	0.52545	0.812287	0.750844	0.800382	0.657942	0.821656	0.835315	0.751268	0.692225	64.7425	10.9266	21.1694	0.936876	0.564709	0.782443	0.666806	0.389171	0.474778	1.20671	1.08529	0.899383	8562	DENR
A0A024RBX6;O00625	PIR	2	1	3.1	4	0	11.167	5562700	PIR	674	0.94672	2.26869	1.03879	0.868788	0.712946	0.815051	1.49564	0.816459	1.84018	0.953765	1.41807	1.17467	1.00835	52.0494	49.1178	42.1651	0.400411	0.720963	0.634351	0.483405	0.44076	0.428294	1.40632	1.16495	0.828363	8544	PIR
A5YPB6;A5PHJ9;Q53GE3;A0A024RBX9;P08559-3;P08559;P08559-2;P08559-4	PDHA1;PDHA1/LOC79064	8	1	3.4	1	0	12.42	1076500	PDHA1	1300	0.864487	1.55618	0.974218	0.980832	0.980493	0.97748	1.01042	0.966829	0.977432	0.986999	1.13163	0.978581	0.985913	32.8501	0.199203	2.26131	0.678626	0.74586	0.661656	0.599143	0.446074	0.437284	1.1478	0.992563	0.864756	5160	PDHA1;PDHA1/LOC79064
K7ERD8;A0A024RC33;Q15555-2;Q15555-4;Q15555-5;Q15555-3;Q15555	MAPRE2	7	1	4.6	1	0.0078563	6.1325	632660	MAPRE2	1455	0.918925	0.897582	0.914308	1.09547	0.731448	0.848484	0.399756	1.08263	0.644662	0.520113	0.910272	0.862872	0.737946	1.23367	26.1624	46.275	0.371756	0.548972	0.750147	0.471249	0.385572	0.466106	1.23352	1.16929	0.947928	10982	MAPRE2
A0A024RC42;P19022-2;P19022;C9J126;C9J8J8	CDH2	5	2	2	2	0	11.331	910070	CDH2	1351	0.966719	1.0613	0.964694	0.167514	0.508193	0.331112	0.511989	0.318913	0.140576	0.557386	0.997572	0.213067	0.446365	5.53366	48.3948	24.7316	0.00546095	0.0469172	0.00135056	0.111002	0.121226	0.0528679	2.23488	0.477339	0.213586	1000	CDH2
A0A024RC61;Q59E93;P15144;B4DP96;B4DPH5;B4DP01;B4DV63	ANPEP	8	5	4.7	8	0	33.287	3886100	ANPEP	809	0.383039	1.11419	0.555367	3.2546	2.17107	2.81757	1.54632	1.29355	3.79238	1.49341	0.684198	3.28818	1.67031	55.864	14.8493	27.0436	0.0175573	0.0142102	0.00164416	0.138844	0.0893435	0.0528679	0.409623	1.9686	4.80589	290	ANPEP
A4QPB0;A0A024RC65;P46940;H0YLE8;A0A0J9YXZ5;B4E2M0;Q6P1N4	IQGAP1;hCG_1991735	14	9	5.1	20	0	89.585	3988300	IQGAP1	793	0.896161	1.02195	0.842996	1.30485	1.03142	1.13302	0.794657	0.975035	1.18893	0.748555	0.920369	1.20893	0.933705	9.98519	7.24977	13.2457	0.955666	0.0401057	0.128597	0.668377	0.112578	0.182619	0.985717	1.29477	1.31353	8826	IQGAP1
A0A024RC87;A0A140VJT8;P13489	RNH1	10	9	20.2	27	0	112.34	16978000	RNH1	337	1.17759	0.832557	0.856626	1.35328	0.809661	1.39638	0.890515	0.770497	1.25581	0.620795	0.955591	1.33515	0.823558	20.1585	5.39381	7.43162	0.5064	0.000880799	0.0924251	0.532725	0.0664538	0.14852	1.16032	1.6212	1.3972	6050	RNH1
H0Y2X5;Q7Z3A2;B4DYU3;A0A024RC95;P47895;B2R5T2	ALDH1A3;DKFZp686G1675	16	2	6.9	3	0	13.513	1871800	ALDH1A3	1106	1.11033	2.08841	1.40983	2.89825	0.702526	2.38412	0.655201	0.836832	1.49339	0.495879	1.53619	2.25859	0.73152	32.6221	31.4708	12.8804	0.0154433	0.00610687	0.192543	0.135067	0.0774688	0.234579	2.1	3.08753	1.47025	220	ALDH1A3
A0A024RCA7;P05387	RPLP2	2	1	7	3	0.0046948	6.3209	1969100	RPLP2	1084	1.13466	1.57375	1.07831	0.969579	1.07584	0.967133	0.998649	1.03209	0.966548	0.97655	1.26224	0.967754	1.03552	21.4888	0.166136	3.73819	0.372343	0.0631239	0.231767	0.471478	0.130819	0.258255	1.21894	0.934554	0.766694	6181	RPLP2
E9PRJ3;K4DIA7;E9PMR4;Q53FU5;A0A024RCB3;P48509	CD151	7	3	13.5	11	0	21.161	91593000	CD151	90	1.34482	3.63494	1.6736	0.384709	0.751745	0.70924	1.08874	0.780222	0.448788	1.03795	2.21779	0.514246	0.873568	55.8328	33.4242	21.3934	0.022842	0.0521433	0.00475631	0.145413	0.124977	0.0565998	2.53877	0.588673	0.231873	977	CD151
E9PKT8;C9J6D1;C9JZI7;A0A024RCC9;B7ZAK9;B7ZB83;B4DS05;A0A2U9QGI0;Q99733;Q99733-2;E9PKI2;C9J1B1;E9PNW0;E9PJJ2;E9PS34;E9PNJ7;E9PP22;B7ZAC7	NAP1L4	20	3	16.6	8	0	31.464	8817500	NAP1L4	523	0.957659	0.96179	1.33908	1.30176	1.21657	1.28374	1.51695	0.741161	1.17842	0.928504	1.08617	1.25464	1.15823	20.1651	5.30988	33.7732	0.909043	0.605755	0.464827	0.659506	0.405227	0.366144	0.937791	1.08324	1.1551	4676	NAP1L4
A0A024RCJ2;Q16778;P33778;P23527;P06899;B2R4S9;A8K9J7;A0A024RCL8;A0A024RCJ9;A0A024QZZ7;I6L9F7;U3KQK0;B4DR52;Q99879;Q99877;Q93079;Q5QNW6;P62807;P58876;P57053;O60814;Q5QNW6-2;Q0D2M2;Q99880;Q8N257;Q96A08	HIST1H2BJ;HIST2H2BE;HIST1H2BB;HIST1H2BO;HIST1H2BI;HIST1H2BK;HIST1H2BN;HIST1H2BD;HIST1H2BM;HIST1H2BH;HIST2H2BF;HIST1H2BC;H2BFS;HIST1H2BL;HIST3H2BB;HIST1H2BA	30	6	40.5	83	0	68.155	1534600000	HIST1H2BJ	10	3.00542	1.02792	0.605055	1.58303	1.87624	0.38953	2.86106	0.392245	0.793362	2.27337	1.54613	0.921974	1.70985	82.8741	65.843	72.6841	0.955608	0.531533	0.37522	0.668377	0.380826	0.330038	0.90425	0.539213	0.59631	8349	HIST1H2BN;HIST1H2BD;H2BFS;HIST1H2BA;HIST1H2BB;HIST1H2BC; HIST1H2BE; HIST1H2BF; HIST1H2BG; HIST1H2BI;HIST1H2BF;HIST1H2BH;HIST1H2BJ;HIST1H2BK;HIST1H2BL;HIST1H2BM;HIST1H2BO;HIST2H2BE;HIST2H2BF;HIST3H2BB
A0A1U9X8D3;A0A1U9X8C7;A0A1U9X8C1;A0A0G2JHC2;A0A024RCJ8;Q6NYC8;A0A1U9X8D1;Q6NYC8-2	hCG_1821276;PPP1R18	10	4	6	6	0	25.704	2226900	hCG_1821276	1033	1.43447	0.84423	1.36532	0.743259	0.771458	1.12886	0.923292	0.705323	0.818303	0.827082	1.21467	0.896808	0.800024	26.5645	22.7961	13.9692	0.105109	0.531063	0.268644	0.260772	0.380804	0.282024	1.5183	1.12098	0.738312	170954	PPP1R18
A0A140T936;A0A1U9X9D5;A0A1U9X9C8;A0A1U9X9C7;A0A1U9X9C4;A0A1U9X9C1;A0A1U9X9A3;A0A1U9X9A1;A0A024RCN6;P26640;H0Y426;A0A140T954;B4DT32	VARS	13	2	1.6	2	0	12.217	126150	VARS	1707	0.956376	0.88487	0.953778	1.31867	2.55816	0.817924	0.925095	1.13133	1.05722	1.02369	0.931675	1.0646	1.53819	4.35293	23.5257	57.8152	0.232472	0.443159	0.618908	0.376181	0.347967	0.422623	0.605693	0.692113	1.14268	7407	VARS
B4E225;B4DTZ4;B3KMF7;A0A1U9X8S4;A0A024RCT2;B4DS44;A0A024RCY1;Q4VXZ2;Q8N1B4-2;Q8N1B4	VPS52	10	1	2.6	1	0.0057904	6.258	585620	VPS52	1478	0.945253	0.857695	0.942045	0.985083	1.20515	1.25542	1.60708	1.11915	1.06351	1.11479	0.914998	1.10134	1.31046	5.4264	12.6283	19.8752	0.0799178	0.263183	0.339636	0.230908	0.264351	0.312671	0.698226	0.84042	1.20365	6293	VPS52
Q5T6U8;Q6IPL9;A0A1W2PRV2;B4DWA0;A0A024RCT9;P17096-2;P17096;P17096-3	HMGA1	8	1	8.3	2	0.0083987	6.1226	14955000	HMGA1	372	1.4148	3.13195	0.356227	0.139531	0.690731	0.343789	0.378606	0.520471	0.337236	0.296598	1.63433	0.273519	0.529936	85.7125	42.4407	29.49	0.146858	0.0852613	0.0155021	0.313155	0.14707	0.0713851	3.08401	0.516135	0.167358	3159	HMGA1
Q9HBM8;B3KPH3;Q71VH6;B4DRH1;A0A024RCV5;Q99943	AGPAT1	6	1	5.3	1	0.0074756	6.2336	1281800	AGPAT1	1241	0.949206	0.83442	0.946214	0.627182	0.986045	1.08682	0.695453	0.690931	1.45135	0.398125	0.909947	1.05512	0.79081	7.19002	39.1422	21.3824	0.466295	0.41239	0.757311	0.516004	0.33459	0.467974	1.15065	1.33422	1.15954	10554	AGPAT1
A0A024RCZ1;Q8NC56;D6RBV0;H7C2Z0;A0A220T1R7	LEMD2	5	2	3.4	1	0	11.574	2226400	LEMD2	1034	1.24036	0.185023	0.829256	1.04349	1.10713	1.03492	1.07599	1.05312	1.03797	1.04501	0.751547	1.0388	1.07875	70.7799	0.418125	2.51293	0.224956	0.137816	0.210746	0.371234	0.187367	0.245897	0.696685	0.962965	1.38221	221496	LEMD2
A0A0C4DFY8;A0A024RD07;Q9BT09	CNPY3;TNRC5	3	1	5.6	2	0.0012285	6.5109	2593100	CNPY3	960	0.83509	1.07392	1.04133	1.06745	1.09527	1.05681	1.10107	1.04517	1.06109	1.06712	0.983446	1.06178	1.0805	13.1689	0.504002	2.84475	0.580975	0.514621	0.673165	0.563513	0.375848	0.441426	0.910174	0.982674	1.07965	10695	CNPY3;TNRC5
Q59EF0;H0Y8C4;B4DSD7;E9PFR3;A8K6Y2;A0A024RD11;Q14738-3;Q14738-2;Q14738	PPP2R5D	9	1	2.4	2	0.0058106	6.2731	309840	PPP2R5D	1619	0.95914	0.841378	1.43372	0.870823	0.995144	1.18699	1.09158	0.927408	1.54824	0.530744	1.07808	1.20202	1.00471	29.086	28.1991	8.21166	0.851086	0.424662	0.706988	0.642817	0.338343	0.454016	1.07302	1.19638	1.11496	5528	PPP2R5D
A0A024RD80;P08238;B4DMA2;B4DGL0;Q6PK50;Q58FF7	HSP90AB1;HSP90AB3P	13	5	16.2	96	0	198.86	41984000	HSP90AB1	161	1.03822	0.550281	1.07622	0.936596	0.685353	1.00304	0.769122	0.907075	1.05095	0.792664	0.888238	0.996864	0.787184	33.02	5.76081	14.2227	0.773987	0.0473282	0.567704	0.623202	0.121226	0.405139	1.12838	1.26637	1.12229	3326	HSP90AB1;HSP90AB3P
A0A0G3IFT0;A0A2S1PH46;A0A0S2Z4X4;T1WHH0;A0A2S1PH13;A0A2S1PH16;B2R6K1;A0A2S1PH34;A0A2S1PH31;A0A2S1PH23;A0A2S1PH20;A0A2S1PH09;A0A024RD82;P22033	MUT	14	1	6.5	1	0.0041322	6.3395	1717700	MUT	1143	0.941424	0.807601	0.938008	1.06128	1.93686	1.13298	1.51736	0.641043	1.74432	1.05363	0.895678	1.31286	1.36509	8.51819	28.592	48.4359	0.366706	0.927657	0.123077	0.466966	0.489881	0.17861	0.656131	0.961737	1.46577	4594	MUT
B4DGX3;E9PBS1;A0A024RD93;P22234;P22234-2	PAICS	5	2	7.1	2	0	21.099	6521200	PAICS	611	0.91788	1.5696	1.32043	0.84776	1.59602	0.771158	0.878422	1.30311	0.802174	0.851423	1.2693	0.807031	1.25918	25.9081	4.77446	28.6542	0.965825	0.0640047	0.0656489	0.671645	0.131284	0.122373	1.00804	0.640917	0.635807	10606	PAICS
B3KSS1;A0A024RDB0;A0AVT1-2;A0AVT1	UBE1L2;UBA6	4	2	2.2	5	0	18.31	1593000	UBE1L2	1171	1.02484	1.06627	0.855187	0.800639	1.05753	0.876747	1.08144	1.0199	0.710818	0.718944	0.982097	0.796068	1.05296	11.3882	10.4336	2.94677	0.671638	0.0123312	0.285496	0.598011	0.0870034	0.291311	0.932705	0.756031	0.810579	55236	UBA6
H0YAF5;H0Y8W8;H7BXG7;A0A1S5UZ19;A0A024RDH6;A0A024RDD3;D6REX3;O94979-7;O94979-6;O94979-3;O94979-10;O94979-4;O94979-9;O94979-2;O94979;O94979-8	SEC31A;SEC31L1	16	1	4.4	1	0	8.3466	2015000	SEC31A	1076	0.992083	1.01009	0.991492	1.42194	1.00022	1.51715	0.824465	0.778042	1.17309	0.890514	0.997888	1.37073	0.867575	1.05938	12.9608	13.5082	0.40734	0.0127422	0.0908397	0.486046	0.0870034	0.14852	1.1502	1.57995	1.37363	22872	SEC31A;SEC31L1
B4DG59;B4DKC2;A0A024RDD7;Q7L099;Q7L099-2;Q7L099-4;Q7L099-3	RUFY3	7	1	2.5	1	0	7.0373	169980	RUFY3	1690	0.966666	1.01611	1.88199	1.05838	1.1136	1.04853	1.01063	0.976975	1.05234	1.05876	1.28826	1.05309	1.03373	39.9597	0.471591	6.88594	0.533235	0.689489	0.574398	0.541534	0.430912	0.407208	1.24622	1.01872	0.817451	22902	RUFY3
D6RAF8;H0Y8G5;A0A024RDF4;A0A024RDF3;Q14103-3;Q14103;D6RD83;D6RF44;D6RBQ9;H0YA96;Q12771;B4DTC3;A0A024RDB4;Q14103-4;Q14103-2	HNRNPD;HNRPD	15	3	11.8	6	0	24.33	22041000	HNRNPD	274	1.01744	0.37581	0.466077	0.859736	0.264062	0.74162	0.481155	0.577241	0.602883	0.422766	0.619775	0.734746	0.440819	56.0415	17.4978	36.3955	0.447387	0.0789196	0.442631	0.506105	0.14276	0.356776	1.40596	1.66678	1.18551	3184	HNRNPD;HNRPD
A0A087WUK2;A0A024RDF6;O14979;O14979-3;O14979-2;B4DTA2	HNRNPDL;HNRPDL	16	4	8.3	14	0	23.654	27199000	HNRNPDL	234	1.09725	0.244813	0.760147	0.979044	0.47934	0.964241	0.581137	0.721445	0.749375	0.657055	0.700738	0.897553	0.593974	61.266	14.3211	20.4658	0.991897	0.0392249	0.311509	0.678536	0.112578	0.303205	1.17975	1.5111	1.28087	9987	HNRNPDL;HNRPDL
A0A1W2PS70;A0A1W2PNX7;A0A1W2PSE4;A0A1W2PPX5;A0A1W2PPU6;A0A1W2PQR6;A0A1W2PQB7;A0A1W2PS43;A0A024RDG6;A0A1W2PRS1;Q14108;D6RDG0;Q14108-2	SCARB2	14	3	18.4	13	0	34.328	51464000	SCARB2	138	0.498488	2.35714	1.02821	0.747675	0.706596	0.802788	0.673942	0.571736	0.652737	1.26758	1.29461	0.7344	0.650758	73.963	10.3352	10.8113	0.251497	0.239636	0.355843	0.389557	0.251413	0.319738	1.98939	1.12853	0.567275	950	SCARB2
A0A024RDG9;Q9BUT1;D6R9P2;Q9BUT1-3	BDH2;SLC9B2	12	4	16.7	8	0	23.21	7867800	BDH2	558	1.04928	0.67028	0.882191	2.02275	0.447549	1.20556	0.800449	0.867084	1.2829	0.850388	0.867249	1.50374	0.705027	21.9014	30.0013	31.9786	0.433353	0.0351145	0.0452143	0.500089	0.108604	0.105736	1.23009	2.13288	1.73392	56898	BDH2
A0A024RDH8;P49207	RPL34	2	3	21.4	4	0	17.918	31245000	RPL34	204	1.40366	0.582034	0.406402	0.830556	0.308438	0.641974	1.04741	0.503897	0.901814	1.25923	0.797364	0.791448	0.619915	66.7647	16.9641	61.7672	0.624075	0.369113	0.744275	0.580775	0.315978	0.463774	1.28625	1.2767	0.992581	6164	RPL34
A0A024RDI4;I6L894;A0A024RDK2;Q01484-5;Q01484-2;Q01484;D6RHE1;B7Z636;E9PHW9;B7Z651;A0A0U1RQN6	ANK2	18	5	3.2	14	0	69.38	3210800	ANK2	873	1.60092	0.802235	1.17352	1.09616	1.06632	0.995563	0.65462	0.713386	0.680038	0.557375	1.19223	0.923921	0.811442	33.523	23.4993	27.4422	0.206753	0.563594	0.415443	0.358576	0.389171	0.345397	1.46927	1.13862	0.774955	287	ANK2
V9HW50;A0A024RDI5;P00325;D6RHZ6;F5HB16;P00325-2;A0A087WUC4;A0A087WU81;P00326	HEL-S-117;ADH1B;ADH1C	13	5	11.2	11	0	35.165	9914900	HEL-S-117	487	0.310619	0.496825	0.322439	2.06485	1.73056	2.24552	1.59748	2.88158	1.9925	1.23876	0.376627	2.10096	2.06987	27.683	6.20292	34.1132	0.000645919	0.812801	0.000352319	0.0771049	0.463656	0.0528679	0.181957	1.01502	5.57835	125	ADH1B;ADH1C
A0A024RDJ4;P19838-3;P19838;P19838-2	NFKB1	4	1	0.8	2	0.0018072	6.4159	289460	NFKB1	1628	1.00891	0.983491	0.838426	1.31193	1.06935	0.923637	0.831851	1.04931	0.645321	0.593796	0.94361	0.960297	0.983506	9.74719	34.8657	13.3928	0.845802	0.807692	0.941339	0.640673	0.462554	0.51303	0.959435	0.976402	1.01768	4790	NFKB1
D6R938;A0A024RDK3;E9PBG7;E9PF82;B7Z2B0;Q13557-8;Q13557-9;Q13557-10;Q13557-5;Q13557;Q13557-3;Q13557-6;Q13557-4;Q13557-11;H0Y9J2	CAMK2D	16	1	5.4	4	0	18.161	2047700	D6R938	1070	1.73864	2.39927	1.00856	0.905909	0.646689	0.654773	1.7082	0.451902	0.608044	0.952746	1.71549	0.722909	0.935599	40.5506	22.1599	72.269	0.103758	0.809806	0.0179096	0.259085	0.462554	0.0749987	1.83357	0.77267	0.421401	817	CAMK2D
B4DN39;A1JUI8;B4DPJ8;Q59ET3;B2R9K8;A0A024RDL1;P40227-2;P40227	CCT6A	8	1	2.3	2	0	7.1693	2217200	CCT6A	1035	1.01017	2.43863	0.681752	0.534507	0.856903	0.817872	1.40892	1.17948	0.692895	0.926587	1.37685	0.681758	1.14844	67.8413	20.8301	24.1473	0.894011	0.0441574	0.117146	0.655923	0.117165	0.174569	1.19889	0.59364	0.495158	908	CCT6A
A0A2R8Y7B4;A0A2R8Y5S5;A0A2R8YFQ7;A0A2R8YCZ4;A0A2R8Y4K2;A0A024RDM2;V9HWG2;Q9Y2S2-2;Q9Y2S2	CRYL1;HEL30	9	1	9.4	3	0.0094235	6.0784	848480	CRYL1	1371	1.07414	0.90143	0.915853	0.981031	1.00527	0.977662	1.10624	1.05745	0.977625	0.987183	0.963808	0.978773	1.05632	9.9421	0.199827	4.78018	0.574868	0.0763359	0.920258	0.559706	0.141942	0.507999	0.912419	0.926586	1.01553	51084	CRYL1
Q59GX5;V9HWJ7;Q53FI1;A0A024RDT4;P13796	HEL-S-37;LCP1	5	2	5.8	6	0	27.44	1768700	HEL-S-37	1133	0.988973	2.23878	1.46049	2.48601	3.37632	1.56502	1.11533	1.34603	1.94198	1.31809	1.56275	1.99767	1.9459	40.3869	23.1776	63.9368	0.720493	0.738285	0.348092	0.611556	0.445361	0.316569	0.803099	1.02661	1.27831	3936	HEL-S-37;LCP1
B3KML8;A8K6Q9;A0A024RDV9;Q8N0X7;B4DXT5;B3KMI3	SPG20	6	3	6.2	7	0	17.837	5150200	SPG20	697	0.97789	0.508404	1.15016	0.877826	1.10075	0.697902	0.472531	0.849684	0.568545	0.657434	0.878819	0.714758	0.807653	37.7953	21.7315	39.1516	0.820493	0.794245	0.597005	0.635452	0.458498	0.413949	1.08811	0.88498	0.813316	23111	SPART;SPG20
B4E3J6;A0A024RDW4;Q9NWB6-3;Q9NWB6-2;Q9NWB6	FLJ10154;ARGLU1	5	1	3.6	2	0.007467	6.2299	874220	FLJ10154	1364	1.09039	0.988165	0.804405	1.38455	0.626134	0.875042	1.51741	0.858253	0.828629	1.27504	0.960988	1.02941	1.0006	15.0801	29.9627	46.2098	0.951732	0.834351	0.85044	0.668377	0.468859	0.489307	0.960412	1.02879	1.0712	55082	ARGLU1;FLJ10154
A0A024RDW8;P08572;B4DH43	COL4A2	4	7	5.1	26	0	149.45	8777100	COL4A2	525	1.47433	4.00083	0.843211	0.898428	1.08352	0.875162	2.0015	0.710574	0.963429	1.12792	2.10612	0.91234	1.2652	79.3369	5.01439	52.5106	0.437111	0.473752	0.115443	0.502765	0.36016	0.17303	1.66466	0.721104	0.433184	1284	COL4A2
B4E0R6;A0A024RDY0;H0Y8C6;O00410;O00410-3;O00410-2	RANBP5;IPO5	17	3	3	6	0	23.389	5670200	RANBP5	666	0.842988	0.388931	1.22233	1.0771	1.42336	1.08072	1.17726	0.892807	0.958117	0.983303	0.818082	1.03865	1.16448	51.0042	6.71677	22.8006	0.236054	0.534116	0.315385	0.378444	0.381085	0.304485	0.702531	0.891941	1.26961	3843	IPO5
B3KRY3;A0A024RDY3;P11279;P11279-2	LAMP1	5	3	7.1	13	0	44.329	15267000	LAMP1	366	0.797059	3.57143	1.31641	1.16429	1.12789	1.01429	0.663318	0.983519	1.21377	1.13135	1.89497	1.13078	0.924909	77.8324	9.18621	25.7071	0.219965	0.237581	0.428949	0.368287	0.250968	0.350646	2.04881	1.22259	0.59673	3916	LAMP1
A0A024RDY9;B1ALK7;B7Z6G2;A0A2R8YG42;Q14155-1;Q14155-5;B7Z6D9;E7EUY6;E9PDQ5;B7Z344;Q5W9H1;A0A2X0SF98;Q14155-6;Q14155-2;Q14155-3;Q14155	ARHGEF7;KIAA0142	16	2	2.6	2	0	10.954	633570	ARHGEF7	1454	0.523076	0.938766	0.878177	1.31953	1.16286	1.06937	1.35462	1.07235	0.948861	0.935419	0.780006	1.11259	1.19661	28.7896	16.9943	12.0448	0.0744568	0.562361	0.143922	0.22524	0.389138	0.196035	0.651845	0.929781	1.42638	8874	ARHGEF7
V6CKU4;X4YT82;W8NKP1;W6SIV4;W6CJ57;W1IAW1;W0G8I7;V5L1W2;U6BZQ8;S5U3G8;S5CRT1;S0F2B1;R9WYX8;R9UR01;R4NJ42;R4KXX0;Q9TQP8;Q4W6C0;Q4A1H0;Q0GC70;M9TNT6;M9TIT3;M9T819;M5ETC1;M5A8I6;M4TCH1;M1KE04;L7Y4K8;L7X986;K7W4U9;J7I2U3;I7B4Y2;I7A6W0;I3VB21;I3TBB9;I3TBB8;I2E8C4;I0DHJ2;I0DFI9;H2D5G2;G8FV57;G8FQ53;G5CJS3;G0UE14;G0M6G1;F8T1H2;F8LSY2;F8LSV3;F8LSV2;F2XI31;F2XI30;E9ABI3;E7BBA1;E3WH33;E1Y7G0;E1Y6M4;E1Y422;…	HLA-A;HLA;HLA-B;HLA-A*03;HLA-A*24;HLA-All;HLA A;HLA-A*29;HLA-A2;HLA-A*0225;HLA-A24AK	5086	0	13.2	12	0	21.778	805850	V6CKU4	1384	1.52637	2.37547	1.05695	0.983663	0.539401	1.04886	1.34312	0.365208	0.423976	1.23472	1.65293	0.818834	0.749243	40.4318	41.9508	69.6216	0.0449794	0.74727	0.0474457	0.186731	0.446074	0.107591	2.20613	1.09288	0.495384	3105	HLA-A;HLA;HLA-B
A0A068F4C8;B7Z731;A0A0G2JNZ5;A0A0G2JNZ0;B7Z7G9;B7Z6E6;D3DV87;B2R6A7;A0A223PQI4;A0A0G2JLB3;A0A068F658;B7Z6S9;P04062-4;P04062-5;P04062-2;P04062;A0A068F753;A0A068F579;P04062-3	GBA	24	3	6.5	5	0	18.722	3068700	GBA	885	0.556975	1.4111	0.979649	0.775017	0.535328	0.736672	0.48514	0.45226	0.982852	0.992703	0.982575	0.831513	0.490909	43.4645	15.9297	8.52164	0.0486788	0.00675279	0.741985	0.193151	0.0777626	0.463774	2.00154	1.69382	0.846259	2629	GBA
I7L574;I7KDP0;G0TQY6;A0A0A1TTQ0;A0A068W6H0;P50895;A0A087WXM8;A0A1A9C7B7;A0A142CG40;K7ENU8;A0A1Z1VXG5	LU;BCAM	17	6	8.9	10	0	65.126	6068500	LU	641	1.1919	2.43527	0.906721	0.483529	2.15646	0.509463	5.91511	1.4677	0.451997	0.618214	1.5113	0.481663	3.17976	53.7808	5.97483	75.282	0.158426	0.0119201	0.00916031	0.323339	0.0870034	0.0606426	0.475287	0.151478	0.318709	4059	BCAM;LU
E7EQR9;E7EQS5;A1L0U9;F8VX32;E7ESB2;A7E212;H0Y304;Q59HC3;A0A087WV90;E9PDN5;A0A087WTU7;A0A075B6G3;P11532-3;P11532-2;P11532-4;P11532;Q14205;F5GZY3;A0A0S2Z3B5;A0A0S2Z3J7;P11532-8;P11532-7;P11532-5;P11532-6;B4DSV7;P11532-10;P11532-9	DMD;dystrophin	29	6	7.3	13	0	75.389	1222500	DMD	1268	1.41237	1.19329	1.05705	1.01576	0.646495	1.36112	0.9639	1.06933	0.632139	0.81153	1.2209	1.00301	0.893243	14.6826	36.3564	24.6402	0.170229	0.75872	0.40411	0.331037	0.448738	0.342475	1.36682	1.12288	0.821527	1756	DMD
Q5NV92;A2N2G8;A0A075B6H9	V5-6;VLC8;IGLV4-69	3	1	10.1	3	0	9.6317	18307000	V5-6	322	0.520072	1.48922	0.760744	1.07238	1.15331	1.06132	1.01889	0.983962	1.06585	1.07167	0.923345	1.06651	1.05205	54.6512	0.521586	8.49875	0.512272	0.788608	0.460129	0.535674	0.456763	0.364677	0.877661	1.01375	1.15506	NA	IGLV4-69;V5-6
A0A075B7B1;O15061-2;O15061;C9JIE4;H0YL34;O15061-3	SYNM	6	4	3.4	5	0	27.29	863730	SYNM	1368	1.01481	0.763858	2.65996	0.459723	1.23755	0.730857	1.14251	1.08449	0.638739	0.602809	1.47954	0.609773	1.15485	69.6124	22.6098	6.69104	0.801996	0.00939519	0.0476218	0.629543	0.0840378	0.107591	1.28116	0.528011	0.412137	23336	SYNM
U3KPR7;U3KQE2;K7EM73;K7EIV0;A0A075B7C0;K7EKD8;K7ELJ7;A0A0C4DGQ5;P04632	CAPNS1	9	1	10	5	0	27.134	10491000	CAPNS1	472	1.1383	1.25504	1.25828	1.39831	1.03314	1.32268	0.820877	0.785074	1.13856	0.82728	1.21721	1.28652	0.879698	5.61569	10.3847	15.2425	0.0716383	0.0206107	0.785261	0.223982	0.095902	0.476096	1.38367	1.46245	1.05694	826	CAPNS1
A0A075B7C1;A0A075B7F4;B4E312;Q92804-2;Q92804	TAF15	5	1	8.8	3	0	6.9948	13982000	TAF15	385	2.54694	1.04931	1.70348	0.229861	0.339697	0.976419	2.11037	0.987303	0.721925	1.03102	1.76658	0.642735	1.14579	42.5006	59.0487	78.1916	0.23717	0.505285	0.0209043	0.378444	0.371933	0.0787489	1.5418	0.560954	0.36383	8148	TAF15
Q30136;M1VK07;U3PRP1;G9FJI0;A0A0A0WB88;Q0R326;A0A075M2N1;Q9TQE0;M1VNN7;A0A223G1A3;A0A024F8R8;E5RVA0;U5YQ41;Q29818;W8SMC7;S5TYK0;S0F3J9;Q8MGZ9;Q6S5I0;Q5U9D1;Q50EW5;Q000J6;K4HPL6;I0J8R2;G9HRN3;G9F9T9;G0Z6Y8;D3K4I2;D0VE54;C8C9W1;C1KJK8;B7U794;B6DST2;B2NJ33;B1VJP6;A8D9Y6;A5HKN7;A0A288QCK3;A0A186VNG5;A0A160YJE9;A0A0N9MR73;A0A0N7A527;A0A0N7A4N9;A0A0N7A4N2;A0A0N7A4M9;A0A090KI66;A0A076VEF9;Q5Y7C2;I7C0V1;…	HLA-DRB1;HLA-DRB7;HLA-DR9;HLA DRB1	71	1	24.1	10	0	16.449	13080000	Q30136	405	0.483661	0.538447	1.61811	0.432382	0.616264	0.627094	1.40014	0.928011	0.512014	1.31498	0.880072	0.52383	0.981471	72.6923	18.6878	40.2113	0.629184	0.0689959	0.324956	0.580775	0.135438	0.306855	0.896686	0.533719	0.595213	NA	HLA-DRB1;HLA-DR9;HLA DRB1
A0A087WT35;P78356-2;P78356	PIP4K2B	3	1	15.5	2	0	8.6926	8350200	PIP4K2B	539	1.43441	0.890424	1.0135	1.03444	2.25633	1.19598	1.15475	2.25737	0.381068	1.04672	1.11278	0.870497	1.88948	25.6349	49.5677	33.6756	0.0914856	0.0916618	0.360247	0.247295	0.15034	0.322195	0.588932	0.460707	0.782274	8396	PIP4K2B
A6XMH1;A0A087WV45;E9KL36;A6XGL1;A0A087WT59;P02766	TTR;HEL111	6	1	9.4	13	0	9.3127	2464500	TTR	981	1.01861	2.04908	0.920929	1.11887	0.360651	1.07223	0.865932	1.21258	1.57363	1.31957	1.32954	1.25491	0.813055	47.0126	22.0737	52.6926	0.199824	0.199824	0.984733	0.355797	0.231168	0.524613	1.63524	1.54345	0.943866	7276	TTR
G3V4F2;B7ZMC1;E9KL42;B4DV16;A1L172;A0A087X0W7;A0A087WT95;Q86TX2;P49753;B3KSA0;A0A2R8Y7H3;P49753-2	ACOT1;ACOT2	12	2	4.6	2	0	11.621	994220	ACOT1	1324	0.909622	0.712664	0.829872	1.16113	0.590842	0.585879	0.794598	1.21567	12.502	0.736794	0.817386	4.74966	0.867036	12.1204	141.481	36.7516	0.945332	0.378215	0.166999	0.668377	0.320152	0.214795	0.942736	5.47804	5.8108	641371	ACOT1;ACOT2
A0A087WTA8;A0A0S2Z3H5;P08123	COL1A2	5	13	10.3	71	0	266.03	229240000	COL1A2	41	0.943749	0.588588	0.649263	1.1539	2.00239	0.765097	5.48307	1.05276	2.16654	4.33589	0.7272	1.36184	2.84607	26.1242	53.1258	81.9566	0.0227246	0.328538	0.0918379	0.145413	0.298759	0.14852	0.25551	0.4785	1.87272	1278	COL1A2
A0A090N8Z4;A0A087WTJ2;Q8WWP7	IMAP1;GIMAP1-GIMAP5;GIMAP1	3	1	3.3	1	0	7.1608	907210	IMAP1	1352	1.00828	1.12267	1.00862	1.27397	1.0776	1.36028	1.15951	1.03295	1.13524	1.33397	1.04652	1.2565	1.09002	6.3012	9.03565	5.88879	0.798356	0.0886083	0.314797	0.628815	0.148917	0.304485	0.960093	1.15273	1.20064	170575	GIMAP1;IMAP1
B4DV73;A0A087WTP3;Q92945;M0R0I5	KHSRP	6	5	15.9	14	0	48.055	22300000	KHSRP	271	1.23669	0.752006	0.983668	0.983649	0.876303	0.936678	0.931735	0.860896	0.894027	0.831909	0.990789	0.938118	0.889645	24.4676	4.77857	4.18782	0.699824	0.267234	0.882325	0.605546	0.26651	0.497429	1.11369	1.05449	0.946839	8570	KHSRP
A0A087WU07;Q5TGZ0-2;Q5TGZ0;R4GMM1;R4GNA1	MINOS1;MINOS1-NBL1	5	1	25.8	2	0	12.387	8473600	MINOS1	534	0.658479	1.00489	1.03177	0.988927	1.06386	0.984916	1.13784	1.08385	0.98526	0.994509	0.898379	0.986367	1.09519	23.1744	0.225383	3.4942	0.331885	0.0157957	0.630476	0.447902	0.0902135	0.42712	0.820299	0.90064	1.09794	440574	MINOS1;MINOS1-NBL1
A0A087WU27;A6NKB8;Q7RU04;Q9H4A4;A0A087WUS4	RNPEP	5	2	14	4	0	16.573	2896600	RNPEP	917	0.828978	2.5836	0.795903	1.64636	1.33097	1.43194	0.983147	0.845406	1.41264	0.832153	1.40283	1.49698	1.05318	72.9037	8.66591	23.7609	0.727892	0.0517322	0.549912	0.614033	0.124681	0.399366	1.332	1.4214	1.06712	6051	RNPEP
A0A087WYD1;A0A087WU93;A0A087WZQ6;B4DWG4;A0A087X253;H0UID5;H0UID4;H0UID3;A8K916;A8K0G3;A0A140VJE8;P63010-3;P63010;P63010-2;B4E261;Q68DI0	AP2B1;DKFZp781K0743	17	1	4.1	2	0.0094183	6.0784	84340	AP2B1	1717	1.11751	0.860288	1.40201	1.10254	0.993584	1.08881	1.06635	1.02399	1.09493	1.09944	1.1266	1.09543	1.02797	24.0526	0.627977	3.5553	0.750558	0.0672343	0.970699	0.620957	0.134456	0.521767	1.09595	1.06562	0.972327	163	AP2B1;DKFZp781K0743
E9PL01;H0YE04;A0A087WUC6;E9PI68;Q15005	SPCS2	5	1	5.1	1	0.0074074	6.2073	1255100	SPCS2	1252	1.00216	0.914306	1.00215	0.739444	0.676795	0.967041	0.308089	0.668556	0.787149	0.703614	0.972873	0.831211	0.551147	5.21351	14.4399	38.1994	0.0435702	0.134058	0.40458	0.183815	0.185214	0.342475	1.76518	1.50815	0.854388	9789	SPCS2
D9ZGF5;A0A0A0MQV6;A0A087WUF6;P09038-2;P09038-3;P09038-1;P09038	FGF2	7	1	6.5	1	0.0046866	6.3207	1372500	FGF2	1220	3.27128	6.18749	0.973024	1.03429	0.968496	1.0265	1.00935	0.975896	1.02909	1.03651	3.47727	1.02996	0.984582	75.1547	0.385001	2.21097	0.0469172	0.0719319	0.0408691	0.189087	0.138078	0.10293	3.53172	1.04609	0.296197	2247	FGF2
A0A0C4DGM1;Q96RZ6;Q86TM8;Q6FHB8;Q6B051;A0A140VJT7;Q86UA5;Q6NZY1;J3QTS8;A0A087WUI4;A0A087X1U0;Q15661-2;Q15661;P20231;Q96RZ7	TPSAB1;tryptaseC;TPSB2;tryptaseB	15	2	11.3	5	0	14.152	7612700	TPSAB1	572	0.949343	0.937532	0.946359	4.804	0.364748	1.17091	1.24592	0.906502	2.27206	0.85608	0.944411	2.74899	0.839055	0.650337	67.7669	52.969	0.534292	0.0812684	0.0262478	0.541534	0.144318	0.0861414	1.12557	3.27629	2.9108	64499	TPSB2;TPSAB1
A0A087WUQ6;Q7L4Q3;P07203-2;P07203	GPX1	4	1	5	5	0	8.013	3032300	GPX1	895	1.18699	2.81694	1.3076	0.838178	0.752765	0.975769	0.745437	0.598976	0.569132	1.21871	1.77051	0.79436	0.699059	51.2982	26.0372	12.4099	0.0172637	0.578978	0.0304756	0.138844	0.394468	0.0896682	2.53271	1.13633	0.448661	2876	GPX1
D6W5C0;K9MS24;B2ZZ89;A0A087WUZ3;Q01082;Q01082-3;Q01082-2	SPTBN1	20	29	12.5	154	0	323.31	42896000	SPTBN1	157	1.34524	0.811938	1.06199	0.968818	0.912276	0.945891	0.938245	0.811866	0.792649	0.720471	1.07305	0.902453	0.887462	24.8656	10.6134	7.5207	0.455255	0.868996	0.512918	0.509629	0.475396	0.38394	1.20913	1.01689	0.841013	6711	SPTBN1
F8W7C6;A0A087WV22;X1WI28;X5D2T3;P27635;H7C123;B8A6G2;X5D7P1;H7C2C5;X5D2W5;A6QRI9;Q96L21	RPL10;RPL10L	12	2	11	2	0	11.383	2442900	RPL10	985	1.38034	0.357403	0.670273	1.27181	0.90915	1.57575	1.0587	0.928342	1.20453	1.13781	0.802671	1.3507	0.965399	65.3021	14.6432	8.42889	0.403876	0.0247211	0.0717557	0.483405	0.0985143	0.12793	0.83144	1.39911	1.68275	6134	RPL10;RPL10L
X6RCC3;A0A087WV97;Q8WU79-3;Q8WU79-2;Q8WU79	SMAP2	5	1	4.6	1	0.0023981	6.4066	554160	SMAP2	1491	1.0116	0.966348	1.01214	1.01881	1.38958	1.75984	1.07002	1.17015	1.27181	1.56208	0.996696	1.35015	1.20992	2.63707	27.8991	13.5089	0.284204	0.642924	0.233059	0.419469	0.414548	0.25874	0.823771	1.1159	1.35463	64744	SMAP2
B3KPU0;A0A087WVI1;Q96JY6;Q96JY6-5;E5RGS7;Q96JY6-3	PDLIM2	6	2	14.4	2	0	20.738	3322800	PDLIM2	860	0.81027	0.630021	1.16039	0.403278	0.649697	1.04026	1.14212	1.09507	0.47947	1.20191	0.866894	0.641002	0.962294	31.1089	54.2677	28.2385	0.729654	0.21515	0.289841	0.614033	0.238713	0.293209	0.900862	0.666119	0.739423	64236	PDLIM2
Q1T7A3;A8K4K0;A0A087WVM2;Q8N6Q3	CD177	4	1	2.9	1	0	7.4325	691720	CD177	1429	0.954788	0.905495	0.952102	0.684821	14.0193	1.93075	2.36119	2.16153	0.554118	0.872192	0.937462	1.05656	6.18066	2.95658	71.9204	109.845	0.0162067	0.0772167	0.9202	0.135089	0.141942	0.507999	0.151677	0.170947	1.12705	57126	CD177
E9PJZ9;E9PM47;E9PNK5;E9PJR1;E9PRX2;E9PN69;E9PNV4;E9PMD5;E9PI38;E9PQS6;Q96F54;E9PKV4;Q96CP1;A0A087WVP0;Q2TAM5;E9PKH5;B4E082;A0A087X0W8;Q04206-2;Q04206-3;Q04206-4;Q04206	RELA	22	1	31	2	0.0078873	6.1562	35227000	RELA	184	0.914345	0.430866	0.811328	1.15457	0.836728	1.06309	0.906226	1.13225	1.01834	1.00309	0.718846	1.07867	0.958402	35.4265	6.43696	16.1223	0.261832	0.266999	0.0975338	0.401363	0.26651	0.153789	0.750047	1.12549	1.50055	5970	RELA
A0A087WVQ6;Q00610-2;Q00610	CLTC	10	9	4.5	34	0	69.644	10112000	CLTC	482	0.959713	0.911914	1.04857	1.05287	0.776346	1.11283	0.803286	0.882935	1.24217	0.703605	0.973398	1.13596	0.820856	7.12418	8.51689	6.752	0.288139	0.00792719	0.39771	0.421312	0.0813996	0.340052	1.18583	1.38387	1.167	1213	CLTC
A0A087WW59;Q7Z7L8	C11orf96	2	2	13.1	2	0	11.747	2269100	C11orf96	1024	0.97834	0.984137	0.82321	1.16323	1.32034	1.6014	1.76202	1.61203	0.886448	1.06369	0.928562	1.21703	1.5648	9.83071	29.6214	14.3529	0.0173811	0.20094	0.325015	0.138844	0.232006	0.306855	0.593407	0.777753	1.31066	387763	C11orf96
B2R6D0;A0A087WW66;Q99460-2;Q99460;Q05BX4;Q05CW6	PSMD1	6	2	1.9	2	0	13.388	359670	PSMD1	1596	1.03182	0.764926	1.03355	1.1833	1.19095	1.02582	0.579735	1.13508	1.11169	0.954485	0.943433	1.10693	0.968588	16.3863	7.1231	34.8872	0.968115	0.486318	0.421844	0.672226	0.365097	0.347846	0.974029	1.14283	1.1733	5707	PSMD1
A0A087WW77;Q15334	LLGL1	3	3	2.3	3	0	17.189	935810	LLGL1	1342	1.24837	1.19459	1.96853	1.44156	1.4579	1.19416	2.39559	1.56968	1.17309	2.37121	1.4705	1.2696	1.80772	29.3876	11.7588	28.3322	0.452907	0.099589	0.619143	0.508966	0.15569	0.422623	0.813452	0.702321	0.863383	3996	LLGL1
A0A087WWD4;P13591-1;P13591;A0A087WTF6;A0A087WX77;A0A087WV75;P13591-4;H7BYX6;A0A087WTE4;P13591-3;P13591-5;A0A0D9SF98;A0A087WWJ5	NCAM1	22	10	10.6	35	0	77.137	50960000	NCAM1	141	1.27355	1.87723	1.20899	0.534884	0.885185	0.570054	0.763972	0.70455	0.476491	0.909104	1.45326	0.527143	0.784569	25.3629	8.96518	11.7341	0.0187316	0.0097475	0.00346447	0.140401	0.0845736	0.0546302	1.8523	0.671889	0.362732	4684	NCAM1
H0YK13;Q86SZ5;H0YMB3;H0YLV5;A0A087WWM4;F8WAN9;Q7Z527;Q6PKC0;H0YNJ6;Q9P2T1-3;Q9P2T1;Q9P2T1-2;H0YN22;H0YK71;H0YLB8	GMPR2	15	2	25	2	0	13.89	1613000	GMPR2	1164	0.78065	7.97161	0.854244	1.19512	1.29328	0.959455	1.65129	1.20387	1.01757	1.39001	3.20217	1.05738	1.38281	128.995	11.611	17.1223	0.715972	0.0738109	0.390487	0.609505	0.139221	0.336432	2.31569	0.764661	0.330208	51292	GMPR2
A0A087WWW7;Q0VG54;E9PGF5;Q0VG55;E9PF55;B2RU35;A1L0S7;A0A2R8Y4T1;Q9HBL0;H0Y4U1;Q59G71;Q6PJM3	TNS1	18	6	5.9	13	0	56.228	3055400	TNS1	888	1.19119	0.419232	0.757017	1.59697	1.9061	1.50937	1.27369	1.00956	0.836591	0.748832	0.789145	1.31431	1.39645	49.0377	31.6538	32.991	0.0847328	0.829712	0.10916	0.239446	0.468542	0.167716	0.565108	0.941179	1.66549	7145	TNS1
A0A087WYF1;A0A087WX80;P24043;Q59H37	LAMA2	5	15	4.7	37	0	263.5	5505900	LAMA2	678	2.79809	1.41171	0.692765	0.642296	0.995675	0.662645	2.14544	1.00596	0.642073	0.577607	1.63419	0.649005	1.38236	65.4852	1.82026	47.8074	0.861538	0.0426894	0.0453905	0.646497	0.11611	0.105872	1.18217	0.469491	0.397142	3908	LAMA2
A0A087WXI2;Q9Y6R7;A0A087WUZ2	FCGBP	3	4	2.1	4	0	25.814	401790	FCGBP	1575	1.29661	1.82588	0.908589	0.371497	0.699147	0.398517	1.50051	0.489037	0.691893	0.866851	1.34369	0.487302	0.896231	34.2677	36.465	59.5561	0.215854	0.202701	0.00951263	0.365632	0.232635	0.0611168	1.49927	0.543724	0.362659	8857	FCGBP
A0A087WXP3;E9PEE8;B4E2B8;A8K2N5;P18564-2;P18564	ITGB6	6	1	1.3	2	0	6.7163	151900	ITGB6	1697	1.00895	1.52263	1.06819	0.979813	0.946894	0.976543	0.988815	0.958487	0.976447	0.986053	1.19992	0.977601	0.964732	23.4211	0.196022	2.24386	0.344216	0.549266	0.392601	0.453198	0.385572	0.337607	1.24379	1.01334	0.814719	3694	ITGB6
Q5TGM0;A0A087WY55;Q9NP79-2;Q9NP79	VTA1	4	1	3.2	1	0	6.7015	2308200	VTA1	1015	0.98583	0.827787	0.984882	1.15739	1.0572	1.27879	1.13181	0.9826	0.980173	1.21659	0.932833	1.13878	1.0572	9.75246	13.1873	7.05664	0.461362	0.492249	0.325073	0.513488	0.366606	0.306855	0.88236	1.07717	1.22078	51534	VTA1
C9JJ47;B4DJB1;B4DFM1;B4E304;A0A087WY71;E9PFW3;B4DNB9;Q96CW1-2;Q96CW1;C9JJD3;C9JPV8;C9JTK4;C9JGT8;B4DTI4;B7Z4N2	AP2M1	15	2	6	3	0	14.332	10683000	AP2M1	463	1.07157	0.467719	0.725426	0.950692	0.348502	1.15164	0.912676	0.882326	0.77318	1.26087	0.754906	0.958505	0.714501	40.138	19.7549	44.4125	0.833059	0.315972	0.344627	0.63808	0.293482	0.314687	1.05655	1.3415	1.2697	1173	AP2M1
Q9UMW6;Q9UQ60;Q9UP03;A0A140T9S0;Q5JNW1;A0A1V0E419;A0A1V0E415;A0A1V0E3X6;A0A0G2JLV0;A0A087WYD6;X5CMH5;A0A1V0E403;A0A1V0E3Z3;Q59H06;B4DS72;E7ENX8;Q03519-2;Q03519;Q9H4M2	TAP2-G;TAP2;ABCB3	19	2	4.6	4	0	12.017	1951200	TAP2-G	1089	1.12581	2.66203	0.908416	1.06377	0.937296	0.890449	1.08328	0.673588	0.663984	0.892816	1.56542	0.872733	0.898056	61.0633	22.9715	23.1218	0.208221	0.897181	0.152378	0.359303	0.482448	0.203549	1.74312	0.971803	0.557508	6891	TAP2
B4DF48;A0A087WYF6;F8W7U3;J3KP36;B7ZME8;A8K5W5;A0A0A0MR88;A0A096LPC5;Q9Y4E1-5;Q9Y4E1-3;Q9Y4E1-2;Q9Y4E1-1;Q9Y4E1;Q641Q2-2;Q641Q2;B4DPK9;Q9NVB8;E7ESD2;Q9Y4E1-6;Q9Y4N4;B4E255;B3KMC4	FAM21A;FAM21C;DKFZp434O171	26	4	3.4	4	0	27.321	765930	FAM21A	1395	1.15141	1.23314	1.63018	0.444361	0.445407	0.590695	0.498586	0.697691	0.618407	0.825626	1.33824	0.551154	0.547228	19.1373	16.9677	24.3025	0.00411039	0.934058	0.00563711	0.10353	0.491765	0.0569347	2.4455	1.00717	0.411849	387680	WASHC2C;WASHC2A
Q6FGS1;A0A087WYR3;O43399;O43399-5;O43399-7;B4DDV4;Q68E05;Q53GA0;O43399-2;O43399-4;O43399-3	TPD52L2;DKFZp686A1765	14	3	16.5	5	0	22.563	2744500	TPD52L2	936	0.938295	3.37448	0.843697	0.793866	1.70305	0.947877	1.0006	1.16114	0.94716	1.47444	1.71882	0.896301	1.28826	83.4652	9.89758	28.5715	0.830065	0.0951262	0.272989	0.637248	0.152656	0.28517	1.33422	0.695745	0.521462	7165	TPD52L2;DKFZp686A1765
B7Z385;Q5JPJ8;A0A087X0J3;A0A087WZ15;E9PDI2;B7Z4M3;P40123-2;P40123;P40123-3	CAP2;DKFZp686D0714	9	2	5.8	3	0	11.696	596570	CAP2	1474	0.744872	0.302622	0.923267	1.2206	0.884163	1.42396	2.21019	1.08163	1.12788	1.45651	0.65692	1.25748	1.39199	48.6412	12.0436	51.3958	0.0685849	0.936054	0.0370523	0.219095	0.492517	0.0984061	0.471928	0.903364	1.9142	10486	CAP2
B7Z8W0;A0A087WZF1;B7ZLW0;Q93052;C9J5C8;C9J4E3;C9JUT4;B7Z871	LPP	8	2	3.7	4	0	16.795	3758100	LPP	826	1.25464	0.771848	0.98663	1.16408	0.894959	1.32557	0.908268	1.33059	0.94212	0.995806	1.00437	1.14392	1.0446	24.0832	16.8296	23.7178	0.874985	0.58714	0.572519	0.651611	0.396989	0.406516	0.961486	1.09508	1.13894	4026	LPP
Q5BKY2;A0A087WZK9;Q6IB98;Q53HR0;Q53HG0;B3KS98;O15372;E5RHC7;E5RH59;E5RFW7;B4DJN9;E5RFH0;E5RGU4	EIF3H;EIF3S3	13	2	8	2	0	19.552	400880	EIF3H	1576	0.666467	0.480434	0.72364	0.960175	0.953364	0.95848	0.971048	0.94339	0.95745	0.967812	0.623513	0.958702	0.955934	20.395	0.14355	1.46529	0.0402231	0.865238	0.0442161	0.179243	0.475138	0.105038	0.652256	1.0029	1.53758	8667	EIF3H;EIF3S3
H0YJV3;Q8IV28;A0A087WZP6;Q14112-2;Q14112;B4DPX8	NID2	7	4	6.1	10	0	25.775	2461200	NID2	983	1.31801	0.797937	1.19545	0.872685	1.33661	1.05176	1.93842	1.16172	0.935598	1.10689	1.1038	0.953346	1.47892	24.6312	9.52904	27.5495	0.282736	0.0510276	0.602055	0.417835	0.124681	0.415368	0.746357	0.644625	0.863696	22795	NID2
A0A0S2Z5I7;A0A087X020;Q9Y3A5;A0A0S2Z5F7;F8WE72	SBDS	5	3	13.6	3	0	21.225	3104600	SBDS	879	1.61707	1.08896	1.20588	0.943181	0.921868	0.942826	0.976377	0.947922	0.941	0.952002	1.30397	0.942336	0.948723	21.2726	0.124168	2.87368	0.12889	0.805755	0.135408	0.298668	0.461762	0.189389	1.37445	0.993268	0.722667	51119	SBDS
A0A087X090;P14324-2;P14324;Q14329	FDPS	4	2	7.7	2	0	17.929	1597100	FDPS	1169	0.948502	0.945942	0.945472	1.51952	0.999114	1.04417	0.847215	0.861448	6.60837	0.556135	0.946639	3.05735	0.902592	0.172297	100.886	9.29463	0.757369	0.156665	0.0695244	0.620957	0.201007	0.126201	1.0488	3.3873	3.22969	2224	FDPS
B4DHM2;A0A087X0I3;B4E3Q4;B2RAS2;Q9NZK5-2;Q9NZK5	CECR1	6	1	3.2	1	0.000625	6.5962	407270	CECR1	1571	0.934901	0.917608	0.931133	0.770804	1.55497	0.721462	0.877585	0.553274	0.53284	1.21682	0.927881	0.675035	0.995277	0.98006	18.6052	51.354	0.958074	0.371814	0.107516	0.668377	0.316898	0.166611	0.932284	0.678238	0.727502	51816	ADA2
A0A087X0K0;P39059	COL15A1	3	3	1.7	7	0	17.011	4633100	COL15A1	732	1.88362	1.07331	0.762552	3.96144	2.43198	1.4036	1.72912	0.812473	2.81311	1.31978	1.23983	2.72605	1.65786	46.683	46.9962	48.9851	0.526659	0.294069	0.0445684	0.540474	0.281619	0.10532	0.747848	1.64432	2.19873	1306	COL15A1
A0A087X0K9;Q6MZU1;G5E9E7;A9CQZ8;G3V1L9;Q07157-2;Q07157;B4DZK4;Q68DX9	TJP1;DKFZp686A1195;DKFZp686M05161	11	4	2.3	4	0	28.078	307550	TJP1	1622	0.94608	1.46793	1.1989	0.948279	1.10747	0.947524	0.950365	0.925772	0.945935	0.956747	1.2043	0.947246	0.994537	21.6695	0.126269	9.91182	0.416559	0.502877	0.300998	0.492984	0.371334	0.297803	1.21092	0.952449	0.786552	7082	TJP1
B3KX75;A0A087X0M8;O00533;O00533-2	CHL1	8	8	6.8	21	0	58.836	7798900	CHL1	566	1.53964	1.4164	0.891599	0.578327	0.708187	0.787844	0.787825	0.766372	0.471708	0.767296	1.28255	0.612627	0.754128	26.832	26.2533	5.46419	0.0421609	0.185731	0.0178509	0.183285	0.222888	0.0749987	1.7007	0.812364	0.477664	10752	CHL1
H1ZZW4;A0A087X0T8;A0A4Z1;A0A087X1W8;A0A0A0MTJ8;X5D8W0;X5DQS5;X5DQR8;X5DNF2;X5D7A8;Q9BY67-5;Q9BY67;Q9BY67-4;Q9BY67-3;Q6MZK6;Q9BY67-2	CADM1;DKFZp686F1789	16	2	25	7	0	18.932	74054000	CADM1	103	1.22016	0.837312	2.43714	0.773338	1.6006	0.665904	0.832894	1.67919	0.658365	0.656225	1.4982	0.699202	1.3709	55.7583	9.1982	34.1075	0.930241	0.0426307	0.0460364	0.664335	0.11611	0.106278	1.09286	0.510033	0.466694	23705	CADM1
A0A087X0X3;P52272-2;P52272;M0R019;B4DEG4;M0QYQ7;M0R0N3;M0R2T0;Q59ES8	HNRNPM	16	7	9.5	9	0	90.922	2168700	HNRNPM	1043	1.18708	1.13721	0.768144	1.27841	1.13617	1.56077	1.01593	1.1457	1.05056	1.01962	1.03081	1.29658	1.09926	22.1997	19.7127	6.57976	0.720258	0.263241	0.344392	0.611556	0.264351	0.314687	0.937726	1.1795	1.25783	4670	HNRNPM
A0A087X142;B7ZVZ1;A6NMH6;A6NFQ9;F8W8I8;Q92599-2;Q92599-4;Q92599	SEPT8	8	1	2.1	3	0	7.4711	2860600	SEPT8	921	1.6461	0.850068	2.09355	1.27882	0.613606	1.47695	0.499964	0.961146	0.77931	0.475219	1.5299	1.17836	0.691572	41.1679	30.5091	34.7431	0.0371697	0.0972402	0.499472	0.173177	0.1534	0.378206	2.21221	1.70389	0.770219	23176	SEPT8
D3DWY2;D3DWY0;A0A087X1B1;Q9Y6K9-3;Q9Y6K9;Q9Y6K9-2	IKBKG	6	1	3.4	1	0.0046756	6.3049	1228700	IKBKG	1264	0.923065	0.909734	0.918667	0.849619	0.99663	0.629851	1.00297	0.898129	0.695171	1.11858	0.917155	0.724881	0.965908	0.740631	15.5689	6.08587	0.737052	0.0346447	0.20552	0.617998	0.108493	0.242513	0.949527	0.750465	0.790357	8517	IKBKG
E5RJ48;E5RI35;A0A087X1K9;B4DP64;E5RGR0;Q6IAQ1;B4DJV9;O75608-2;O75608	LYPLA1	9	2	16.7	2	0	11.359	4752700	LYPLA1	723	0.926622	0.858901	0.922412	1.14796	1.48412	0.86727	0.714115	0.9516	2.00774	0.904163	0.902645	1.34099	1.04995	4.20344	44.3129	37.5555	0.701292	0.517381	0.240223	0.606364	0.376264	0.262798	0.859706	1.2772	1.48562	10434	LYPLA1
H0YM70;Q86SZ7;Q2TNB3;A0A087X1Z3;Q9UL46;H0YKU2;Q6FHK9	PSME2	7	2	7.9	7	0	13.111	4555900	PSME2	737	1.03719	1.53144	0.826846	0.760274	0.682037	0.566079	0.835432	0.842371	0.672256	0.719228	1.13182	0.666203	0.786614	31.9577	14.5959	11.5219	0.183735	0.185379	0.0518497	0.343351	0.222774	0.11136	1.43886	0.846925	0.58861	5721	PSME2
A0A087X208;O00468-2;O00468-6;O00468-3;O00468-5;O00468-4;O00468-7;O00468	AGRN	11	8	4.2	13	0	50.151	2308300	AGRN	1014	1.46699	1.06376	0.602352	1.076	1.2045	2.44971	1.53423	0.605476	0.719214	1.62132	1.04437	1.41497	1.11474	41.4264	64.5731	42.2377	0.883089	0.720552	0.566882	0.652525	0.44076	0.405139	0.936875	1.26933	1.35486	375790	AGRN
A0A087X232;A8K2N0;P09871;B5MCV4;C9JMA2;F8W876;B4DUI7;H0Y5D1;Q5HYM1;F8WCZ6;B3KNX0;P48740-3;P48740-4;P48740;P48740-2	C1S;MASP1;DKFZp686O1553	15	2	2.8	3	0	15.441	2136400	C1S	1052	0.845373	1.34056	0.838084	3.41178	2.91706	2.97479	2.23665	1.89734	2.34216	3.0496	1.00801	2.90958	2.35035	28.5736	18.4833	22.0939	0.00763359	0.244275	0.00393423	0.116879	0.253824	0.055308	0.428875	1.23793	2.88647	716	C1S;DKFZp686O1553;MASP1
B4DTZ5;A0A087X279;Q8IZ03;P09913;Q05DN2	IFIT2	5	5	9.1	7	0	30.922	2803800	IFIT2	928	1.01354	0.833594	0.957957	0.243134	0.884385	0.118056	0.565073	0.140008	0.418711	0.509764	0.935029	0.259967	0.529822	9.85393	58.0968	70.4837	0.0992954	0.413271	0.00522607	0.255314	0.334801	0.0565998	1.7648	0.490669	0.278031	3433	IFIT2
A0A087X2D8;O60271-5;O60271-3;O60271-4;O60271-2;O60271;A0A060L980;Q5JB53;B4DS36;O60271-9	SPAG9	10	2	1.5	2	0	11.306	48354	SPAG9	1722	1.10218	1.50669	1.37502	0.923392	1.08351	0.92457	1.10135	1.05335	0.921835	0.933565	1.32797	0.923265	1.0794	15.5365	0.148586	2.24744	0.285731	0.00129184	0.0679977	0.419656	0.0664538	0.124395	1.23028	0.855348	0.695248	9043	SPAG9
F1T0B3;A0A087X2G1;A3RJH1;Q92499-3;Q92499;B4DP70;Q92499-2	DDX1	7	3	3.6	3	0	18.184	647420	DDX1	1452	1.51067	1.24658	0.841173	1.14476	0.907345	1.03324	1.03013	0.672847	0.813562	0.66343	1.19947	0.997184	0.870109	28.1144	16.899	20.863	0.250793	0.43347	0.527422	0.389507	0.343155	0.390189	1.37853	1.14605	0.831351	1653	DDX1
V9HW24;A0A087X2I1;P62333;H0YJX2;H0YJS8;H0YJC0	HEL-S-73;PSMC6	6	3	6.4	4	0	18.89	2494600	HEL-S-73	976	1.17683	0.339346	0.731478	0.483577	0.861309	0.505493	2.88643	1.20482	0.535566	0.654292	0.749219	0.508212	1.65085	55.9282	5.1358	65.6472	0.0954198	0.0351732	0.456312	0.251308	0.108604	0.363216	0.453837	0.307848	0.678323	5706	PSMC6
A0A090N7T9;Q12765;Q12765-2;B8ZZP4;C9J7U9;B4DE46;B4DH22;B4DIV7;C9K052;A0A024RA21;Q12765-3	SCRN1	11	2	4.6	13	0	49.019	6979600	SCRN1	596	1.37778	0.881728	1.05666	0.392752	0.581139	0.594153	0.807032	1.00329	0.33527	0.632451	1.10539	0.440725	0.797155	22.7604	30.8458	26.5006	0.200411	0.0492073	0.00792719	0.355797	0.123185	0.0588369	1.38667	0.552873	0.398705	9805	SCRN1
A0A090N7V5;O75223;M0QZK8;H7BZK5;B3KMN7;B8ZZK2	C7orf24;GGCT	9	3	13.8	7	0	19.341	13832000	C7orf24	387	1.20617	4.09953	1.19512	0.690722	0.928397	0.72484	0.682312	1.00883	1.92467	0.586526	2.16694	1.11341	0.873181	77.2372	63.1194	19.4828	0.0731063	0.721844	0.169055	0.224048	0.44076	0.217128	2.48166	1.27512	0.513817	79017	GGCT;C7orf24
B4DWN0;A0A090N7X0;G5E9W9;B4DWA5;Q9NUV9	HIMAP4;GIMAP4	5	2	6.5	4	0	14.821	12297000	HIMAP4	425	0.806259	0.144351	0.908935	1.14363	0.605334	1.63455	1.58957	0.797942	0.974442	1.73383	0.619848	1.25087	0.997616	66.9488	27.4104	52.2863	0.250617	0.417792	0.0559601	0.389507	0.335954	0.115823	0.621329	1.25386	2.01803	55303	GIMAP4;HIMAP4
A0A090N8G0;P41250	GARS	2	4	5.8	6	0	37.045	5746200	GARS	663	1.13599	1.09131	0.942334	0.758866	0.674914	0.704368	0.673915	0.834004	0.915532	0.626251	1.05655	0.792922	0.727611	9.59743	13.8253	12.6634	0.0469759	0.482854	0.137581	0.189087	0.363037	0.191025	1.45207	1.08976	0.750485	2617	GARS
B7Z1U8;B3KQQ0;A0A090N8P3;O95302;O95302-3;C9J4P8;B7Z230;O95302-2	FKBP9	8	2	3.5	4	0	12.224	1690000	FKBP9	1149	1.136	1.54116	1.05802	1.69738	1.17788	1.45161	1.01283	0.789489	1.19696	0.879598	1.24506	1.44865	0.993399	20.8322	17.2726	19.6218	0.340399	0.0580153	0.510393	0.448682	0.127689	0.382621	1.25333	1.45828	1.16352	11328	FKBP9
A0A090N8Y2;P13667	ERP70;PDIA4	3	6	8.8	9	0	53.725	4395700	ERP70	753	0.95722	0.737839	1.21858	1.16506	0.927518	1.20582	0.784781	0.749689	0.98958	1.48283	0.971212	1.12015	0.820662	24.7807	10.2577	11.4771	0.519201	0.0247798	0.501116	0.536205	0.0985143	0.37882	1.18345	1.36494	1.15336	9601	ERP70;PDIA4
C9J931;Q6NZ61;A8K005;A0A090N900;Q15382	RHEB	5	2	21.5	8	0	12.797	8741800	RHEB	526	0.784999	0.531068	1.01573	0.621005	0.86755	0.603563	0.719417	1.11009	0.741533	0.654289	0.777265	0.655367	0.899017	31.1892	11.4638	21.938	0.562595	0.0829125	0.596242	0.553545	0.14514	0.413949	0.864572	0.728982	0.84317	6009	RHEB
A0A096LNJ1;A0A096LP73;A0A2R8Y6K9;A0A096LNH5;A0A2R8YDR7;H7C2G3;F2Z2Q0;A0A096LP12;P0DPI2-2;A0A0B4J2H4;A0A0B4J2D5-2;P0DPI2;A0A140VKB0;A0A0B4J2D5;A0A096LPI6;H7C1F6	C21orf33	16	2	16	13	0	14.629	38615000	C21orf33	168	0.723657	0.619024	0.970897	0.967155	0.961441	0.95611	1.14733	1.17297	1.26446	1.16311	0.771193	1.06257	1.09391	23.4297	16.4622	10.5527	0.0956547	0.788315	0.153083	0.251308	0.456763	0.204188	0.704986	0.971352	1.37783	102724023	GATD3A;GATD3B;LOC102724023
B2RUU3;A0A2X0U2H5;A0A096LNH6;Q14185	DOCK1	4	2	0.8	2	0	11.365	150290	DOCK1	1698	0.909206	0.936925	0.904081	1.23949	0.886492	1.05422	1.01028	1.04917	1.01395	0.759049	0.916737	1.10255	0.98198	1.92745	10.9099	8.65097	0.680975	0.224016	0.314328	0.599286	0.243631	0.304485	0.93356	1.12278	1.20269	1793	DOCK1
A0A096LNX8;Q96GP6-2;Q96GP6	SCARF2	3	1	1.4	6	0.001233	6.5265	13788000	SCARF2	388	1.00846	0.816865	1.00881	0.669418	1.50281	1.45502	3.33851	2.32713	1.10117	2.55834	0.944711	1.0752	2.38948	11.7197	36.5926	38.4785	0.0102173	0.0541398	0.772754	0.123141	0.126351	0.474164	0.395362	0.449974	1.13813	91179	SCARF2
Q567R0;A0A096LP55;P07919	UQCRH;UQCRHL	3	1	9.4	6	0	8.1633	13370000	UQCRH	396	0.724563	0.78637	1.00423	1.03446	0.510631	0.893913	0.478922	0.658172	1.14202	0.607511	0.838386	1.02346	0.549242	17.5228	12.1567	17.4166	0.0540223	0.00640047	0.340986	0.198719	0.0774688	0.313269	1.52644	1.86341	1.22076	7388	UQCRH;UQCRHL
A0A096LPE2;B2R5G8;P35542	SAA2-SAA4;SAA4	14	5	21.2	13	0	43.828	160300000	SAA2-SAA4	54	0.279963	0.87921	0.459458	0.766891	0.648119	0.942229	0.759583	0.953098	0.885161	0.993459	0.539544	0.86476	0.786933	57.0011	10.3418	19.6101	0.187669	0.475455	0.0815032	0.347764	0.360599	0.138171	0.685628	1.0989	1.60276	6291	SAA4
A0A0U1RQX0;B3KUQ5;A0A096LPK7;Q17RE6;A0A182DWF2;D3YTF8;Q59ET7;A0A182DWF3;Q9NNW7-4;Q9NNW7-3;Q9NNW7-2;Q9NNW7;A0A096LPH4;A0A096LPB7;A0A096LP96	TXNRD2	15	2	5.2	3	0	14.204	1715000	TXNRD2	1146	0.731791	0.428336	0.775144	1.06771	1.0088	1.05705	1.08215	1.03726	1.06134	1.06736	0.64509	1.06204	1.04274	29.2923	0.504942	3.54622	0.0472695	0.53805	0.0411627	0.189087	0.38132	0.103232	0.618651	1.01851	1.64634	10587	TXNRD2
Q6ZSB8;Q6ZT55;A8K2B4;A0A097PID1;A0A097PIC4;A0A0U1RRM6;Q8N8S7-3;Q8N8S7-2;Q8N8S7	ENAH	9	1	5.2	1	0.0041371	6.3397	1122800	ENAH	1291	0.326916	0.946503	1.13537	1.04937	1.04294	1.0403	1.02176	0.986394	1.04365	1.05044	0.802929	1.04444	1.01703	52.6718	0.439272	2.80885	0.352378	0.308338	0.285555	0.458884	0.290475	0.291311	0.789483	1.02695	1.30079	55740	ENAH
K7ESE5;A0A0A0MQS3;Q9UNZ5	C19orf53	3	1	16.1	2	0	10.528	4423200	C19orf53	751	1.32721	0.882372	0.675655	0.366437	0.858758	0.27081	0.765419	1.06761	0.32882	0.637776	0.961745	0.322022	0.897262	34.6193	14.9601	17.2447	0.886847	0.00135056	0.00499119	0.653029	0.0664538	0.0565998	1.07187	0.358894	0.334831	28974	C19orf53
B7Z938;Q5D044;H0UI49;A0A0A0MTC7;A0A0A0MQS9;Q16363-2;Q16363	LAMA4	18	10	6.1	19	0	220.27	9740300	LAMA4	489	1.95479	1.11014	0.854785	1.20322	1.76789	1.5699	2.3004	1.10029	1.32515	1.4983	1.30657	1.36609	1.72286	44.0626	13.6694	34.9024	0.401468	0.443805	0.741867	0.483405	0.347991	0.463774	0.758375	0.792922	1.04555	3910	LAMA4
A0A0A0MR33;G3V5T0;B2RDN1;A0A0C4DFM0;G3V4T6	GSTZ1	5	1	4.6	1	0.0023995	6.4088	1998200	GSTZ1	1078	0.682112	0.745905	1.32641	0.991677	0.998695	0.987441	1.04946	1.00977	0.987918	0.997059	0.918141	0.989012	1.01931	38.6656	0.234574	2.61874	0.5798	0.22983	0.659894	0.563513	0.246921	0.437182	0.90075	0.970278	1.07719	2954	GSTZ1
D6W632;D6W633;G8JL96;A0A0A0MR60;Q59FX6;Q13332-7;Q13332-5;Q13332-6;Q13332-3;Q13332-4;Q13332-2;Q13332	PTPRS	12	1	1.3	2	0	10.409	600730	PTPRS	1471	1.38006	0.63555	0.709872	1.02248	1.3821	2.04181	1.09677	1.42598	0.997424	0.515667	0.908495	1.3539	1.30162	45.1381	44.0117	13.7334	0.155901	0.964533	0.229654	0.322917	0.500764	0.257879	0.697974	1.04017	1.49027	5802	PTPRS
A8K885;A0A0A0MRI2;Q9UNH7;Q5QTQ6;B4DJS7;Q9UNH7-2	SNX6	10	3	6.4	6	0	21.885	4569700	SNX6	736	1.24209	0.75965	1.29542	1.22736	1.12529	1.49398	1.23878	0.957298	1.38984	1.14691	1.09905	1.37039	1.10712	26.8539	9.80547	12.7914	0.911803	0.0768644	0.324427	0.66056	0.141942	0.306855	0.992713	1.2378	1.24689	58533	SNX6
B7Z972;A0A0A0MRJ6;H7BY58;P22061;P22061-2;C9J0F2;F6S8N6	PCMT1	7	2	8.3	5	0	11.758	15889000	PCMT1	353	1.35457	1.75839	1.16636	1.03979	1.32347	0.981936	0.804131	0.887848	0.893669	0.757747	1.42644	0.971798	1.00515	21.2057	7.57215	27.7403	0.151086	0.948561	0.0815619	0.316548	0.495194	0.138171	1.41913	0.966821	0.681275	5110	PCMT1
A0A0A0MRX3;X6R5W5;X6RAE7;B7Z850;B7Z660;B3KXP9;Q5VZ89-5;Q5VZ89-3;Q5VZ89;Q5VZ89-7	DENND4C	10	1	2.3	1	0.0012151	6.4779	363220	DENND4C	1591	1.96877	0.0258805	1.25909	1.01815	1.2077	1.01172	1.01352	0.979426	1.0135	1.02158	1.08458	1.01446	1.06688	90.6461	0.327084	11.5419	0.366353	0.550969	0.322255	0.466966	0.386095	0.306855	1.01659	0.950858	0.935344	55667	DENND4C
S4R3N9;A0A0A0MS41;Q9BWM7;A0A1P0AYU5;B4DRS6	SFXN3	5	3	16.4	3	0	19.982	2539300	SFXN3	970	1.02407	0.703749	1.02083	0.841508	1.00736	1.03088	0.80613	1.19192	0.712024	0.740484	0.916217	0.86147	1.0018	20.0836	18.6149	19.2606	0.707751	0.391838	0.816559	0.606777	0.325647	0.483354	0.914569	0.859921	0.940247	81855	SFXN3
A0A0A0MSA4;B3KY28;A8K968;A0A0A0MRA8;Q9Y2J2-2;Q9Y2J2-4;Q9Y2J2;B3KT50;B7Z2D7;B7Z2G3;B7Z8M8	EPB41L3	12	2	3.3	7	0	16.813	489010	EPB41L3	1527	0.490948	0.591999	1.68426	1.27435	6.33253	0.433349	5.70732	16.7268	0.433736	0.474523	0.922403	0.713812	9.58889	71.7388	68.007	64.5489	0.00111568	0.00504991	0.603406	0.0771049	0.0764219	0.415981	0.096195	0.0744416	0.773862	23136	EPB41L3
B2RB06;A0A140VK76;A0A0A0MSE2;B3KTT6;A0A0D9SFP2;E9PF18;Q16836;Q16836-3;Q16836-2;A0A1W2PQ78;A0A1W2PQV5;A0A1W2PNM1	HADH	16	3	7.6	10	0	25.381	5955900	HADH	643	1.02393	1.09405	0.837451	0.588856	0.425175	0.572932	0.670684	0.608258	1.03322	0.811846	0.985144	0.731671	0.568039	13.4625	35.7093	22.4633	0.0246624	0.372284	0.205344	0.150315	0.316915	0.242513	1.73429	1.28806	0.742704	3033	HADH
A0A0A0MSI0;Q06830;B2R4P2;A0A0A0MRQ5	PRDX1	7	7	42.1	66	0	125.74	163110000	PRDX1	52	0.903968	1.45124	1.29521	1.28355	1.95671	1.06793	0.965754	1.16966	1.29505	1.30653	1.21681	1.21551	1.36404	23.1701	10.5251	38.3636	0.775631	0.761304	0.952672	0.623202	0.449347	0.517016	0.89206	0.89111	0.998934	5052	PRDX1
F5GWN4;F8WBT0;Q6ZMJ9;A0A0A0MSJ2;E7EU13;B7ZMI2;A0A2X0SFK3;Q96P48-5;Q96P48-7;Q96P48-2;Q96P48-4;Q96P48-1;Q96P48-3;Q96P48	ARAP1;FLJ00357	14	1	3.5	2	0.0029744	6.3709	1077900	ARAP1	1299	1.14902	1.43812	0.844064	2.45808	2.02386	1.76397	1.83132	2.33674	1.78348	1.5414	1.14374	2.00184	2.06397	25.9733	19.7435	12.3591	0.0206694	0.795831	0.0315913	0.143671	0.458498	0.090751	0.554142	0.969896	1.75026	116985	ARAP1;FLJ00357
B4E0M5;A0A0A0MSK3;B4DVP1;Q53F23;A0A0C4DH47;P24557-4;P24557-2;P24557;P24557-3;Q86UL7;Q9UDV3	TBXAS1	11	2	4.8	3	0	12.321	2442700	TBXAS1	986	0.527928	2.74736	0.664355	0.492878	0.715046	0.730477	1.10056	0.940091	0.497571	1.17444	1.31322	0.573642	0.918565	94.7202	23.6809	21.0824	0.86054	0.0479154	0.207692	0.646431	0.121916	0.243619	1.42964	0.624498	0.436822	6916	TBXAS1
A0A0A0MSK5;J3KN66;Q5JTV8;Q5JTV8-3;H0YD16;H0Y4R4	TOR1AIP1	7	4	8.4	6	0	51.764	2534900	TOR1AIP1	972	1.07684	0.454173	1.18457	0.742045	0.091886	1.37644	0.973471	0.742113	0.232621	0.987069	0.905195	0.783702	0.60249	43.5589	73.1204	75.8646	0.286142	0.661832	0.551732	0.419656	0.422231	0.399933	1.50242	1.30077	0.865783	26092	TOR1AIP1
B4DPW9;A0A0A0MSQ0;Q53GY0;P13797-3;P13797-2;P13797;B4DG31;Q96HI1;A7E2S2;B4DI60	PLS3	13	3	5.6	12	0	30.148	9211800	PLS3	508	0.870934	1.34452	0.938602	1.82267	1.02496	1.65492	0.988531	1.28176	1.78266	1.31681	1.05135	1.75342	1.09842	24.3626	4.99664	14.5502	0.814621	0.00616559	0.0269524	0.633584	0.0774688	0.0861414	0.957155	1.59631	1.66777	5358	PLS3
J3KS73;Q6I8R3;A4IF54;B4DIW4;H3BP77;B4E0Z4;A0A0A0MSY7;Q8IZR3;O00142-5;O00142-2;O00142-3;O00142-4;O00142;O00142-6	TK2	14	1	6.9	2	0	6.75	3338800	TK2	858	0.793214	0.937399	0.875269	1.51016	0.970896	1.58797	1.01464	0.154566	0.892959	0.647569	0.868627	1.33036	0.713367	8.32597	28.6234	67.9075	0.384557	0.208045	0.110393	0.475438	0.234123	0.169034	1.21764	1.86491	1.53157	7084	TK2
B7Z1Q9;M0R116;B7Z3F8;A0A2R8YEY8;Q53ES0;B7Z9V4;A0A0A0MT26;P13637;P13637-2;P13637-3;B3KV59;B7Z1N5;B3KSY7	ATP1A3	27	1	6.7	2	0	7.0053	1640900	ATP1A3	1160	0.705348	1.17389	3.42065	0.469084	2.09505	0.314804	1.28214	2.26808	0.427738	0.717411	1.76663	0.403875	1.88176	82.1595	19.7735	27.9759	0.590722	0.00170288	0.012155	0.567907	0.0664538	0.0663252	0.93882	0.214627	0.228613	478	ATP1A3
A0A0A0MT56;E9PID8;B4DUD5;E7EWR4;B3V096;P33240-2;P33240;Q9H0L4	CSTF2;CSTF2T	8	2	8.4	3	0	11.623	2051700	CSTF2	1067	1.1321	0.593818	1.02255	1.43495	0.862416	1.23163	0.655948	0.908661	1.0017	0.72627	0.916154	1.22276	0.809008	31.0509	17.7273	16.6322	0.733412	0.0402231	0.245919	0.616201	0.112578	0.266246	1.13244	1.51143	1.33466	1478	CSTF2;CSTF2T
H0YLC3;A0A0S2Z4K7;A0A0S2Z422;A0A2L0RIE3;A0A2L0RI93;A0A2L0RI88;A0A2L0RI76;A0A0A0MT83;P26440-2;P26440;H0YKV0;H0YN10;H7C4G6	IVD	13	2	7.4	5	0	13.205	3457600	IVD	852	0.859462	1.04584	0.920085	0.766926	0.761078	0.867241	0.565497	0.505672	0.721724	0.562713	0.941796	0.785297	0.610749	10.0943	9.48402	21.8717	0.0440399	0.10276	0.339988	0.184874	0.157893	0.312671	1.54203	1.28579	0.833829	3712	IVD
A0A0A0MTG2;Q8N542;Q8IY52;Q7Z6M0;A4D1I7;O14576-4;O14576-3;O14576-5;O14576-2;O14576	DYNC1I1;DNCI1	10	1	1.8	2	0	6.8885	840240	DYNC1I1	1373	0.843984	3.49983	0.915082	0.949256	1.53116	0.751616	0.918196	1.79942	0.714503	0.707015	1.75297	0.805125	1.41626	86.325	15.6737	31.8946	0.966353	0.058485	0.171227	0.671645	0.127689	0.218671	1.23775	0.568487	0.459293	1780	DYNC1I1;DNCI1
V9HWF0;A0A0A0MTH3;Q13418;Q13418-2;Q13418-3	HEL-S-28;ILK	9	5	9.1	13	0	33.095	22586000	HEL-S-28	269	1.00433	1.61847	0.772171	1.47027	0.732575	1.55685	0.966991	0.730671	0.924024	0.672948	1.13166	1.31705	0.810079	38.6407	26.0516	16.7753	0.29953	0.0559014	0.571286	0.427389	0.127303	0.406211	1.39697	1.62583	1.16382	3611	ILK
Q5T2B5;A0A140VKB1;A0A0A0MTN0;Q13617;Q13617-2;B7Z1Y1	CUL2	6	2	2.8	2	0	11.313	351200	CUL2	1600	0.83676	1.1946	1.00269	0.983801	1.0206	0.980207	1.18078	1.11959	0.980303	0.989754	1.01135	0.981437	1.10699	17.7067	0.208628	7.30157	0.625191	0.0584263	0.927951	0.580775	0.127689	0.509745	0.913604	0.886581	0.970422	8453	CUL2
A4UJ43;A0A0A0MTN3;Q6FGJ9;P21266;Q59EJ5	GSTM3	11	1	16.2	2	0	15.852	3889100	GSTM3	808	0.857504	0.897745	0.968982	1.68935	0.895414	0.994408	1.09977	1.07582	1.1504	0.793431	0.908077	1.27805	1.02367	6.21672	28.5305	10.9133	0.506342	0.294422	0.172108	0.532725	0.281646	0.219473	0.88708	1.2485	1.40743	2947	GSTM3
B4DE36;B4DVJ0;A0A1W6AYU6;A0A0A0MTS2;A0A2U3TZU2;P06744;P06744-2;A0A0J9YXP8;A0A0J9YX90;A0A0J9YYH3;A0A2R8Y6C7;K7EQ48;K7ERC6;K7EP41;K7EPY4	GPI	25	6	10.9	25	0	48.558	28588000	GPI	221	1.03952	0.828684	0.864665	1.25043	1.81442	1.01247	0.795538	1.28097	1.27517	0.948822	0.910957	1.17936	1.29698	12.3808	12.2996	39.2936	0.302231	0.867117	0.194128	0.430157	0.475396	0.235554	0.70237	0.909313	1.29464	2821	GPI
Q9TQD9;Q30151;S6AU78;Q8NEI3;Q5Y7G6;Q5Y7B6;Q56FP7;A8K2X3;A0A224MM21;A0A224MKK0;A0A1G4HQ14;A0A0A8LE25;A0A0A8LE23;A0A0A8LE01;A0A0A8LCM2;A0A0A8LCJ4;A0A0A8LC38;A0A0A8LC32;A0A0A8LC27;A0A0A1I8N6;A0A0A1I7H4;P20039;A0A1W2HC25;G9HTG4;O19763;O19762;M1VED6;A0A223G1A2;A0A223G199;U3PXU4;U3PSS2;U3PRP5;U3PQT4;A0A0A0WDZ3;Q30147;A0A223G1A6;A0A223G197;A0A223G191;A0A223G183;A0A223G182;A0A223G181;A0A223G167;A0A223G16…	HLA-DRB1;HLA-DRB5;HLA-DR;HLA-DR-beta1;HLA-D;HLA-DRw12;DRB1;HLA-DRB;MHC Class II HLA DRB1;HLA DRB1;HLA-DRB1*11;HLA-DRB1-11;HLA-DRB1*1324;HLA-DRB11;DRB1*11;HLA-DRB3;HLA-DRB1*1327;HLA DRB1 gene;DRB1*08;HLA DRB1*1202;DRB1*13PL;HLA-DRB1*1125;MHC class II HLA-DRB1*1315;HLADRB1;HLA;HLA-DR08;HLA-DR15;HLA-DRB1*1302Var;DRB1*1116;HLA-DRB1*;HLA-DQB1;HLA-DRB1-1113	1384	0	20.7	32	0	22.285	4194200	Q9TQD9	774	0.674943	7.52901	0.894599	0.82834	0.998664	0.798356	1.18321	0.756641	0.798656	2.73984	3.03285	0.80845	0.979504	128.438	2.13067	21.8403	0.411861	0.237405	0.214269	0.489927	0.250968	0.24701	3.09631	0.825367	0.266565	3123	HLA-DRB1;HLA-DR;DRB1;HLA-D;HLA-DRB1-11;HLA-DRB1*1327;HLA-DRB11;HLA DRB1
A0A2R8Y484;A0A0A1TSG4;Q08722-2;Q08722-3;Q08722-4;Q08722	CD47	6	2	10.4	5	0	34.866	15632000	CD47	357	0.551016	1.52972	1.27876	1.22859	1.84698	1.34116	1.44512	1.21248	1.1744	1.44687	1.11983	1.24805	1.50153	45.3943	6.81611	21.3775	0.30182	0.239225	0.556723	0.430127	0.251413	0.40228	0.745794	0.831187	1.1145	961	CD47
H0YMP5;H0YL03;H0YMK0;H0YL85;A0A0A6YYH1;Q7Z6K5;Q7Z6K5-2	ARPIN;C15orf38-AP3S2	7	1	6.2	2	0.001227	6.5075	4531900	ARPIN	741	1.35742	0.717545	1.25497	1.53769	1.19351	1.3149	1.17179	0.828253	1.11815	1.32044	1.10998	1.32358	1.06452	30.9642	15.8585	19.2482	0.953318	0.190898	0.456723	0.668377	0.226551	0.363216	1.0427	1.24336	1.19244	100526783	ARPIN;C15orf38-AP3S2
B3KRR1;B3KSL5;Q96HJ9-2;A0A0A6YYJ8;Q9Y383-3;Q9Y383-2;Q9Y383;B8ZZ12;B3KSP8;A8MYV2;Q1W6G4;Q53G47;Q9NQ29-2;Q9NQ29-3;Q9NQ29	LUC7L2;LUC7L	15	2	4.7	3	0	11.259	1163600	LUC7L2	1280	1.29173	1.12483	0.744287	1.69837	0.66991	1.80733	0.867003	1.04704	1.67691	1.33769	1.05362	1.72753	0.861318	26.6306	4.0481	21.9002	0.478274	0.00546095	0.0372284	0.520273	0.0768262	0.0985831	1.22326	2.00569	1.63962	51631	LUC7L;LUC7L2
A0A0K0K1H9;A0A0B4J1R6;B3KSI4;B4E022;V9HWD9;Q53EM5;P29401;P29401-2;B4DVU1;B3KPZ8	TKT;HEL107	12	8	19.5	55	0	62.817	30459000	TKT	212	0.942028	0.797556	0.886501	0.962497	1.44186	1.13511	0.797171	1.33187	1.4677	1.19715	0.875362	1.18844	1.1903	8.32535	21.6071	28.9735	0.273576	0.951028	0.173987	0.411737	0.495885	0.22032	0.735413	0.998434	1.35765	7086	HEL107;TKT
A2N0T4;A2N0T7;A2N0T5;A2N0U6;A2N0T8;A2N0T2;Q9UL74;A2N0T1;A2N0T0;A2N0S8;A2N0S6;A0A0B4J1U7;Q9UL75	VH6DJ;IGHV6-1	13	1	9.5	2	0.0074713	6.2336	1802900	VH6DJ	1125	0.399988	0.668573	0.742868	1.43193	1.02529	1.03163	0.961548	1.98026	1.25454	2.65318	0.60381	1.23937	1.32237	29.8739	16.184	43.1532	0.0293012	0.950499	0.0153259	0.155729	0.495885	0.0713851	0.456613	0.937237	2.05258	NA	VH6DJ;IGHV6-1
Q9BV28;Q53G92;B2RBD5;A0A0B4J269;Q13509;B4E386;K7ESM5;B3KS31;B4DP54;Q13509-2;Q9BUF5;Q3ZCR3	TUBB3;TUBB6	12	1	13.5	4	0	13.731	495040	TUBB3	1521	0.868435	0.552342	1.30639	1.14351	1.04181	1.12607	0.990785	0.960158	1.13439	1.13706	0.909057	1.13466	0.997585	41.6546	0.768985	4.13499	0.611039	0.012155	0.327892	0.576133	0.0870034	0.307195	0.911257	1.1374	1.24817	10381	TUBB3;TUBB6
A0A0B4J296;B8ZZU8;I3L0M9;Q15370;Q15370-2	TCEB2	5	1	13.6	2	0.0078652	6.141	507940	TCEB2	1513	0.923513	0.9658	0.982682	0.962058	1.068	0.960214	1.03136	0.994501	0.959272	0.969562	0.957332	0.960515	1.03128	3.18381	0.147569	3.5633	0.604932	0.0512038	0.981033	0.574024	0.124681	0.523944	0.92829	0.931377	1.00332	6923	ELOB
A0A0B4J2A4;B3KNP8;B2RB23;P42765;K7ER88;K7EJB1;K7EJ68;K7EME0	ACAA2	8	2	4.1	4	0	14.077	6495300	ACAA2	612	0.604006	0.504613	0.876294	1.05668	1.14468	1.0599	0.833278	0.897993	1.71803	0.742209	0.661637	1.2782	0.958651	29.0833	29.8	17.1413	0.113917	0.199354	0.0265414	0.272135	0.231168	0.0861414	0.690175	1.33333	1.93188	10449	ACAA2
H7C5K5;H7C599;H7C4E0;B2ZGL7;Q2VYF8;E7EWX8;A0A0C4DFN3;Q99685-2;Q99685	MGLL	9	1	6.5	2	0	14.382	2463600	MGLL	982	0.934613	2.07185	1.1901	1.00085	1.01253	0.99586	1.04855	1.009	0.996783	1.00556	1.39886	0.99783	1.02336	42.654	0.26598	2.13855	0.372754	0.253846	0.316207	0.471483	0.258866	0.304485	1.36692	0.975051	0.713318	11343	MGLL
A0A0C4DG84;Q32Q26;J3KPY9;A4FUA5;P58335-3;P58335-2;P58335-4;P58335	ANTXR2	8	1	3.3	1	0	7.91	385830	ANTXR2	1580	0.996069	0.923386	0.995708	0.905012	0.791815	0.973861	0.829144	0.611715	0.691048	0.956217	0.971721	0.85664	0.744225	4.30776	17.2162	15.6223	0.137346	0.382267	0.51374	0.308298	0.322357	0.38394	1.30568	1.15105	0.88157	118429	ANTXR2
A0A1S5UZ18;A0A0C4DGB5;P20810-9;P20810-5;P20810-10;P20810-7;P20810-6;F8W7E0;Q59HE3;H0YA91;A0A024RAN2;D6RGF7;D6RBR1;H0Y944;E9PSG1;Q6AZE3;E9PDE4;B7Z6N0;E7ES10;B7Z5T9;E9PCH5;E7EVY3;B7Z574;P20810-4;P20810-8;P20810-2;P20810	CAST	47	9	12.2	21	0	127.55	19055000	CAST	310	1.0897	0.829111	1.08959	0.535122	0.819605	0.633704	0.885965	1.05312	0.755939	0.92045	1.0028	0.641588	0.919564	15	17.2416	13.0855	0.684557	0.0376395	0.0465649	0.60051	0.111459	0.106678	1.09052	0.697709	0.639797	831	CAST
Q6PI51;A0A0C4DGV8;A0A1S5UZH6;Q13214-2;Q13214;B4DEK9;Q9HBR1;Q59FY7	SEMA3B	8	2	4.4	2	0	22.301	409840	SEMA3B	1569	1.25861	2.28308	0.887787	1.01728	0.881733	1.01093	1.06968	1.02678	1.01266	1.02078	1.47649	1.01362	0.992733	48.948	0.323981	9.9213	0.308045	0.73347	0.325484	0.433664	0.443787	0.306855	1.4873	1.02104	0.686505	7869	SEMA3B
A0A0C4DH25	IGKV3D-20	1	1	7.8	2	0	10.601	2410600	IGKV3D-20	991	0.956682	0.91989	0.9541	3.68093	1.95472	2.23729	2.16306	1.87151	2.24609	2.61731	0.943557	2.72144	1.99643	2.17656	30.5337	7.52275	0.00135056	0.14909	0.00364063	0.0771049	0.196392	0.0546302	0.472622	1.36315	2.88423	NA	IGKV3D-20
A0A0C4DH52;Q9NZB2-2;Q9NZB2-5;Q9NZB2-4;Q9NZB2;Q9NZB2-6	FAM120A	6	1	3.4	1	0.0069404	6.2514	136380	FAM120A	1705	0.974831	0.938087	0.97326	0.396648	1.9399	0.974219	1.05048	1.25404	0.463897	0.795885	0.962059	0.611588	1.41481	2.1595	51.6431	32.937	0.146624	0.0436289	0.0739284	0.313155	0.116834	0.130511	0.679993	0.432276	0.635707	23196	FAM120A
C9J840;Q5MD60;A0A0D9SG62;V9HWH3;G5E948;B7Z3V5;Q53TX8;A0A0D9SEY1;O95819-2;O95819-3;E7EX83;H7C0P6;E7ENQ1;G3XAA2;H7C360;B7Z388;O95819-4;O95819;O95819-5;O95819-6	MAP4K4;HEL-S-31	20	2	2	2	0	11.477	199530	MAP4K4	1678	1.19307	1.94233	1.10377	1.03747	0.940718	1.02941	1.0248	0.988959	1.03215	1.03944	1.41306	1.03301	0.984824	32.5913	0.396441	4.28416	0.174046	0.178039	0.25044	0.33497	0.216958	0.269071	1.43483	1.04893	0.731045	9448	MAP4K4
B4E327;B3KV00;A0A0D9SF70;G5E9L0;Q8N6H7-2;Q8N6H7;E9PMU9;H0YDN9;E9PQP3;E9PIY6;Q8N6H7-3	ARFGAP2	11	2	4.5	2	0	12.318	1185200	ARFGAP2	1277	0.951255	0.870704	0.948375	0.571867	0.724091	1.12881	0.570996	0.914964	0.870706	0.826878	0.923444	0.857126	0.736684	4.94857	32.5177	23.3926	0.261891	0.616559	0.679389	0.401363	0.40801	0.444213	1.25352	1.16349	0.928184	84364	ARFGAP2
B4DZ95;B4E3E9;B4DH65;E9PFG7;B4DK55;B4DF00;A0A0D9SFS3;E9PDF2;E9PCR7;Q02218-2;Q02218;A2VCT2;A2VCT3;Q9ULD0-3;Q9ULD0-2;Q9ULD0	OGDH;OGDHL	16	3	3.6	4	0	19.087	1587900	OGDH	1174	1.13652	1.35213	0.89817	0.994577	1.04947	0.990104	0.916963	0.897217	0.990722	0.999749	1.12894	0.991801	0.95455	20.1141	0.244393	8.67358	0.460716	0.502642	0.59448	0.513488	0.371334	0.413309	1.18269	1.03902	0.878525	4967	OGDH;OGDHL
Q59GC9;B7Z3F4;B7Z2V7;B7Z1V5;A0A1B0GWF2;A0A1B0GVQ5;A0A2R8Y5D4;A0A0D9SG72;A0A1B0GTP9;P61764;P61764-2;A0A096LP52;A0A1B0GW76	STXBP1	13	2	5.6	3	0	13.009	1470700	STXBP1	1198	1.96204	1.9315	1.55213	0.427835	0.773551	0.491386	0.984864	1.35392	0.442012	0.332208	1.81522	0.453744	1.03744	12.58	7.35227	28.3133	0.0268937	0.00816207	0.000469759	0.153743	0.0813996	0.0528679	1.7497	0.437367	0.249966	6812	STXBP1
A0A0D9SGF6;Q13813;Q13813-2;A0A024R889;A0A0D9SF54;Q13813-3;B4DGT1;B4DTV8	SPTAN1	30	41	15.1	194	0	323.31	29426000	SPTAN1	217	1.35686	0.799495	1.04635	0.876577	0.724566	0.867753	0.999783	0.940484	0.69864	0.740844	1.06757	0.814324	0.888277	26.161	12.3147	16.3063	0.498297	0.551791	0.29495	0.530151	0.386095	0.293724	1.20184	0.916745	0.762783	6709	SPTAN1
B4DJQ7;Q53Y51;A0A0F7RQT4;J3KQ18;A0A0F7RPW6;B5MC82;B4E259;P30046-2;P30046;A6NHG4	DDT;DDTL	10	1	7.1	4	0	6.8264	36469000	DDT	177	1.16828	3.12691	1.20193	1.11813	2.04868	0.880829	1.95304	1.1882	1.58896	1.61906	1.83238	1.19597	1.72997	61.1899	30.1366	27.2617	0.946447	0.175984	0.334292	0.668377	0.215665	0.310606	1.05919	0.691325	0.65269	1652	DDT;DDT2;DDTL
Q7KZJ7;Q96IL1;B4DVR3;A0A1E1ERW3;H9KV28;A0A2R8Y5N1;A0RZB8;A0A140T8Z0;Q6URC4;A0A0G2JH68;O60610-2;O60610-3;O60610	DIAPH1	13	1	2	2	0	7.0316	974430	DIAPH1	1332	1.00822	0.909484	0.758608	1.7653	0.757411	1.00868	0.48154	0.766523	1.4308	1.41663	0.892104	1.40159	0.668491	14.0915	27.0519	24.229	0.206342	0.0255432	0.0773341	0.358576	0.0985143	0.133641	1.3345	2.09665	1.57111	1729	DIAPH1
A8K5I0;A0A1U9X7W4;A0A0G2JIW1;P0DMV8-2;P0DMV9;P0DMV8;B4DFN9;B4DNT8;Q59EJ3;B4E388;B4DI39;B4DWK5;B4DNX1;B4DVU9;B4E1S9;B4E1T6;V9GZ37;B3KTT5	HEL-S-103;HSPA1A;HSPA1B	22	4	19.2	92	0	180.98	138510000	HEL-S-103	61	1.08454	0.665773	0.931204	0.935559	1.12289	0.959496	0.845042	0.884775	0.864774	0.829308	0.89384	0.919943	0.950902	23.7035	5.35402	15.8023	0.764592	0.809219	0.840106	0.621661	0.462554	0.487172	0.939992	0.967443	1.0292	3303	HSPA1A;HSPA1B
C9K0U8;A0A0G2JLD8;E7EUY5;Q567R6;A4D1U3;B7Z268;Q04837	SSBP1	7	1	6.6	1	0.0012399	6.5667	827990	SSBP1	1379	0.913487	0.639896	1.07134	0.891419	1.02363	0.895009	0.965954	0.939055	0.890844	0.903711	0.874908	0.892424	0.976211	24.9505	0.252895	4.42613	0.571991	0.0413388	0.859366	0.55837	0.114552	0.491252	0.896228	0.914171	1.02002	6742	SSBP1
Q8WYU8;H0YCG0;A0A0G2JMS7;A0A0G2JNZ2;A0A0G2JPP5;Q14160-2;Q14160;Q14160-3	pp6170;SCRIB	8	1	8.5	2	0	8.9845	3893100	pp6170	807	1.64361	0.947798	1.48109	0.835051	1.38465	0.689911	1.50683	1.04789	0.922612	0.954196	1.3575	0.815858	1.31313	26.8137	14.4059	18.1008	0.948385	0.024956	0.053259	0.668377	0.0985143	0.112562	1.03379	0.62131	0.601001	23513	SCRIB
A0A0G2JPR0;P0C0L5;P0C0L4;F5GXS0;A0A140TA49;A0A140TA44;A0A140TA32;A0A140TA29;A0A0G2JL54;P0C0L4-2;B4DIE5	C4B;C4A	17	10	5	18	0	100.03	10331000	C4B	479	0.692673	0.888833	0.799357	1.16562	2.20432	1.45583	1.25311	2.98335	1.02095	1.93591	0.793621	1.21413	2.14693	12.3744	18.2404	40.3622	0.00986494	0.106107	0.0529654	0.1229	0.160084	0.112204	0.369654	0.56552	1.52986	100293534	C4A;C4B;C4B; C4B_2
G3V0F3;B4E101;A0A0G2JQ92;Q96BW9-2;Q96BW9-3;Q96BW9	TAMM41	6	1	8.4	1	0.0023838	6.3798	1364100	TAMM41	1223	0.825152	0.970003	0.754378	0.938307	0.96143	0.938333	1.05474	1.01422	0.936281	0.947464	0.849844	0.93764	1.01013	12.9333	0.125537	4.632	0.314151	0.0764533	0.584792	0.437932	0.141942	0.411286	0.841323	0.928239	1.10331	132001	TAMM41
A0A0G2JQD0;B2R694;P48449-2;P48449-3;P48449	LSS	5	1	1.8	2	0.0024038	6.4133	649820	LSS	1449	1.02825	1.6139	1.2156	0.867997	0.745675	1.10647	1.27857	0.667565	1.68965	0.765689	1.28592	1.22137	0.897268	23.2587	34.6092	37.0585	0.175749	0.309689	0.805813	0.335469	0.291115	0.482101	1.43315	1.36121	0.949807	4047	LSS
A0A0G2JR96;A0A0G2JQT1;X5D2F4;Q7L576;B3KWV6	CYFIP1	23	3	3.7	3	0	47.989	450350	CYFIP1	1548	1.05903	1.00548	1.06241	1.20272	0.536192	1.04111	0.885668	0.650369	0.604959	0.779952	1.04231	0.949595	0.690743	3.06389	32.5621	25.7986	0.0550206	0.286964	0.625954	0.199836	0.279442	0.425659	1.50897	1.37474	0.911049	23191	CYFIP1
B0QY04;A0A0G2JR51;Q6FGM9;Q53FG4;A0A217FLJ2;Q15080;Q15080-3	NCF4	7	1	6.6	1	0.0078829	6.1546	440360	NCF4	1551	0.936208	0.929366	0.932511	1.1893	7.84011	0.831723	0.477243	1.62845	2.53126	1.32781	0.932695	1.51743	3.31527	0.367212	59.049	119.468	0.325895	0.751086	0.258191	0.445224	0.446597	0.274776	0.281333	0.457709	1.62693	4689	NCF4
B7Z1Q4;A0A0G2JS82;O94973;O94973-2;A0A0G2JQM1;B7Z5S9;O94973-3;O95782-2;O95782;B3KMI7	AP2A2;AP2A1	20	4	5	7	0	26.801	2264200	AP2A2	1028	1.14176	0.892231	1.0093	0.682602	0.993667	0.806354	0.948465	0.935608	0.726096	0.635393	1.01443	0.738351	0.959247	12.3068	8.50266	3.17898	0.774163	0.00910159	0.0961245	0.623202	0.0840378	0.152554	1.05753	0.769719	0.727848	161	AP2A2;AP2A1
A0A0J9YX34;Q9C040;Q9C040-2	TRIM2	3	1	2.3	1	0.001218	6.4835	92742	TRIM2	1715	3.05052	0.11569	1.49975	1.02319	1.01642	1.01634	1.03381	0.996572	1.01837	1.02625	1.55532	1.0193	1.0156	94.3989	0.345141	1.83467	0.785907	0.850675	0.756841	0.626191	0.473433	0.467974	1.53143	1.00365	0.655365	23321	TRIM2
V9GYD9;B4DT00;B4DDE7;Q5VZZ6;B2RA86;B4DS31;A0A0J9YX66;A0A1B0GU44;E9PC62;A0A1B0GUN8;A0A0J9YXJ0;O95319-5;O95319-2;O95319;O95319-4;O95319-3;V9GY47;F5H4Y5;E9PQK4;A0A0J9YXK1;E9PSH0;F5H0D8;E9PKU1;B4DSZ2;B4DIB6;G5EA30;Q92879-5;Q92879-2;Q92879-3;Q92879-6;Q92879;Q92879-4	CELF2;CELF1	32	2	3.6	2	0	14.841	1571600	CELF2	1176	1.22884	1.29437	0.709541	1.00319	0.969612	0.998011	0.983012	0.953559	0.999049	1.00773	1.07758	1.00008	0.968728	29.7345	0.27415	1.52221	0.784792	0.103288	0.878156	0.626191	0.158055	0.496633	1.11237	1.03237	0.928081	10659	CELF2;CELF1
J3QT77;A0A0J9YYG4;B4DKM6;B4DW02;A0A0J9YXF2;Q15165-3;Q15165-1;Q15165	PON2	8	1	4.7	2	0	7.057	199920	PON2	1676	1.65886	0.90959	1.37223	0.954625	1.04126	0.95337	1.02796	0.991628	0.952078	0.96265	1.31356	0.953357	1.02028	28.7817	0.133566	2.51798	0.366119	0.0309454	0.233294	0.466966	0.104463	0.25874	1.28745	0.934406	0.725782	5445	PON2
A0A0J9YYA7;Q9P2Q2	FRMD4A	2	1	4.8	1	0.007932	6.1735	716460	FRMD4A	1420	1.22065	1.43856	1.25882	0.997597	0.93053	0.992876	0.989731	0.959264	0.993641	1.00255	1.30601	0.994705	0.959842	8.91003	0.254735	3.08434	0.0560188	0.198473	0.110981	0.201988	0.231168	0.169357	1.36065	1.03632	0.761636	55691	FRMD4A
B4DW08;B4DEC3;O75944;B4DLY4;B4DJW1;B4DZ08;B2RBW5;A0A0K0K1H7;A2A274;Q99798;Q71UF1	ACON;ACO2	11	4	9	17	0	36.478	2915300	ACON	914	0.930655	0.834027	1.15137	1.7061	0.955242	1.2655	1.10644	1.46706	1.2927	0.980694	0.972016	1.42144	1.17625	16.7345	17.3702	22.3552	0.430299	0.269407	0.0805637	0.500089	0.268369	0.137838	0.826369	1.20845	1.46236	50	ACO2;HEL-S-284
M0R0U3;M0R261;A0A0K0K1K7;O95336	PGLS	4	1	5	2	0	8.8079	10729000	PGLS	460	1.5899	1.99361	1.20649	0.961051	1.04998	0.959286	1.0481	1.00863	0.958297	0.968625	1.59667	0.959545	1.03557	24.6516	0.145383	2.2551	0.0638873	0.0172637	0.0381092	0.212094	0.0912817	0.0988798	1.54182	0.926587	0.600968	25796	PGLS
Q6FHU3;A0A0K0K1L8;Q06323-3;Q06323;Q06323-2	PSME1	5	1	3.2	6	0	17.76	33977000	PSME1	193	0.901882	1.15886	1.06023	0.656786	0.834809	0.807115	0.592078	0.786347	1.00879	1.23143	1.04032	0.824231	0.737745	12.4613	21.4293	17.4121	0.0913095	0.55643	0.282678	0.247295	0.387466	0.290201	1.41014	1.11723	0.792284	5720	HEL-S-129m;PSME1
G1UI17;A0A0S2A4E4;A0A0M4G3H8;P35573-2;P35573-3;P35573	AGL	6	2	1.3	2	0	11.131	338340	AGL	1604	0.661615	0.819528	1.09105	1.01685	1.04169	1.01053	0.957536	0.931885	1.01225	1.02038	0.857397	1.01321	0.977038	25.3333	0.322454	5.87923	0.509513	0.40047	0.413388	0.534718	0.330098	0.345038	0.877548	1.03702	1.18173	178	AGL
D6REM6;A0A0R4J2E8;A8MXP9;P43243;D6R991;Q68D11;Q5CZA7;B4DF66;B3KM87;B4DRS1;P43243-2	MATR3;DKFZp686K23100;DKFZp686K0542	25	4	4.9	7	0	26.405	3031200	MATR3	897	1.64533	0.675828	0.756751	1.36621	0.667549	0.805577	0.779832	0.941107	1.10282	0.726225	1.02597	1.09154	0.796163	52.4292	25.6965	17.2714	0.588139	0.148561	0.7202	0.567381	0.196192	0.458313	1.28864	1.371	1.06391	9782	MATR3
A0A0S2Z377;A0A0S2Z2Z6;P08133;A8K3Q7;P08133-2;E5RK69;B7Z582;Q6ZP35;E7EMC6	ANXA6	17	11	14.8	43	0	143.76	20758000	ANXA6	296	1.19117	1.17167	0.968447	1.32922	1.27496	1.52407	2.0388	0.959982	1.06755	0.996868	1.11043	1.30695	1.42458	11.108	17.5275	38.9416	0.469759	0.855666	0.47064	0.51778	0.47377	0.367421	0.779477	0.917424	1.17697	309	ANXA6
A0A0S2Z3D5;P02649;J9ZVQ3;H0Y7L5;Q6LBZ1;E9PEV4;E7ERP7	APOE	15	9	27.4	25	0	72.214	22608000	APOE	268	0.790637	3.54048	0.753866	1.77744	0.967653	1.53765	1.38349	1.20174	1.67295	3.38302	1.695	1.66268	1.18429	94.2979	7.23072	17.6026	0.854844	0.0324721	0.562654	0.644395	0.10672	0.40365	1.43123	1.40394	0.980935	348	APOE
A0A0S2Z3G9;O43707;O43707-2;Q96BG6;A0A0S2Z3X3;F5GXS2;O43707-3;H7C144;A0A0S2Z3C0	ACTN4	27	7	13.1	48	0	112.15	20686000	ACTN4	297	1.11384	0.600025	0.916861	1.38984	1.42219	1.56396	1.3482	0.918653	1.19055	0.75042	0.876909	1.38145	1.22968	29.5615	13.5254	22.1105	0.204756	0.470757	0.0607164	0.358229	0.358919	0.11858	0.713118	1.12342	1.57536	81	ACTN4
A0A0S2Z3H2;A0A0S2Z3H6;O96005;K7EQQ1;O96005-4	CLPTM1	7	3	5.1	2	0	30.461	411130	CLPTM1	1568	1.13595	0.852069	1.42073	1.30128	0.65745	1.03995	0.508012	0.944754	1.41441	0.674456	1.13625	1.25188	0.703405	25.0237	15.3412	31.5562	0.0785085	0.0341163	0.662478	0.2297	0.108493	0.437284	1.61536	1.77974	1.10176	1209	CLPTM1
A8K787;A0A0S2Z3H3;P12235;V9GYG0;A0A0S2Z359;Q59EP7	SLC25A4	6	1	13.4	4	0.0074328	6.2137	472720	SLC25A4	1535	0.794605	2.01595	0.990646	0.930253	1.02891	0.930903	1.05515	1.01456	0.928481	0.939961	1.26707	0.929879	1.03287	51.7665	0.134798	1.99281	0.707105	0.00452143	0.465708	0.606777	0.0759587	0.366289	1.22674	0.900283	0.733883	291	SLC25A4
Q5FWY2;A0A0S2Z3S5;A0A0S2Z3H8;P63092-3;P63092-2;P63092;P63092-4;Q5JWF2-2;Q5JWF2;Q5JWD1;A0A0A0MR13;O60726;Q5JWE9;H0Y7F4;B0AZR9;Q14455	GNAS;GSA	32	3	11.3	6	0	17.679	1717200	Q5FWY2	1144	1.06266	0.779804	1.18903	1.27591	1.4596	1.316	2.12751	1.0694	1.03846	0.981193	1.0105	1.21012	1.55217	20.7365	12.3964	34.4737	0.144862	0.360775	0.408984	0.313133	0.31349	0.344136	0.651023	0.779634	1.19755	2778	GNAS;GSA
A0A0S2Z3K9;L7RT18;A0A0S2Z3Q4;P46108-2;P46108	CRK	5	1	3.9	3	0	7.9174	4979700	CRK	710	1.04593	2.01591	0.749898	1.07606	0.913424	1.25565	1.01511	0.877313	1.15388	0.630206	1.27058	1.16186	0.935281	52.1202	7.75148	7.63947	0.501527	0.0282443	0.987728	0.530303	0.101057	0.525742	1.3585	1.24226	0.914435	1398	CRK
H0YK49;H0YNX6;A0A0S2Z3L0;P13804-2;P13804;H0YL12;H0YKF0;H0YLU7;A0A0S2Z3M4	ETFA	9	2	6.1	4	0	11.396	91763000	ETFA	89	1.06284	1.17889	1.05823	1.37249	0.60636	1.8414	1.10161	0.826134	2.0223	1.23603	1.09999	1.7454	0.844702	6.21576	19.2148	29.3769	0.226894	0.0197886	0.0414563	0.372355	0.0943376	0.103539	1.30222	2.06629	1.58674	2108	ETFA
H7C5W9;A0A0S2Z3L2;P16615-4;P16615;P16615-5;P16615-2;P16615-3	ATP2A2	13	4	4	7	0	30.276	3221600	ATP2A2	872	1.05395	0.571668	0.833936	0.931098	0.8574	0.921462	0.950715	0.690064	0.713038	0.656136	0.81985	0.855199	0.832726	29.4501	14.4071	15.8595	0.888843	0.844568	0.8101	0.653029	0.471547	0.482101	0.984537	1.02699	1.04312	488	ATP2A2
B4DWD1;B4DWE0;A0A0S2Z3S6;P04839	CYBB	4	1	3.6	3	0	18.634	8565100	CYBB	530	0.569837	3.0473	1.42731	0.667296	4.54891	1.45805	1.1743	1.33901	0.950074	2.31922	1.68148	1.02514	2.35407	74.8231	39.0859	80.8204	0.542689	0.198708	0.472519	0.548185	0.231168	0.367484	0.714288	0.435475	0.609663	1536	CYBB
B3KRI1;B1AKY9;B2RAQ4;A0A0S2Z3W6;P50993;B3KX35;H0Y7C1;B4DIQ8;B3KW93	ATP1A2	9	1	5.4	2	0	7.4884	372270	ATP1A2	1585	1.53204	0.752496	1.4144	0.523068	0.890791	0.525312	0.34862	1.00329	0.352497	0.860012	1.23298	0.466959	0.747566	34.084	21.2296	46.8247	0.159072	0.320669	0.0101585	0.323339	0.295357	0.0621555	1.64933	0.624639	0.378723	477	ATP1A2
A0A0S2Z3X6;A0A0S2Z4C3;P07954-2;P07954;A0A0S2Z3S9;A0A0S2Z3W2;A0A0S2Z4H0	FH	7	2	10.5	4	0	14.054	6390300	FH	618	0.962986	0.816027	0.960752	1.0442	0.973305	0.952771	0.578248	0.814952	1.11907	0.665991	0.913255	1.03868	0.788835	9.22079	8.01843	25.2042	0.484733	0.116911	0.490487	0.523385	0.170654	0.375196	1.15773	1.31672	1.13734	2271	FH
B4DHX4;A0A0S2Z3X8;P31150;B4E070	GDI1	5	4	16.5	8	0	25.593	20991000	GDI1	290	1.21156	1.27102	1.06174	0.848517	0.854529	0.934636	0.965789	1.2901	0.520113	0.758289	1.18144	0.767755	1.03681	9.1284	28.4914	21.8268	0.511568	0.195009	0.0659425	0.535674	0.229266	0.122523	1.1395	0.740501	0.649846	2664	GDI1
B3KP88;B4DDG4;B4DVE1;A0A0S2Z3Y1;Q08380;B4DI70;B4DWA8;K7EP36	LGALS3BP	15	4	8.1	10	0	38.048	40421000	LGALS3BP	162	1.42309	7.26245	0.86939	0.588246	0.455697	0.991243	0.550954	0.403801	0.487692	1.0445	3.18498	0.68906	0.470151	111.211	38.6734	15.8744	0.0187904	0.182619	0.0378156	0.140401	0.220988	0.0988798	6.77437	1.46562	0.216347	3959	LGALS3BP
G3V461;G3V4N7;B4DP56;V9HWH2;V9HW77;A0A0S2Z471;P12277	CKB;HEL-S-29;HEL-211	7	1	8.6	1	0.0041347	6.3397	648780	CKB	1450	1.42055	0.860164	1.98601	1.02359	1.02571	1.0167	1.04845	1.00892	1.01875	1.02661	1.42224	1.01968	1.02769	39.58	0.346554	1.93059	0.357722	0.709336	0.332296	0.463604	0.43829	0.309608	1.38392	0.992202	0.716953	1152	CKB;HEL-S-29
A0A140VJQ2;A0A0S2Z4G7;A4ZU86;A0A0S2Z491;P06748-3;P06748-2;P06748;Q9BTI9;Q9NX34	NPM1	14	5	15.4	16	0	35.335	110130000	NPM1	77	1.01892	0.562866	0.812797	1.30445	0.659373	1.09634	0.799294	0.940539	1.16324	1.03268	0.798194	1.18801	0.799735	28.6118	8.94303	17.5787	0.93946	0.0225484	0.0806812	0.667039	0.0985143	0.137838	0.998073	1.4855	1.48837	4869	NPM1
Q08209-3;Q08209-2;A0A0S2Z4B5		3	1	1.7	1	0.0046647	6.2939	175690	Q08209-3	1688	0.804154	1.03056	1.05892	1.01718	1.04232	1.01084	1.0381	1.00019	1.01257	1.02069	0.964543	1.01353	1.02687	14.4756	0.323646	2.25942	0.709102	0.570112	0.779683	0.606777	0.391647	0.474632	0.939306	0.987011	1.05079	5530	PPP3CA
P06753-2;B2RDE1;A0A0S2Z4G4;A0A087WWU8;Q5HYB6;P06753-3;P06753-6;Q5VU61;B4DWT5;Q8NAG3;B4DQ80	TPM3;DKFZp686J1372	17	0	54.4	121	0	200.68	252880000	TPM3	40	0.935594	0.814133	0.82081	0.879714	1.00466	0.909237	2.09611	1.0003	0.895933	1.05968	0.856846	0.894961	1.36702	7.96876	1.65208	46.1887	0.161069	0.189548	0.8	0.324776	0.225288	0.480823	0.626796	0.654678	1.04448	7170	TPM3
P06753-5;A0A0S2Z4I4;P06753-4;A0A0S2Z4G8;P06753-7;Q8NAH0	HEL-S-82p	7	0	51.6	8	0	14.069	21106000	HEL-S-82p	286	1.02943	0.283255	1.22852	1.08016	0.912445	0.85213	3.31699	1.10052	0.629797	1.02363	0.847069	0.854029	1.77665	58.8288	26.3677	75.2698	0.16512	0.215091	0.716911	0.325359	0.238713	0.458313	0.476777	0.480695	1.00822	NA	HEL-S-82p;TPM3
A0A0S2Z4I5;P27918;E9PAQ1	CFP	5	3	5.5	5	0	18.239	2679700	CFP	944	0.517027	0.101396	0.59719	1.19098	6.40354	1.09048	1.13555	2.11589	1.76781	3.1054	0.405204	1.34976	3.21833	65.6807	27.08	87.0543	0.00863183	0.266001	0.0128009	0.12006	0.266506	0.0673989	0.125905	0.419397	3.33105	5199	CFP
Q6T598;A0A0S2Z4Q3;A0A0S2Z4K2;P62633-7;P62633-3;P62633-2;P62633-8;P62633-5;P62633;P62633-4;P62633-6	CNBP	11	2	29.6	5	0	13.253	44832000	CNBP	151	1.21517	2.1598	1.24659	1.69073	0.289923	1.54906	0.681109	0.80977	1.6555	0.634596	1.54052	1.63176	0.593601	34.8287	4.5202	45.6108	0.017616	0.0211979	0.721433	0.138844	0.0973132	0.458313	2.59521	2.74892	1.05923	7555	CNBP
A0A0S2Z4N4;A0A0S2Z4P0;P50479-2;P50479;C9J542	PDLIM4	5	2	7.7	2	0	12.452	313520	PDLIM4	1616	0.974237	1.01823	0.972633	1.44687	1.15413	1.53631	1.42544	1.03438	0.993323	1.09645	0.988366	1.3255	1.20465	2.61772	21.9638	16.6327	0.314856	0.636817	0.210159	0.437932	0.41313	0.245897	0.820461	1.10032	1.3411	8572	PDLIM4
Q53GU8;A0A0S2Z4Q2;Q15582;H0Y8L3;A0A0S2Z4K6;H0Y9D7;S4R3C6;Q59F63	TGFBI	9	6	7.3	19	0	38.875	35485000	TGFBI	183	0.752708	0.468147	0.559396	1.46653	1.03772	5.36891	1.2525	0.848381	1.75106	1.21964	0.593417	2.86217	1.0462	24.4851	76.011	19.3265	0.0283617	0.090781	0.00716383	0.155001	0.150035	0.0575883	0.567212	2.73577	4.8232	7045	TGFBI
B4E1E2;A0A0S2Z4Q4;A0A0S2Z4R4;O14964-2;O14964;B4DFP5;I3L1P5;I3L1E3	HGS	8	2	2.7	3	0	12.271	870570	HGS	1366	1.09554	0.978657	0.567244	1.2987	1.05996	1.40597	0.885201	1.0395	1.29467	1.00183	0.880482	1.33311	0.994888	31.5164	4.73512	9.60321	0.563476	0.0109219	0.0788021	0.553545	0.0870034	0.135398	0.885006	1.33996	1.51407	9146	HGS
A8K525;A0A0S2Z4Z9;Q15233-2;Q15233;C9IZL7;H7C367;C9JYS8	NONO	14	2	4.9	2	0	17.537	2395500	NONO	994	0.987991	0.902009	0.987167	2.02253	1.16248	0.956449	1.19902	1.09297	1.02028	0.828256	0.959056	1.33308	1.15149	5.15147	44.8529	4.67841	0.218967	0.743159	0.342983	0.368212	0.445918	0.314142	0.832882	1.1577	1.39	4841	NONO
B7ZA56;B4E184;A0A0S2Z500;Q96CV9-3;Q96CV9-2;Q96CV9;A0A0S2Z5I6	OPTN	7	2	3.8	2	0	15.969	650530	OPTN	1447	0.925688	0.322206	0.409748	0.61711	0.747589	0.628709	0.640682	1.1766	0.749747	0.504594	0.552547	0.665189	0.854956	59.0176	11.0434	33.175	0.16882	0.303817	0.385849	0.3304	0.287151	0.334677	0.646288	0.778039	1.20386	10133	OPTN
A0A0S2Z5B4;Q6IAK1;A0A0S2Z5A2;Q53F53;A0A0S2Z5B0;Q8WXF7-2;Q8WXF7;H0YJ65	SPG3A;ATL1	8	2	4.6	5	0	18.421	2749600	SPG3A	935	1.09937	0.213112	1.28185	0.676603	1.20004	0.950371	0.494414	1.17134	0.493512	0.414332	0.864775	0.706829	0.955266	66.1079	32.529	41.8069	0.628244	0.490194	0.97064	0.580775	0.366018	0.521767	0.905271	0.739929	0.817356	51062	ATL1
B4DL03;A0A0S2Z5B8;A0A0S2Z5D4;Q9UJW0;Q9UJW0-3;A0A0S2Z5D5;E5RI97;E5RGG1;H9KVE0;Q9UJW0-2	DCTN4	10	1	10.3	1	0	9.3986	677670	DCTN4	1436	1.16532	1.10349	1.26957	1.00729	0.980524	1.00177	1.0355	0.998001	1.00301	1.01153	1.17946	1.00402	1.00468	7.11654	0.288527	2.79608	0.29542	0.988315	0.342278	0.424916	0.507399	0.313816	1.17397	0.999348	0.851255	51164	DCTN4
S4R313;A0A0S2Z5E7;Q9NP74;A0A0S2Z599;Q9NP74-3;Q9NP74-2	PALMD	6	1	3.6	1	0	9.4425	74663	PALMD	1718	0.958677	0.886908	0.956205	5.18054	1.01619	8.79642	2.97245	0.840202	2.70678	1.00923	0.93393	5.56125	1.60961	4.36234	55.0707	73.5286	0.33852	0.0513212	0.0017616	0.4482	0.124681	0.0528679	0.58022	3.45502	5.95467	54873	PALMD
D6RD63;Q53FV3;B3KM48;A0A0S2Z5H7;D6RAX7;Q9BT78-2;Q9BT78	COPS4	7	1	4.4	4	0	44.464	2065700	COPS4	1061	0.886697	0.634799	3.21518	1.70787	1.30264	1.50872	1.32581	1.36923	1.28824	1.02646	1.57889	1.50161	1.33256	90.1046	13.9785	2.53666	0.852378	0.245449	0.651615	0.643353	0.254132	0.434041	1.18486	1.12686	0.951051	51138	COPS4
H7C464;B7WPG3;C9IYN3;A8K894;D6W592;A0A0S2Z6K1;A0A0S2Z5U3;Q8WVV9-5;Q8WVV9-4;Q8WVV9	HNRNPLL;HNRPLL	10	1	6.8	1	0.001816	6.4546	1054900	HNRNPLL	1308	1.19474	0.887333	1.70626	1.00481	1.07131	0.999495	1.04896	1.00935	1.00061	1.02114	1.26278	1.00164	1.0432	32.7596	0.279817	3.00785	0.54633	0.15273	0.44539	0.549945	0.198972	0.357669	1.21048	0.960157	0.793204	92906	HNRNPLL;HNRPLL
A0A0S2Z5V7;Q8TCT9-5;Q8TCT9;Q8TCT9-2;A0A075B6F6;A0A0S2Z6F0;Q8TCT9-4	HM13	7	2	4.2	5	0	14.301	6918100	HM13	600	0.876005	0.999299	0.965518	0.788993	0.541804	0.769458	0.408449	0.594071	0.825257	1.01211	0.94694	0.79457	0.514775	6.72816	3.56345	18.594	0.0104521	0.0162654	0.302877	0.123141	0.0902135	0.298025	1.83952	1.54353	0.839091	81502	HM13
Q6F3I9;D9UB09;A0A0S4XQY4;X5CHJ2;X2L7S8;X2J3V4;W8YM39;W8NKY4;W8E988;W6SQV0;W6SNC0;W0T236;W0FF27;V9W2L5;V9VYY9;V5NE49;V5L197;U6EV21;U5XMI1;U4QB70;T2MJ84;T1WQ06;T1RT90;S5T475;S5NIY1;S0F3H7;S0F0M8;R9WAS6;R9RVK4;Q9BD14;Q95IB1;Q8MHP8;Q8MHP7;Q75WB6;Q75NJ3;Q6L6T0;Q6L6R5;Q6L6Q3;Q6L6P9;Q6L676;Q6F3H0;Q68Y63;Q60I39;Q5W9R8;Q5R1M0;Q5EPE9;Q546Q4;Q546F7;Q540M3;Q4W6C5;Q4W6C3;Q4VYU3;Q4LAU0;Q308P3;Q206J8;Q0P6N9;N1N…	HLA-A;HLA;MHC class I HLA-A;HLA-A*0226;HLA-A*02	497	0	14.7	2	0	8.1585	1496700	Q6F3I9	1194	0.886634	0.996923	0.880351	1.0292	1.19224	1.40061	0.942536	1.16915	0.822255	1.29008	0.921302	1.08402	1.10131	7.1165	27.0332	12.5291	0.337287	0.855021	0.558133	0.447902	0.47377	0.402642	0.836553	0.984304	1.17662	3105	HLA-A;HLA;HLA-a;HLA-A*02;HLA locus;MHC class I HLA-A
K7EKH8;A0A0U1RRM0;K7EIZ7;A0A0U1RQD6;X6RM00;G8JLD3;X6RLX0;Q8IUD2-5;Q8IUD2-4;Q8IUD2-2;Q8IUD2-3;Q8IUD2	ERC1	12	1	11.2	2	0.0012415	6.5712	6548600	ERC1	610	1.51718	0.748188	0.52839	0.169128	0.834255	0.405045	2.2295	1.24116	0.32587	0.900137	0.931253	0.300014	1.43497	55.7521	40.0198	50.0031	0.274868	0.0129771	0.0133294	0.411987	0.0870034	0.0676355	0.648969	0.209073	0.322162	23085	ERC1
B3KY23;A0A0U1RQE4;Q5HYK7-2;Q5HYK7	SH3D19	4	1	1.5	2	0	7.3434	731950	SH3D19	1415	1.08361	1.18481	0.901781	1.02347	0.727907	1.53358	1.20317	1.22163	0.822164	1.10694	1.05673	1.1264	1.0509	13.5715	32.5555	26.6318	0.920904	0.819612	0.893365	0.662716	0.465329	0.499585	1.00555	1.07184	1.06593	152503	SH3D19
A0A0U1RQF0;P49327	FASN	6	8	3.2	10	0	54.401	1327100	FASN	1231	1.23913	1.136	1.01502	0.921038	1.06129	0.955974	0.823207	1.27369	4.35279	0.788097	1.13005	2.0766	1.05273	9.92671	94.9299	21.4075	0.708925	0.469407	0.462126	0.606777	0.358519	0.364974	1.07345	1.97259	1.83762	2194	FASN
B4E264;A0A0U1RQI5;B4DTX5;Q9BX66-9;Q9BX66-8;Q9BX66-6;Q9BX66-5;Q9BX66-12;B4DH45;Q6MZY5;Q9BX66-4;Q9BX66-10;Q9BX66-3;Q9BX66-2;Q9BX66-11;Q9BX66;B7Z9B7;Q9BX66-7	SORBS1;DKFZp686N08224	18	4	8.7	7	0	34.622	3584900	SORBS1	842	1.29024	1.2901	1.01743	1.3512	0.611662	1.15222	1.93731	1.10811	0.668476	0.686845	1.19926	1.0573	1.21903	13.1305	33.2091	54.9413	0.81926	0.853905	0.561245	0.634921	0.473711	0.403281	0.983781	0.867328	0.881627	10580	SORBS1
A0A0X1KG71		1	1	1.9	2	0	7.0212	425390	A0A0X1KG71	1558	0.959248	6.57747	1.30535	0.934245	1.9706	1.22371	1.40169	0.815109	1.20635	1.43567	2.94736	1.12144	1.3958	106.826	14.4765	41.3933	0.451497	0.580564	0.220728	0.508863	0.394468	0.253121	2.11159	0.803436	0.380489	NA
A0A0X9T0H6;A0A0X9V9C4;A0A2U8J909;A0A2U8J8N7;A0A2U8J8D9;A0A0F7T8B3;A0A0J9YXX1;A0A0C4DH38;A0A068LKQ0	IGHV5-51	9	1	20.2	3	0	25.644	5887400	IGHV5-51	653	0.654033	3.4652	0.67673	4.0573	1.6177	2.59739	2.40652	1.97876	1.93286	3.01755	1.59865	2.86252	2.00099	101.117	37.965	19.7341	0.290429	0.229184	0.0708162	0.422732	0.246712	0.127009	0.798929	1.43055	1.79058	NA	IgH;IGHV5-10-1;IGHV5-51
A0A0X9UWK7;A0A2U8J8T6;A0A2U8J9A9;A0A0F7T891;A0A0F7TAV4		5	1	18.9	16	0	90.864	33775000	A0A0X9UWK7	196	0.603923	1.43212	0.574038	1.03458	0.599531	0.630904	0.496254	0.418386	0.655262	0.877003	0.870026	0.773583	0.504724	55.9769	29.2613	18.0037	0.166412	0.0788021	0.886964	0.326355	0.14276	0.498309	1.72377	1.53269	0.88915	NA	IGHV5-51
Q5U0A0;A0A109NGN6;P28066	PSMA5	3	1	4.1	2	0	14.179	8548800	PSMA5	531	1.13234	4.04158	1.18963	1.01767	1.10333	1.01128	0.998674	0.96685	1.01304	0.976573	2.12118	1.014	1.02295	78.4165	0.325376	6.98049	0.18027	0.887258	0.142983	0.339064	0.47994	0.195643	2.07359	0.991245	0.478033	5686	PSMA5
A0A125QYY4		1	1	9.2	1	0.0023952	6.4008	1138000	A0A125QYY4	1289	0.91966	0.897845	0.915082	2.95835	2.29022	5.60375	1.80146	1.97457	1.29528	2.27037	0.910862	3.28579	2.02208	1.26289	66.1277	12.2557	0.00182032	0.488373	0.0139166	0.0771049	0.365727	0.0688445	0.450457	1.62496	3.60735	NA
A0A140CZL6;A0A140CZL5;Q05DJ2;J3QSB7;A0A140CZL4;Q6FHT1;Q6FHP1;Q13126-7;Q13126-4;Q13126;Q13126-6;Q13126-5;Q13126-3;Q13126-2;F8WES2;F2Z2F3;Q8WV80;B4DUC8	MTAP	18	2	8.6	1	0	15.032	436390	MTAP	1553	1.58255	3.83599	1.62598	0.969603	1.03437	0.967155	1.02777	0.991471	0.966571	1.00238	2.34818	0.967777	1.01787	54.8796	0.1662	2.2693	0.0297123	0.0578391	0.0201409	0.156478	0.127689	0.0779463	2.30695	0.950787	0.41214	4507	MTAP;MTAP-ANRIL fusion
A0A140T9C0;A0A140T902;A0A140TA41;A0A140TA33;A0A140T8Y3;A0A140TA52;P22105-1;P22105;P22105-4;A0A140T8Z8;A0A087X0I0;A0A140T9L7;A0A140T956	TNXB	26	12	5.6	29	0	247.36	2429900	TNXB	989	0.409067	0.539218	0.452253	2.15212	2.64149	3.62917	2.82943	1.32213	2.22267	1.59106	0.466846	2.66799	2.26435	14.1998	31.2281	36.2745	0.000998238	0.559307	0.000645919	0.0771049	0.388076	0.0528679	0.206172	1.17826	5.71492	7148	TNXB
Q5JNW7;A0A140T998;Q6FHU0;X5D2R7;X5CMJ9;P28062-2;P28062	PSMB8;PSM8	7	1	3.2	1	0.0046838	6.3151	943130	PSMB8	1339	0.978275	1.01839	0.976898	3.31277	0.921548	1.95468	1.12033	1.07997	1.58026	1.44909	0.991187	2.28257	1.04062	2.37768	39.9379	10.0973	0.79037	0.0266588	0.0133881	0.626972	0.0990774	0.0676355	0.952498	2.19347	2.30287	5696	PSMB8;PSM8
H3BQV8;A0A140TA63;B7Z795;P23141-3;P23141;P23141-2	CES1	6	1	6.9	3	0	6.9383	8528800	CES1	532	0.678378	6.55526	0.897865	1.25349	1.20918	1.30882	2.57869	1.07575	0.593279	1.08403	2.7105	1.05186	1.62121	122.91	37.8479	51.3125	0.932002	0.313799	0.424897	0.664512	0.292444	0.349363	1.6719	0.648815	0.38807	1066	CES1
B4DDL1;B4DS96;Q8IY97;A0A140VJE7;B3KXW5;O43747;O43747-2	AP1G1	7	1	3.1	2	0	10.963	598380	AP1G1	1472	0.86805	1.14736	0.828423	1.47257	2.4851	1.20538	2.99833	1.15795	1.065	1.46786	0.947944	1.24765	2.21379	18.3377	16.5948	42.8996	0.0285966	0.142807	0.211392	0.155551	0.191804	0.245897	0.428199	0.56358	1.31616	164	AP1G1
J3QSX4;B4DDM6;J3QT28;A0A140VJF3;O43684-2;O43684	BUB3	6	1	9	1	0	6.8041	647570	BUB3	1451	0.964594	0.968611	0.962451	1.51138	0.745785	1.24549	1.41294	0.953673	0.971687	1.40249	0.965219	1.24285	1.03746	0.323966	21.7127	32.9049	0.885437	0.423782	0.274927	0.653029	0.338343	0.28517	0.930363	1.19797	1.28764	9184	BUB3
A0A140VJF4;P53004;C9J1E1	BLVRA	3	1	5.4	3	0	9.6673	728920	BLVRA	1418	0.838394	1.09316	0.931825	1.33145	1.97511	1.23845	1.03925	1.1489	1.75839	1.2264	0.95446	1.44276	1.38775	13.5034	19.2175	36.8662	0.20552	0.781033	0.0611274	0.358576	0.454061	0.119124	0.687775	1.03964	1.5116	644	BLVRA
B8XPJ7;B8XPJ8;A0A140VJG8;P21964-2;P21964	COMT	10	3	10.4	15	0	19.648	10697000	COMT	462	1.36517	0.652796	1.18258	0.744589	0.585722	0.827276	0.713472	0.749121	1.0003	0.744767	1.06685	0.857388	0.682772	34.6835	15.2192	12.5835	0.148092	0.106283	0.533764	0.314251	0.160084	0.393587	1.56253	1.25575	0.803663	1312	COMT
A0A140VJJ6;P02679-2;P02679;C9JEU5;C9JC84;D3DP16;Q7Z664	FGG;DKFZp779N0926	9	7	16.9	100	0	111.89	35570000	FGG	181	0.538569	0.473712	0.747993	0.815286	2.85819	0.983005	1.19973	1.11553	1.23724	2.17248	0.586758	1.01184	1.72448	24.4308	20.9962	56.9863	0.013212	0.207105	0.0342924	0.131962	0.234042	0.0944186	0.340252	0.586752	1.72446	2266	FGG
B7Z601;Q53T76;A8K1Z2;A0A140VJK2;P43304-2;P43304	GPD2	6	3	5	7	0	23.109	6833500	GPD2	601	1.20876	2.99524	0.83775	1.09927	1.31476	1.0995	1.54733	1.0172	0.767611	1.20912	1.68058	0.988794	1.2931	68.6393	19.372	20.5496	0.755432	0.169113	0.289196	0.620957	0.211427	0.292885	1.29966	0.76467	0.588363	2820	GPD2
H0UI53;H0UI52;A0A140VJK7;Q7Z4H3-2;Q7Z4H3	HDDC2	5	1	13.1	1	0.0018105	6.4235	312270	HDDC2	1618	0.855741	2.62047	0.738842	0.997419	1.01629	0.992713	1.07234	1.02902	0.993469	1.0418	1.40502	0.994534	1.03922	75.0335	0.254122	2.82778	0.751615	0.113682	0.653376	0.620957	0.167834	0.434462	1.35199	0.957002	0.707844	51020	HDDC2
C9JDY4;C9J5J2;C9JE02;H7C5G1;Q6NVV8;Q6PCA9;Q05D21;A0A140VJL6;Q2TAA2-2;Q2TAA2	IAH1	10	1	17	3	0	7.5862	13269000	IAH1	402	0.990537	1.23967	1.3448	1.04001	0.963284	1.03174	1.09804	1.05058	1.03461	1.06445	1.19167	1.03545	1.0373	15.268	0.405598	6.58933	0.494539	0.995244	0.506518	0.527982	0.508611	0.380887	1.14882	0.998219	0.868911	285148	IAH1
B4E0H8;A0A140VJM0;P26006;P26006-1;Q59F03	ITGA3	6	4	3.6	10	0	28.412	3374800	ITGA3	853	0.855731	0.618883	0.846964	0.838328	0.845885	0.600453	0.937177	0.696837	1.18198	1.50214	0.77386	0.873587	0.826633	17.3526	33.467	14.6765	0.756078	0.915443	0.738873	0.620957	0.487287	0.463082	0.936158	1.0568	1.12887	3675	ITGA3
B3KY04;A0A140VJM4;Q96CX2	KCTD12	5	5	20.3	14	0	54.222	34615000	KCTD12	189	1.23173	0.717767	1.21112	0.582926	0.550454	1.06081	0.624041	0.846036	0.605364	0.888931	1.05354	0.749701	0.67351	27.6184	35.9696	22.8468	0.102584	0.740399	0.230887	0.25838	0.445724	0.257977	1.56425	1.11312	0.711602	115207	KCTD12
J3QQM5;A0A140VJN0;Q9BT23	LIMD2	3	1	7.3	1	0.00062539	6.6043	1256700	LIMD2	1249	0.931042	1.02202	0.927068	0.485824	1.05034	0.514497	0.27736	0.680621	0.288466	0.704885	0.960043	0.429596	0.66944	5.59464	28.6455	57.7514	0.202173	0.472813	0.00939519	0.35653	0.36016	0.0611168	1.4341	0.641723	0.447475	80774	LIMD2
A0A140VJN8;O60664-4;O60664-3;O60664;K7EL96;K7ERZ3;O60664-2	PLIN3	8	4	7.4	11	0	31.617	11133000	PLIN3	451	0.906021	0.953754	1.42501	0.59108	0.542873	0.668794	0.710777	0.80054	1.02272	0.692263	1.09493	0.760863	0.68473	26.1984	30.2389	19.1014	0.0638285	0.686553	0.159483	0.212094	0.430407	0.208863	1.59907	1.11119	0.694898	10226	PLIN3
B4DEX8;A0A140VJP5;P31153;P31153-2	MAT2A	4	2	4.1	5	0	13.28	4179900	MAT2A	777	1.05183	0.399986	1.88329	1.21414	0.954904	1.14403	0.644424	0.988927	1.16485	0.885417	1.1117	1.17434	0.862752	66.8761	3.06592	22.0042	0.849501	0.0655901	0.5633	0.642457	0.132965	0.403791	1.28855	1.36116	1.05634	4144	MAT2A
Q8WVB5;A0A140VJP8;P80297;P13640-2;P02795;P13640;H3BSF1;Q8TDC4;A0A024R6T4;Q8TE66;A0A140VJP7;Q8N339;P80294;P04731	MT1X;MT1G;MT2A;MT1M;MT1H;MT1A	14	1	32.8	28	0	76.016	393950000	MT1X	22	1.23721	0.641604	0.826958	0.67581	0.364458	0.859385	0.585595	0.636961	0.539918	0.501932	0.901924	0.691704	0.529005	33.7941	23.1784	27.3716	0.0764533	0.252143	0.378039	0.227705	0.257984	0.331285	1.70495	1.30756	0.766921	4501	MT1G;MT1M;MT1A;MT1H;MT1X;MT2A
B4DRY6;F5GZ78;B3KVL0;A0A140VJQ8;A0A1B0GTU4;P49023-4;P49023-2;P49023;P49023-3;A0A1B0GV30;A0A1B0GU60;Q59GS5	PXN	15	3	7.6	3	0	17.682	3496700	PXN	849	1.10889	1.19568	1.20116	1.00484	0.859815	1.61049	5.46107	1.49486	0.935467	0.671992	1.16858	1.1836	2.60525	4.42972	31.3722	95.7112	0.325426	0.409806	0.947035	0.445151	0.334178	0.514577	0.448547	0.454314	1.01286	5829	PXN
V9GYE4;J3K000;A0A140VJR2;P12955-3;P12955-2;P12955	PEPD	6	1	20	3	0	32.451	18074000	PEPD	327	0.892224	3.06031	1.37684	1.19565	0.919489	1.1243	1.66046	1.04194	1.26263	0.916954	1.77646	1.19419	1.2073	64.0572	5.79285	32.8998	0.480505	0.91374	0.45919	0.521041	0.486679	0.364253	1.47143	0.989145	0.672232	5184	PEPD
Q8WZ56;Q5U0I7;B3KRM2;A0A140VJS0;P62714;E5RJX4;E7ESG8;B7Z2C5	PPP2CB;PPP2CA	8	1	5.2	7	0	14.941	38358000	PPP2CB	170	0.99203	1.2253	1.0627	1.26635	1.38429	1.1955	1.31896	1.12369	1.26777	0.836473	1.09334	1.24321	1.27565	10.9404	3.32407	10.6295	0.403699	0.776571	0.471345	0.483405	0.452882	0.367421	0.85709	0.974569	1.13707	5516	PPP2CB
J3QQM1;Q59GS3;A0A140VJS3;P62195-2;P62195;J3QRR3;J3QRW1;J3QLH6;J3KRP2;J3QSA9;Q8NB90-3;Q8NB90-2;Q8NB90	PSMC5;SPATA5	13	2	9.5	4	0	13.546	2331400	PSMC5	1007	0.848631	0.803745	0.936424	1.30972	1.03363	1.03817	0.576096	1.04109	0.495887	0.897274	0.862933	0.947927	0.883605	7.82056	43.7117	30.1421	0.973459	0.941985	0.956782	0.674156	0.493758	0.518665	0.976605	1.07279	1.09849	5705	PSMC5;SPATA5
F5H1L6;F5H037;E9PMD7;A0A140VJS9;B3KXM2;P62136;P62136-2	PPP1CA	7	1	5.9	2	0	19.44	4820000	PPP1CA	720	1.12901	0.143507	1.26844	1.07631	0.869487	1.29378	0.694124	0.927031	0.940354	1.07801	0.846986	1.10348	0.830214	72.3986	16.1552	14.6129	0.594187	0.0777452	0.265708	0.569424	0.142033	0.280126	1.0202	1.32915	1.30283	5499	PPP1CA
B2R9V7;A0A140VJU8;P08294	SOD3	3	2	6.2	7	0	80.178	30986000	SOD3	207	0.339242	0.566129	0.160393	2.56818	2.16453	2.1463	7.96204	1.82204	2.23335	1.36568	0.355255	2.31594	3.98287	57.2382	9.61755	86.6288	0.00246624	0.53488	0.00123312	0.0855282	0.381085	0.0528679	0.0891957	0.581476	6.5191	6649	SOD3
A2A2D0;B5BU83;A0A140VJW2;P16949;P16949-2;Q96CE4;B7Z4K3;Q59G27	STMN1	32	2	37.6	20	0	31.139	13332000	STMN1	397	1.22296	0.435479	1.18334	0.34219	0.644182	0.602086	0.392408	1.53165	0.424323	0.602856	0.947257	0.4562	0.856082	46.8358	29.1206	69.9062	0.74451	0.289196	0.0646506	0.619684	0.280356	0.121706	1.1065	0.532893	0.481601	3925	STMN1
D3DP78;A0A140VJW5;P14868-2;P14868;C9J7S3;C9JLC1;Q53T60	DARS	9	3	5.8	7	0	19.383	5322200	DARS	690	1.02	0.603509	1.38059	0.853817	0.682862	0.711209	1.7661	0.985587	0.595177	0.748036	1.00137	0.720068	1.14485	38.8344	17.991	48.819	0.773341	0.221961	0.33717	0.623202	0.243111	0.31253	0.87467	0.628963	0.719086	1615	DARS
A0A140VJX1;P24752	ACAT1	3	6	12.6	11	0	42.796	5310000	ACAT1	691	1.10617	0.0354644	0.962454	0.984504	0.912351	0.939183	0.917438	0.80551	0.759682	0.674454	0.701364	0.894456	0.878433	82.8594	13.2927	7.19512	0.284615	0.895831	0.215619	0.419542	0.482448	0.248249	0.798426	1.01824	1.27531	38	ACAT1
Q2VEU1;B1AH49;A0A140VJX3;Q59HD5;P25325;P25325-2	MPST	6	2	9.1	2	0	14.447	3647000	MPST	837	1.27145	1.85274	1.25901	1.06455	0.929747	1.05416	1.04252	1.00392	1.05829	1.01544	1.46107	1.059	0.992063	23.2198	0.493651	5.77738	0.0768056	0.149442	0.150617	0.227705	0.196392	0.201795	1.47276	1.06747	0.724813	4357	MPST
I3L0K2;I3L3M7;A0A140VJY7;Q9BRA2	TXNDC17	4	1	18.7	1	0	7.0468	371400	TXNDC17	1587	0.316297	1.84441	1.24768	1.01152	0.970782	1.00565	1.02785	0.991538	1.00709	1.00245	1.13613	1.00809	0.996723	67.7863	0.30348	2.89796	0.840399	0.660716	0.811509	0.63891	0.421829	0.482119	1.13987	1.0114	0.887297	84817	TXNDC17
A0A140VJZ1;P45974-2;P45974	USP5	4	4	4.8	13	0	32.268	5015900	USP5	706	0.88007	0.718911	1.03064	1.21406	1.5523	0.946309	0.957036	1.39026	1.19623	0.896628	0.876539	1.11887	1.29986	17.7851	13.38	23.6758	0.109865	0.466999	0.256489	0.267704	0.357309	0.273935	0.674332	0.860757	1.27646	8078	USP5
A0A140VK00;P25311;C9JEV0	AZGP1	4	3	9.7	6	0	32.903	7972300	AZGP1	553	0.838713	1.65183	1.65434	1.91749	0.891571	1.61737	2.1749	1.5016	2.57608	1.21011	1.38163	2.03698	1.52269	34.0309	24.0748	42.1573	0.830593	0.2936	0.150499	0.637248	0.281619	0.201795	0.907361	1.33775	1.47433	563	AZGP1
Q8IXW6;Q6DEN2;A0A140VK07;Q14195;Q14195-2;B4DLZ4;H0YBT4	DPYSL3	10	3	8.8	11	0	26.144	25272000	DPYSL3	248	0.503577	0.420257	1.34188	1.3681	2.10866	1.3903	1.51647	2.06732	1.64804	2.59924	0.75524	1.46881	1.89748	67.4958	10.5944	17.4238	0.0157369	0.0967704	0.03165	0.135067	0.1534	0.090751	0.398022	0.774086	1.94483	1809	DPYSL3
A0A140VK12;Q9UBF2-2;Q9UBF2;Q9NUP3;B3KND4;Q9H9B7	COPG2	6	1	2	1	0	7.2563	243600	COPG2	1648	0.960753	0.854793	0.958396	0.958431	0.905539	0.79344	0.768447	0.642282	0.7355	0.692592	0.924647	0.829124	0.772089	6.54382	13.9509	17.0532	0.337228	0.600528	0.564474	0.447902	0.402973	0.404311	1.19759	1.07387	0.896692	26958	COPG2
B4DVZ8;A0A140VK27;P09960-4;P09960;Q59ES1;P09960-3;P09960-2	LTA4H	9	3	5	6	0	20.846	1076300	LTA4H	1301	0.854451	0.680438	0.80252	0.869006	2.67739	0.903423	0.722994	1.22856	1.13964	0.63009	0.779136	0.970691	1.54298	11.4655	15.1774	65.7447	0.153553	0.441632	0.292014	0.319527	0.347083	0.293449	0.504956	0.629102	1.24585	4048	LTA4H
E9PN50;E9PMD8;E9PKD5;E9PM69;R4GNH3;A8K781;A0A140VK42;P17980	PSMC3	8	2	5.4	3	0	11.136	5839400	PSMC3	657	0.958692	0.406736	1.2803	0.997494	1.11478	0.992782	0.984536	0.954854	0.993542	0.964006	0.881908	0.994606	1.01806	50.0974	0.254382	8.35624	0.500763	0.721198	0.514797	0.530303	0.44076	0.384267	0.866266	0.976964	1.12779	5702	PSMC3
Q6IB71;A0A140VK43;P25788-2;P25788;G3V4X5	PSMA3	5	2	7.5	4	0	12.082	9427000	PSMA3	501	1.01319	3.69584	0.919943	0.861833	1.23696	1.06824	0.963268	0.926979	1.20256	1.16276	1.87633	1.04421	1.0424	84.0171	16.4364	16.2574	0.391251	0.996359	0.356195	0.478679	0.508611	0.319738	1.8	1.00173	0.556519	5684	PSMA3
Q59F72;G3V295;A0A140VK44;G3V5Z7;P60900-3;P60900-2;P60900	PSMA6	7	1	12.5	3	0.004662	6.2918	2926800	PSMA6	913	0.713018	0.207146	0.896291	1.22834	1.40567	1.32492	1.08057	1.08072	1.38624	1.14543	0.605485	1.31317	1.18898	58.9503	6.06213	15.7828	0.0592484	0.332942	0.0285379	0.203698	0.300598	0.087347	0.509246	1.10444	2.16879	5687	PSMA6
Q53FT8;A0A140VK45;P20618	PSMB1	3	2	7.5	4	0	11.495	874510	PSMB1	1363	1.15244	1.86266	0.976512	0.956082	1.07914	0.954712	0.956888	0.931333	0.953489	0.939383	1.33054	0.954761	0.989119	35.2604	0.135894	7.9867	0.317792	0.555901	0.247974	0.43954	0.387466	0.267505	1.34517	0.965264	0.717576	5689	PSMB1
A0A140VK46;P28070	PSMB4	2	2	7.2	4	0	11.266	8225600	PSMB4	546	0.631064	1.24938	1.18191	1.10367	1.34194	0.669349	0.887476	0.559049	0.933791	1.22217	1.02078	0.902268	0.92949	33.2283	24.2574	42.2958	0.758485	0.971227	0.744334	0.620957	0.502492	0.463774	1.09822	0.970714	0.883898	5692	PSMB4
A0MSJ5;A0A140VK48;D3DVZ8;Q9UGH3-2;Q9UGH3	SLC23A2	5	1	1.5	1	0.0057937	6.2634	152860	SLC23A2	1696	1.97445	0.919074	3.16819	0.929633	1.00934	0.930331	0.990691	0.960079	0.927881	0.969479	2.02057	0.929282	0.986702	55.6906	0.135841	2.52051	0.099589	0.0430417	0.0596007	0.255314	0.116498	0.11751	2.04781	0.941806	0.45991	9962	SLC23A2
B2R5U1;B4E299;B3KU67;A0A140VK49;Q59FF0;Q7KZF4;I6TRR8	SND1	8	5	5.1	7	0	32.55	1007700	SND1	1319	1.22593	1.01265	0.937147	0.930048	0.46384	0.676002	0.756648	0.783303	0.835033	0.731031	1.05857	0.813694	0.66793	14.1483	15.775	26.537	0.0570757	0.316265	0.211274	0.20268	0.293482	0.245897	1.58486	1.21823	0.76867	27044	SND1
A0A140VK56;P37837;F2Z393	TALDO1	5	7	18.4	43	0	57.426	89898000	TALDO1	93	1.16729	1.95685	0.85191	1.08264	1.61542	1.2358	0.880622	1.1453	1.24088	0.762956	1.32535	1.18644	1.21378	42.9452	7.5797	30.6607	0.860716	0.975866	0.85778	0.646431	0.50429	0.491137	1.09192	0.977474	0.89519	6888	TALDO1
A0A140VK65;P21281;H0YC04;B4DQI9;Q59HF3;B4DFM5;Q71UA2;B4DWH7;C9JL73;P15313	ATP6V1B2;ATP6B1;ATP6V1B1	14	4	7.4	10	0	29.401	8816700	ATP6V1B2	524	0.916758	1.11059	1.29726	0.989168	0.837709	0.825374	0.969566	1.11934	0.82638	1.1997	1.1082	0.880307	0.975539	17.1686	10.7096	14.4444	0.56424	0.402349	0.288432	0.553545	0.330896	0.29256	1.13599	0.902381	0.794355	526	ATP6V1B2;ATP6B1;ATP6V1B1
B7Z1I2;Q2TU84;A0A140VK69;P17174-2;P17174	GIG18;GOT1	5	1	3.3	1	0.0041469	6.3504	249260	GIG18	1647	0.935509	0.854258	0.931774	2.52634	1.40357	2.22877	1.56286	1.95091	1.8388	1.27697	0.90718	2.19797	1.63911	5.05635	15.6875	17.1753	0.0103934	0.0793306	0.00328831	0.123141	0.143099	0.0546302	0.553458	1.34095	2.42286	2805	GOT1
A0A140VK70;P35998;Q75L23;A0A1W2PQS1;P35998-2	PSMC2	7	5	11.8	11	0	32.566	5002300	PSMC2	707	0.973741	0.88231	1.74885	1.38364	1.67291	1.11729	0.938958	1.16356	1.21806	1.49038	1.20163	1.23966	1.25848	39.6211	10.8483	29.8829	0.838168	0.961421	0.793482	0.638891	0.499503	0.478503	0.954831	0.985051	1.03165	5701	PSMC2
I3L407;I3L3W5;I3L139;Q6FIG5;B4DE94;B2RD19;A0A140VK84;Q9HA64	FN3KRP	8	2	28.6	5	0	13.875	58922000	FN3KRP	125	0.996	1.48906	1.22374	0.998382	1.56144	1.20734	1.30992	1.33852	1.2151	2.27241	1.23627	1.14027	1.40329	19.9609	10.7818	9.81286	0.523077	0.0641809	0.754257	0.538706	0.131335	0.467692	0.880974	0.812568	0.922352	79672	FN3KRP
Q6IBK3;A8K769;A0A140VK92;O15127	SCAMP2	4	1	4	4	0	11.03	13282000	SCAMP2	401	0.863297	1.74214	0.912187	2.815	1.70402	1.68048	1.85313	1.41901	1.03263	2.59505	1.17254	1.8427	1.65872	42.1215	48.9603	13.298	0.160599	0.928538	0.229125	0.324734	0.489998	0.257863	0.706895	1.11092	1.57155	10066	SCAMP2
B4DLK2;G3V213;F8VZG5;F8VY04;F8W1A4;A0A140VK93;P54819-3;P54819-5;P54819-2;P54819;F8VPP1;P54819-4;P54819-6	AK2	13	2	15.6	4	0	37.641	3054500	AK2	889	0.924683	1.24493	1.04821	1.21791	4.97924	0.949668	1.76141	1.30053	1.5282	2.0348	1.07261	1.23193	2.6804	15.0579	23.5014	74.7708	0.0662361	0.187434	0.600998	0.216714	0.224002	0.415368	0.400168	0.459606	1.14853	204	AK2
C9JXG8;D3DX26;B3KUP2;A0A140VK94;C9JGV6;F6WQW2;P43487-2;P43487	RANBP1	8	1	6.2	3	0	10.797	1783400	RANBP1	1131	1.10314	1.19502	1.44378	2.3454	1.35497	2.40923	1.08697	1.26096	1.46914	0.915483	1.24731	2.07459	1.2343	14.1294	25.3211	11.0164	0.969994	0.0375807	0.0489724	0.672964	0.111459	0.108068	1.01054	1.68078	1.66324	5902	RANBP1
Q9NYG1;E9PGZ1;A0A140VKA0;B7Z6G4;E7EX44;Q05682-5;Q05682-4;Q05682-3;Q05682-6;Q05682-2;Q05682;C9J813;B4E3I0;Q6PJM5;B4DPW5	CALD1	22	5	9.8	16	0	84.897	12247000	CALD1	427	0.84888	0.259676	0.98766	0.981189	0.712117	1.27983	1.53552	1.17911	0.749536	1.46397	0.698739	1.00352	1.14225	55.3166	26.492	36.1513	0.185437	0.725367	0.220846	0.345975	0.441501	0.253121	0.611723	0.878547	1.43619	800	CALD1
H7C3I1;F6VDH7;Q3KNR6;Q1XBU6;B7ZA40;Q0IJ56;B4E0U6;A0A140VKA6;Q8IZP2;Q8NFI4;P50502;D6W507	ST13;ST13P4;ST13P5;hCG_1990625	12	2	15.8	4	0	15.461	1881000	ST13	1104	0.991432	1.13892	1.02719	0.407423	0.188844	0.821557	0.424721	1.19848	0.525453	0.844106	1.05251	0.584811	0.604016	7.3098	36.4823	87.4414	0.0866119	0.742983	0.0267763	0.242534	0.445918	0.0861414	1.74253	0.968204	0.555632	6767	ST13;ST13P4;ST13P5
A0A140VKA9;P09417-2;P09417;B7Z415;D6RGG7;D6RHJ7	QDPR	7	4	12.3	7	0	71.104	5092400	QDPR	701	1.09123	1.31155	0.979082	0.825856	0.680735	0.805058	0.80289	0.626734	0.809203	0.624236	1.12729	0.813372	0.703453	15.0042	1.35338	12.8293	0.0273635	0.104874	0.0913095	0.15421	0.159357	0.14852	1.60251	1.15626	0.72153	5860	QDPR
E9LUH3;D9ZNA4;D5L9I5;D3YJ43;D0UU70;C6KG45;A0A140VKC4;E9LUH4;P51608;P51608-2;A0A075BRI2;A0A075BRJ5;C6FGV0;A0A0S2Z3Y9;A0A0S2Z400;Q59FJ6;A0A075BPP5;I6LM39;D6QZ43;A0A087X1U4;C6KG44;A0A0S2Z401;E1B2J3;A8K079	MECP2	24	2	4.9	3	0	13.257	630510	MECP2	1456	1.87869	0.526701	0.668085	0.90307	1.14079	1.02667	2.01009	0.577183	0.556724	1.34843	1.02449	0.828823	1.24269	72.5362	29.3927	58.0894	0.641985	0.477275	0.839871	0.58753	0.361033	0.487172	0.824417	0.66696	0.809007	4204	MECP2
Q59GU5;B4DPZ3;A0A140VKE9;Q13409-6;Q13409-3;Q13409-7;Q13409-2;Q13409-5;Q13409;Q9H5W7;B4DX93	DYNC1I2	18	3	4.5	7	0	25.61	8284200	DYNC1I2	542	1.1719	0.309646	0.999738	0.821676	0.699736	0.573998	1.00948	0.929811	0.388937	0.565278	0.827093	0.59487	0.879677	55.1709	36.4993	18.2845	0.644334	0.128009	0.594128	0.587822	0.180762	0.413309	0.940224	0.676237	0.71923	1781	DYNC1I2
I3L4N7;A0A140VKF3;P36955;I3L4F9;I3L107	SERPINF1	5	2	13.8	3	0	13.973	1597200	SERPINF1	1168	0.973945	0.964603	0.972324	1.5664	1.33489	3.07686	2.33923	1.4823	1.54837	2.55782	0.970291	2.06388	1.71881	0.514503	42.5081	31.553	0.0334116	0.608162	0.0204345	0.165433	0.405788	0.0779578	0.564514	1.20076	2.12707	5176	SERPINF1
A0A140VKH4;Q59GM2;Q6ZRM8;E7EV01;O15484;B3KSR7	CAPN5	6	2	3.1	4	0	13.475	1106200	CAPN5	1295	0.893305	2.04797	1.13342	0.916325	1.39521	1.40796	0.993652	1.11801	0.992338	1.18557	1.35823	1.10554	1.16896	44.8582	23.9383	17.5858	0.758602	0.729536	0.608045	0.620957	0.442023	0.41758	1.16192	0.94575	0.813958	726	CAPN5
A0A142CHG9;P09471-2;P09471	GNAO1	6	1	8.2	1	0	6.917	752830	GNAO1	1403	0.979063	0.844892	2.71725	0.961969	0.99546	0.960131	1.10719	1.05824	0.959185	1.0725	1.51373	0.960428	1.05363	68.997	0.147371	5.31559	0.568233	0.0575455	0.385437	0.55652	0.127689	0.334643	1.43668	0.911542	0.634476	2775	GNAO1
C9IZZ0;C9J4V0;C9J8S3;B4DPH9;A0A158RFU6;P51149;C9J592;C9J7D1	RAB7A	9	4	31.9	7	0	25.053	21848000	RAB7A	280	0.845161	1.0042	1.74881	1.08801	1.13032	1.05322	0.846521	0.984181	1.11014	1.11393	1.19939	1.08379	0.987007	40.2212	2.64733	14.3788	0.599648	0.313212	0.854257	0.571461	0.292211	0.490199	1.21518	1.09806	0.903618	7879	RAB7A
B2MV14;B7ZAL5;E7EQB2;B3KSL2;E7ER44;Q2TUW9;V9HWI4;W8QEY1;Q5EK51;B3VMW0;A8K494;A0A161I202;P02788-2;P02788;B4E1V0	LTF;HEL110	15	2	3.2	2	0	12.042	984670	LTF	1327	0.393954	0.324824	0.462819	0.293308	14.5338	0.692177	3.75711	1.95069	0.856419	1.17163	0.393866	0.613968	6.74719	17.518	47.1666	100.836	0.0017616	0.0267176	0.293012	0.0771049	0.0990774	0.293449	0.0583748	0.0909961	1.55883	4057	LTF
A0A1B0GV49;A0A1B0GTY9;A0A1B0GTJ4;A0A1B0GTG2;A0A1B0GW77;P49419-2;P49419;P49419-4;A0A1B0GUA1;A0A1B0GW82	ALDH7A1	17	5	10	10	0	32.8	6451000	ALDH7A1	616	1.20423	1.04528	1.21836	1.62665	0.807128	1.27051	0.891123	1.05417	1.71206	0.861742	1.15596	1.53641	0.917472	8.31438	15.2433	13.6908	0.201879	0.0122137	0.161597	0.35653	0.0870034	0.210249	1.25994	1.67461	1.32912	501	ALDH7A1
A0A1B0GV06;A0A1B0GTP7;B3KUZ6;A0A1B0GUE3;A0A1B0GUG1;A0A1B0GUW4;E7EMM4;A0A1B0GW68;A0A1B0GUA4;A0A1B0GTM3;A0A1B0GTZ5;A0A1B0GUH5;Q53H01;A8K0B6;D3DSQ1;Q13510-3;Q13510;Q13510-2	ASAH1	18	2	8.5	3	0	11.745	1253400	ASAH1	1253	0.583068	12.4557	0.761494	0.507618	1.08772	0.808299	1.64715	0.815747	0.598344	1.18996	4.60008	0.638087	1.18354	147.905	24.1707	35.8164	0.592543	0.0574868	0.138403	0.568318	0.127689	0.191707	3.88672	0.539134	0.138712	427	ASAH1
Q86TT1;A0A1B0GUU9;P01871;P01871-2;P0DOX6	IGHM	5	7	18.9	60	0	115.18	120340000	IGHM	73	0.380532	0.414029	0.781781	1.37147	2.03046	1.23805	1.05246	1.86751	8.8518	1.90842	0.525447	3.82044	1.65015	42.3682	114.065	31.7537	0.00610687	0.537874	0.0125073	0.116879	0.38132	0.0669452	0.318425	2.31521	7.27083	NA	IGHM
A0A1B0GW44;A0A1B0GVP3;A0A1B0GV23;A0A1B0GVD5;A0A1B0GWE8;V9HWI3;P07339;A0A0S2Z3L4;H7C1V0;A0A1B0GU92;A0A1B0GU03	HEL-S-130P;CTSD	16	3	6.2	34	0	27.547	26245000	HEL-S-130P	239	0.64904	3.61073	0.817932	0.536688	0.446672	0.41748	0.54173	0.534288	0.974916	0.837165	1.69257	0.643028	0.507563	98.2722	45.6494	10.4153	0.0686436	0.535115	0.128831	0.219095	0.381085	0.182665	3.3347	1.26689	0.379913	1509	CTSD;HEL-S-130P
A0A1B0GVY6;A0A1B0GV93;B4DWS6;B3KQJ0;Q53GQ0-2;Q53GQ0	HSD17B12	6	1	4.5	9	0	8.4929	3085000	HSD17B12	881	0.936039	1.13248	1.26501	1.27679	1.25078	1.58057	1.10971	1.36505	1.37783	0.917956	1.11118	1.41173	1.24185	14.8957	10.9582	10.2996	0.562654	0.207575	0.233118	0.553545	0.234123	0.25874	0.894776	1.1368	1.27048	51144	HSD17B12
A0A1B0GVK0;Q53GD2;A4D1B8;Q14314;Q8WWE4	FGL2	5	3	12.9	4	0	19.157	4351400	FGL2	759	0.803073	0.951765	0.539801	0.9175	11.1582	0.86269	2.00085	4.40206	0.782243	0.591174	0.76488	0.854144	5.85372	27.275	7.965	81.1134	0.00405167	0.0217851	0.588373	0.10353	0.097694	0.411286	0.130666	0.145915	1.1167	10875	FGL2
A0A1B0GW30		1	1	16	3	0	15.322	23811000	A0A1B0GW30	258	2.45866	0.2941	0.299472	2.15101	2.56881	0.645161	1.85982	2.05545	1.10258	0.758858	1.01741	1.29958	2.16136	122.68	59.4047	16.9414	0.0436289	0.130476	0.274105	0.183815	0.182543	0.28517	0.470726	0.60128	1.27734	NA	ASAH1
C9JVY9;Q86TD7;E7ENC1;F8WBI9;B7Z8A8;E7ETT4;E7EUY3;E7ETT1;E9PDR0;Q59GV0;C9JQS9;A0A1B2JLU8;E7EX59;P05166;P05166-2	PCCB;DKFZp451E113	15	1	4.7	1	0.001221	6.4901	651600	PCCB	1446	0.914021	0.927529	0.909147	1.11073	0.840556	1.23034	1.24687	0.917224	1.06928	1.03162	0.916899	1.13678	1.00155	1.03862	7.35691	21.5551	0.725602	0.331474	0.196418	0.612849	0.299897	0.236106	0.91548	1.13502	1.23981	5096	PCCB
I1V5E9;A0A1C3PHY4;E1Y6P6;X5JZ45;W8YSA8;W8FKE1;W1ICE9;W0NQ25;V6CI97;U3MLI1;S5FMM0;S5DU12;S5DU09;S5DU05;S5DU01;S5DN76;S5DN70;S5DN66;S5DLG2;S5DLF7;S5DLF2;S5DI32;S5DI31;S5DHQ8;S5DHQ4;R9RIA4;R9RH57;R9RH45;R9RH39;R4RWU8;Q8SNB1;Q8MHM5;M9ZV78;I7JB69;I7HBP7;I7GYF8;I2GUK7;I2GUK3;G9MD19;G9I1P6;G0WJF1;F6KVT8;F2XI57;F2XI56;E9RJS6;E9LMN8;E9ABX9;E3Q1I7;E3Q1I5;E3Q0Y3;E1Y7F7;E1XUP6;E0WN45;E0WN44;D9UAX0;C7EW73;C7E…	HLA-C;HLA-Cw;HLA-B	386	0	12.1	15	0	13.186	8004100	HLA-C	552	1.20896	1.33116	1.19618	0.81845	0.958621	0.558883	0.734878	0.690835	0.83318	1.2391	1.24543	0.736837	0.794778	5.98306	20.9394	18.0668	0.027892	0.655314	0.0244275	0.15421	0.418688	0.0826807	1.56702	0.927098	0.591631	3107	HLA-C;HLA-Cw;HLA-B
Q59GB4;A0A1C7CYX9;Q53ET2;Q16555-2;Q16555	DPYSL2	16	3	16.7	44	0	132.42	86014000	DPYSL2	96	1.17194	1.06003	1.37466	0.986018	1.16949	1.12404	0.740832	1.09172	0.899026	0.920651	1.20221	1.00303	1.00068	13.2661	11.3127	22.8215	0.402055	0.919847	0.372519	0.483405	0.488347	0.329672	1.20139	1.00235	0.834322	1808	DPYSL2
C5IWY8;A0A2U3QLI7;A0A2K4Y3F1;A0A1S5UX46;A0A1G4HQ05;P10316;A0A223PYC5	HLA-A	7	0	9.9	20	0	39.825	30573000	C5IWY8	210	0.910394	0.914065	0.947253	0.78269	0.457608	0.669358	0.926773	0.499516	0.817276	0.810871	0.923904	0.756441	0.627966	2.19763	10.2286	41.3433	0.103464	0.356136	0.254492	0.25891	0.31212	0.272125	1.47126	1.20459	0.818744	NA	HLA-A
A0A1K0FUB6;K7EMC7;Q8WWM9	CYGB	3	1	4.7	1	0	10.969	412000	CYGB	1566	0.978543	0.897373	0.977182	1.57334	0.960343	1.53787	0.889631	1.23993	1.08707	1.08771	0.951033	1.39943	1.02997	4.88687	19.3714	17.9846	0.723899	0.105461	0.0767469	0.612205	0.15969	0.133443	0.923363	1.35871	1.47148	114757	CYGB
B3KTS5;A0A1L1UHR1;P21796;B4DEI3;C9JI87	VDAC1	5	4	13.4	13	0	37.016	12861000	VDAC1	410	0.576073	0.686319	1.22151	0.720484	0.928185	0.819282	0.522443	0.678194	0.727844	0.896494	0.827966	0.75587	0.709608	41.6979	7.2816	28.8451	0.69172	0.638285	0.89219	0.601484	0.41313	0.499585	1.16679	1.06519	0.912924	7416	VDAC1
G3V1S6;B7Z6K2;A0A1L7NY50;A0A1L7NY41;Q10471-2;Q10471;B7Z462	GALNT2	7	3	4.7	5	0	20.949	2577500	GALNT2	961	0.83889	0.524814	1.07647	0.945259	0.79975	1.29872	0.904046	0.546495	0.652323	0.849167	0.813392	0.965434	0.750097	34.0195	33.5259	24.5134	0.845919	0.392425	0.581914	0.640673	0.325823	0.410597	1.08438	1.28708	1.18692	2590	GALNT2
A0A1S5UZ07;Q9Y490	TLN1	2	36	15.2	153	0	323.31	38195000	TLN1	171	1.13607	0.797116	0.982202	0.80999	1.09164	0.818461	0.879447	0.675967	0.640361	0.643081	0.971795	0.756271	0.882352	17.464	13.2849	23.5567	0.670405	0.429301	0.259014	0.598011	0.340787	0.275325	1.10137	0.857107	0.77822	7094	TLN1
B4DSV9;A0A1S5UZ16;H0Y897;D3YTG3;Q7Z7G0-2;Q7Z7G0-3;Q7Z7G0-4;Q7Z7G0	ABI3BP	8	1	0.9	2	0	10.769	1437300	ABI3BP	1201	0.974173	1.03528	0.972565	1.15605	2.11981	0.877219	3.43757	2.83836	1.61112	1.82208	0.994005	1.2148	2.79858	3.59662	30.4959	23.5754	0.00187904	0.0163241	0.494598	0.0771049	0.0902135	0.377378	0.355182	0.434076	1.22212	25890	ABI3BP
S4R2Y5;Q8TE48;A8K2Z9;B7Z4Q5;Q59EV9;B4DUE5;A0A1S5UZ22;B7Z2A4;P23469-3;P23469-2;P23469;P18433-6;P18433	PTPRE;PTPRA	13	1	1.5	1	0.0023881	6.3861	264060	PTPRE	1642	0.967403	0.935905	0.965416	1.13715	1.19633	1.2067	0.868447	0.963553	1.00597	1.05508	0.956241	1.11661	1.00944	1.8447	9.1286	16.7111	0.815091	0.389548	0.387317	0.633584	0.324707	0.334864	0.947295	1.10616	1.1677	5791	PTPRA;PTPRE
U6A216;Q4ZGM8;E9M4D4;I1VZV6;D1MGQ2;A0A1S5UZ39;P69905;E1B2D1;V9H1D9;A0A0K2BMD8;Q9BX83;A0A2R8Y7C0;A0A1K0GXZ1;Q96T46;G3V1N2	HBA1;HBA2	27	3	44	709	0	203.92	10400000000	HBA1	1	0.450139	1.16613	1.13991	0.693586	4.84165	0.507573	1.72206	1.68727	1.1857	2.63277	0.918728	0.79562	2.75033	44.1938	44.0397	65.8547	0.0269524	0.0398708	0.757957	0.153743	0.112578	0.468052	0.334043	0.289282	0.866002	3039	HBA2;HBA1;HBA1; HBA2
A0A1S5UZH2;Q8TDZ2-2;Q8TDZ2;Q8TDZ2-4;H0Y6Z4;H0UI45;Q6ZMJ8;Q8TDZ2-3	MICAL1;FLJ00407	8	2	1.6	2	0	11.561	596260	MICAL1	1475	1.11347	1.22689	1.00916	1.07328	0.995852	1.06214	1.07864	1.03431	1.06672	1.04735	1.11651	1.06738	1.03627	9.75334	0.524802	3.99793	0.668937	0.369231	0.822079	0.598011	0.315978	0.484709	1.07743	1.03002	0.956	64780	MICAL1
B7Z670;A0A1S5UZH4;Q14CA1;C9JYY6;F8W775;Q92823-3;Q92823-4;Q92823-6;Q92823-2;Q92823;Q92823-5;Q4KMQ7;A0A087X2B3	NRCAM	14	3	2.5	3	0	17.837	573540	NRCAM	1482	1.00614	2.62265	1.38888	1.04602	1.09562	1.03724	1.0222	0.98676	1.04042	0.997443	1.67255	1.04123	1.03486	50.5076	0.42723	5.36552	0.204228	0.862302	0.191779	0.358229	0.474126	0.234181	1.61621	1.00615	0.622537	4897	NRCAM
B4DNU2;Q59F96;H0YGW7;Q2L6I2;A0A1U9X609;Q8NE71-2;Q8NE71	ABCF1	7	1	1.9	2	0	9.4602	240120	ABCF1	1652	0.965705	0.996886	0.963623	1.89471	1.18324	1.5279	0.458604	0.678161	1.62551	1.14626	0.975405	1.68271	0.773334	1.91028	11.2899	48.0482	0.32525	0.0318262	0.0124486	0.445151	0.105396	0.0669452	1.2613	2.17591	1.72514	23	ABCF1
A0A1U9X7I0;A0A1U9X7H8;A0A1U9X7H7;A0A1U9X7H6;A0A1U9X7H5;A0A1U9X7H4;A0A1U9X7H2;B4E1Z4;P00751;H7C5H1;E7ETN3	CFB	17	4	4.8	11	0	57.968	7762900	CFB	568	0.686256	0.5634	0.964033	2.27377	1.83772	2.22287	1.74933	2.27567	1.68156	1.97209	0.737896	2.0594	1.95424	27.8153	15.937	14.4226	0.00299471	0.725954	0.00411039	0.0935464	0.441501	0.0558464	0.377587	1.05381	2.79091	629	CFB
A0A1W2PQ37;A0A1W2PQF8;A0A1W2PQT3;A0A1W2PPH1;A0A1W2PQH3;A0A1W2PQY8;P23368-2;P23368;A0A1W2PRH1;A0A1W2PRS2;A0A1W2PRY9;A0A1W2PQH4;Q8NAS5;Q6TCH8;A0A1W2PR68;E9PMB9;B2R995;Q16798-2;Q16798	ME2;ME3	19	2	4.3	5	0	20.027	3364800	ME2	854	0.904018	1.16568	0.877927	0.784248	1.17638	0.909747	1.2073	1.20718	0.819253	0.896523	0.98254	0.837749	1.19695	16.1964	7.73042	1.48835	0.262478	0.00187904	0.45461	0.401732	0.0672513	0.362536	0.820868	0.699902	0.852636	4200	ME2;ME3
B4DLR3;A0A1W2PPS1;Q00839-2;A0A1W2PP35	HNRNPU	4	1	7.3	2	0	18.437	1348300	B4DLR3	1228	1.61033	0.170971	0.222305	0.29588	0.630733	0.493415	0.439395	1.13327	0.494218	0.357795	0.667869	0.427838	0.734465	122.269	26.7109	48.7943	0.403171	0.174222	0.927246	0.483405	0.214673	0.509733	0.909328	0.582516	0.640601	NA	HNRNPU
O95330;A0A1W2PPS8;B4DV36;A6PVJ3;H0Y621;A2TJK5;Q5JWS0;H0Y5K5;Q9Y282-2;Q9Y282;Q9Y282-3	ERGIC3	11	1	4.5	2	0	7.4711	1858100	ERGIC3	1110	0.975282	0.43735	0.850496	0.593908	1.01006	0.461915	0.758757	0.271859	0.529253	0.677637	0.754376	0.528359	0.680226	37.3227	12.4917	55.175	0.684674	0.783324	0.297005	0.60051	0.454917	0.295058	1.10901	0.77674	0.700392	51614	ERGIC3
B7Z4W0;A0A1W2PRL9;A0A1W2PPZ5;P23193-2;P23193	TCEA1	5	2	7.5	3	0	17.068	3917300	TCEA1	803	0.852405	0.0264538	0.91045	0.79523	0.571991	1.28224	1.13021	1.29425	1.21087	0.6152	0.596436	1.09611	0.998817	82.9044	23.9943	37.9082	0.188197	0.685379	0.0905461	0.347764	0.430407	0.148492	0.597143	1.09741	1.83777	6917	TCEA1
H0YF00;E9PJA7;Q6DCA8;A0A1W2PQ43;E9PK09;E9PQN2;E9PKI6;E9PK91;Q9NYF8-4;Q9NYF8-3;Q9NYF8-2;Q9NYF8	BCLAF1	12	1	7.6	2	0	7.4715	4287600	BCLAF1	767	1.35859	0.825146	0.782701	0.99209	1.00551	0.987821	1.01088	0.977193	0.988318	0.987412	0.988812	0.98941	0.997864	32.457	0.235967	1.81406	0.869055	0.67387	0.896888	0.649788	0.427084	0.50033	0.990929	0.991528	1.0006	9774	BCLAF1
A0A1W2PQ51;Q59F66;Q92841-3;B4DZQ7;A0A1X7SBZ2;Q92841-1;Q92841-2;Q92841	DDX17	8	1	5.7	3	0	17.726	186200	DDX17	1684	1.66944	0.200735	0.734062	0.981277	1.11493	0.977889	1.0112	0.977463	0.977863	0.987696	0.868079	0.97901	1.03453	85.6451	0.200601	6.92492	0.365062	0.29219	0.372754	0.466966	0.281619	0.329672	0.839103	0.946331	1.12779	10521	DDX17
A0A1W2PQS6;A0A2R8Y6L3;F6U211;Q59GE4;A0A2R8Y7H1;A0A2R8YFH6;P46783	RPS10	10	2	8.6	2	0	14.45	2526100	RPS10	974	0.757602	3.30762	7.21402	0.933472	0.744528	1.27239	1.16187	0.994405	1.70407	0.727047	3.75975	1.30331	0.966935	86.4916	29.6344	21.7205	0.079448	0.236289	0.165708	0.230464	0.250968	0.213438	3.88832	1.34788	0.346648	6204	RPS10
B4E192;B4DJW0;K7EMP8;A0A1X7SBR3;A0A1W2PR46;P14136;P14136-3;P14136-2;A0A1X7SCE1;K7EKH9;A0A1W2PRT3;K7EJU1;K7ELP4	GFAP	25	19	43	236	0	323.31	170100000	GFAP	51	0.51027	1.13748	5.59131	0.178494	0.324971	0.182404	0.245786	0.242237	0.195861	0.322849	2.41302	0.185586	0.270998	114.806	4.90897	17.2606	0.0144451	0.0196712	0.00604815	0.135067	0.0942959	0.0571837	8.90418	0.684825	0.0769105	2670	GFAP
A0A1W2PRB1;A0A1W2PR88;O60687	SRPX2	3	1	4	1	0	7.0827	750510	SRPX2	1405	0.974504	0.97944	0.972915	0.775966	0.803434	1.03252	3.0385	0.327497	1.01084	3.91552	0.97562	0.939777	1.38981	0.348725	15.1396	104.151	0.933353	0.995537	0.825426	0.665066	0.508611	0.486046	0.701981	0.676191	0.963261	27286	SRPX2
A0A1W6IYJ7;A0A1W6IYI6;A0A1W6IYI3		3	1	7.3	2	0	10.992	4195800	A0A1W6IYJ7	773	0.58015	2.23787	0.764415	1.93573	1.34392	1.91313	2.20215	2.26295	1.6316	2.15825	1.19415	1.82682	1.93634	76.0859	9.27532	26.5423	0.129771	0.859894	0.109689	0.300109	0.474126	0.168241	0.616703	0.943441	1.52982	NA
F8TAD1;B4E1P9;Q68DV3;A0A1X9RU27;O43524-2;A8MYZ6;Q12778;O43524	DKFZp781A0677;FOXO3;FOXO6;FOXO1	8	1	2	1	0.001243	6.5726	1069200	DKFZp781A0677	1305	1.33427	1.49824	1.14988	0.981583	1.07005	0.978169	1.09187	1.04541	0.978158	1.05901	1.32746	0.979303	1.06911	13.1286	0.201564	2.17407	0.2266	0.0102173	0.105344	0.372355	0.0857297	0.163808	1.24166	0.916001	0.737725	2308	FOXO1;FOXO3;FOXO6
D7RIG0;A0A224MKJ1;P04229;Q95379;A0A212PCH7;A0A212PCH3;A0A1W2HC16;A0A1W2HC15;A0A1W2HC13;A0A1W2HC10;M1VNN5;M1VK08;M1VK03;M1V8P5;A0A0A0WGJ3;A0A0A0WB92;A9JJF6;Q9MYB9;A0A075M456;X5CF47;Q95IH1;Q8TB62;Q860C0;Q5IWM0;Q4ZJJ2;Q2LIR5;Q2LIR3;P79552;D7RII0;D7RIG2;A0A224MM52;A0A0A8LE04;A0A0A8LDZ9;A0A0A8LDX0;A0A0A8LDV5;A0A0A8LC43;A0A0A8LC21;Q29974;P13760;C5MRD8;Q8SP67;Q860I3;Q860I2;V5JAP2;U6EFS4;U5IQJ3;T1R361;S4…	HLA-DRB1;HLA-DR-beta 1;HLA-C;DRB1;HLA-DRB4;HLA-DRB3;HLA DRB1	267	0	19.9	29	0	52.172	46132000	D7RIG0	149	0.563772	5.63948	0.681599	0.485055	0.47766	0.542429	0.651142	0.473952	0.553765	2.4672	2.29495	0.527083	0.534251	126.236	6.98866	18.9512	0.150558	0.976571	0.108045	0.316548	0.504354	0.166856	4.29564	0.986583	0.229671	3123	HLA-DRB1;DRB1;HLA-DR-beta 1;HLA-DRB1*01:02 VARIANT;HLA-DRB3;HLA-DRB4
B3KSC3;A0A286YF22;A0A2C9F2M7;V9HW79;O43175;A0A286YFM8;A0A286YFL2;A0A286YFA2	HEL-S-113;PHGDH	17	3	7	3	0	19.835	488670	HEL-S-113	1528	0.663289	0.763939	1.46545	1.05866	1.11819	1.04878	1.01908	0.984129	1.05261	0.994684	0.964226	1.05335	1.04047	45.3194	0.472568	6.68363	0.64404	0.778861	0.604169	0.587822	0.453539	0.416042	0.926725	1.01238	1.09243	26227	PHGDH
A0A286YFL6;B4DWU3;Q5T0S4;A0A286YFE3;A0A2C9F2P4;A0A286YFL8;A0A286YFF7;P50897-2;P50897	PPT1	9	1	11.5	3	0	7.3432	21260000	PPT1	284	0.684572	3.0948	0.843016	1.08653	0.408402	1.33828	0.96451	0.681161	1.06524	1.44103	1.5408	1.16335	0.684691	87.4962	13.0544	40.6126	0.193893	0.0688197	0.913917	0.351561	0.135399	0.506049	2.25035	1.69908	0.75503	5538	PPT1
A0A286YFJ8;Q6MZX7;P01861	DKFZp686M24218;IGHG4	3	2	16.9	9	0	13.796	25971000	DKFZp686M24218	243	0.47976	0.73298	0.55252	4.42341	0.48397	0.562879	0.70656	0.959121	1.11945	1.23789	0.58842	2.03524	0.71655	22.1562	102.535	33.1775	0.54539	0.300763	0.071697	0.549772	0.284997	0.12793	0.821185	2.84034	3.45883	NA	IGHG4
Q9P1A0;B4DJ81;E5KRK5;A0A291FIZ5;P28331-3;P28331-4;P28331-5;P28331;P28331-2	NDUFS1	9	3	13.7	4	0	20.859	2833800	NDUFS1	925	0.973497	0.928983	1.16784	2.18143	1.27925	1.56847	1.11513	1.17875	1.21281	1.16445	1.02344	1.65424	1.19104	12.4108	29.6192	6.94758	0.386847	0.135937	0.0642396	0.476309	0.185848	0.121507	0.859282	1.3889	1.61635	4719	NDUFS1
A0A2P9AA10		1	1	2	10	0	8.6369	4084700	A0A2P9AA10	785	1.00476	1.09214	1.15803	1.28	0.802339	1.11514	0.771345	0.986874	1.01176	1.01229	1.08498	1.13563	0.853519	7.08632	11.9131	13.6521	0.173224	0.0440399	0.830006	0.333943	0.117165	0.486385	1.27118	1.33053	1.04669	NA
A0A2P9AED3		1	1	2.4	1	0	6.9412	372200	A0A2P9AED3	1586	1.86865	0.999115	0.778445	0.989115	0.965808	0.985089	1.1073	1.05834	0.985442	1.0726	1.2154	0.986549	1.04382	47.4236	0.226008	6.88408	0.791368	0.288961	0.650029	0.626999	0.280356	0.433517	1.16438	0.945135	0.811704	NA
A0A2P9AGQ8		1	1	1.5	4	0.0041201	6.3306	12373000	A0A2P9AGQ8	422	0.569591	0.452166	0.790039	1.0734	1.02497	1.06224	1.07133	1.02817	1.06683	1.0409	0.603932	1.06749	1.04149	28.403	0.525196	2.48612	0.0240164	0.307164	0.0217851	0.148801	0.289683	0.0793019	0.579874	1.02496	1.76756	NA
A0A2P9AGY0;A0A2P9AGW6		2	1	1.7	2	0.0012308	6.5242	4581100	A0A2P9AGY0	734	1.3883	0.633317	0.562233	0.768722	0.325586	0.808017	1.01097	0.595736	0.928733	0.851647	0.861285	0.835157	0.644098	53.1525	9.98455	53.6009	0.467352	0.321609	0.872578	0.516188	0.295444	0.494721	1.33719	1.29663	0.969664	NA
A0A2P9AI80		1	1	1.3	1	0.0074842	6.2337	931520	A0A2P9AI80	1344	0.94144	0.861603	0.938026	0.788292	1.20966	0.795219	1.01517	0.905477	0.933817	1.08521	0.91369	0.839109	1.04344	4.94051	9.78328	14.7637	0.496888	0.0903699	0.639166	0.529138	0.150035	0.430253	0.875654	0.804179	0.918375	NA
A0A2P9APU6		1	1	3.2	2	0.0078784	6.1544	11609000	A0A2P9APU6	442	2.774	1.41923	0.363413	0.286781	0.239227	0.188864	3.20039	0.325976	0.243633	1.49394	1.51888	0.239759	1.2552	79.5572	20.4677	134.253	0.485614	0.270405	0.0107457	0.523385	0.268979	0.0640717	1.21007	0.191013	0.157853	NA
A0A2P9AQA6		1	1	1.9	3	0.0023852	6.383	10679000	A0A2P9AQA6	464	0.505617	0.916768	0.754256	2.25192	1.12284	1.6449	0.496695	1.44074	1.49483	2.25489	0.725547	1.79722	1.02009	28.5403	22.3051	47.0875	0.462713	0.108103	0.00822079	0.514004	0.161891	0.0590634	0.711258	1.76182	2.47705	NA
E9PF63;A0A2P9DU05;O75116;Q14DU5;B4DRJ9;A0A0U1RQV4	ROCK2	6	1	1.6	1	0	9.5954	107200	ROCK2	1712	0.904595	0.985023	0.675803	1.03904	0.965313	1.03085	1.10991	1.06052	1.03368	1.07489	0.85514	1.03452	1.04525	18.761	0.402111	7.03148	0.303288	0.867234	0.333823	0.430603	0.475396	0.31049	0.818124	0.989742	1.20977	9475	ROCK2;ROCK1
A0A2R8Y3X5;E5KLK0;E5KLM2;A0A2R8YE78;A0A2R8YDM2;C9JMB8;E5KLM0;E5KLJ9;E5KLM1;E5KLL9;O60313-13;O60313;O60313-9;O60313-11;O60313-2;O60313-10;H7C141;Q6PEK6;A0A2R8Y4G4;A0A2R8Y4Q3;A0A2R8YE54;A0A2R8YD53;A0A2R8YFD1;A0A2R8YGE5	OPA1	24	2	2.3	3	0	13.894	823210	OPA1	1380	1.26833	0.873072	0.691578	0.908456	0.727719	0.944656	0.964415	1.00738	0.53084	0.509732	0.944327	0.79465	0.899837	31.2292	28.8407	16.7362	0.922959	0.528479	0.559483	0.662982	0.379813	0.402658	1.04944	0.883105	0.841499	4976	OPA1
A0A2R8Y430;V9HWJ1;P48637;B7Z514;A0A2R8Y5T7;B7Z1C5	HEL-S-64p;GSS	16	3	6.2	3	0	40.384	2899400	HEL-S-64p	915	0.994398	0.276006	1.31384	1.1191	1.61628	1.16723	0.62471	1.09893	2.26479	1.12152	0.861415	1.51704	1.11331	61.7059	42.7159	44.5466	0.460893	0.402995	0.112507	0.513488	0.331113	0.170818	0.773744	1.36264	1.7611	2937	GSS;HEL-S-64p
A0A2R8Y472;A0A2R8YGH2;A0A2R8Y4K4;Q5JS74;A0A2U3TZN6;A0A2U3TZM4;B7ZKY2;A0A2R8Y6F8;A0A2R8YFN5;A0A2U3TZM1;A0A2R8YE77;A0A2R8YEK3;O14936-3;O14936-4;O14936-6;O14936-2;O14936	CASK	17	1	13.2	2	0	8.8048	4203200	CASK	772	1.14919	0.184838	0.898519	1.42895	0.745232	1.82027	1.03399	1.02721	1.50071	0.923183	0.744181	1.58331	0.935478	67.2359	13.1575	17.6159	0.368878	0.0140341	0.0409278	0.468851	0.0893435	0.10293	0.795508	1.69251	2.12759	8573	CASK
B4DPP0;A6NNI4;A0A2R8Y478;G8JLH6;P21926;Q56CY1;A0A087WU13;B4DK09	CD9;BTCC-1	8	2	9.9	37	0	11.582	160660000	CD9	53	1.09106	0.425654	0.405124	0.240209	0.402762	0.21745	0.922138	2.47712	0.205312	0.15443	0.640613	0.22099	1.26734	60.9159	8.01656	85.1708	0.336406	0.0367587	0.0137405	0.447902	0.110358	0.0687283	0.505479	0.174373	0.344966	928	CD9
B4DRH6;A0A2R8Y4F5;E9KL44;H0YFD6;P40939;B4DDZ5;A0A2R8YG21	HADHA	8	8	11.2	24	0	61.561	9989100	HADHA	484	1.03695	0.503788	1.05196	1.16056	1.16256	1.29571	1.01353	1.04733	1.02563	1.02179	0.864233	1.16064	1.07447	36.1297	11.6348	7.27197	0.358955	0.425308	0.229712	0.464163	0.338547	0.257879	0.804333	1.08019	1.34297	3030	HADHA
A0A2R8Y7M3;B0YJ88;A0A2R8Y5S7;P35241;P35241-5;B7Z2S7;P35241-4;Q6PKD3;Q05CU6;P35241-2	RDX	14	4	9.4	7	0	27.614	8285600	RDX	541	1.58401	0.882407	0.9944	0.3996	0.616825	0.552785	0.479313	0.365114	1.03716	0.729115	1.15361	0.66318	0.487084	32.6736	50.1834	25.8754	0.0106283	0.47064	0.0691133	0.123141	0.358919	0.125708	2.36839	1.36153	0.574876	5962	RDX
H0Y9R4;H0Y9V9;Q53Z07;A0A2R8Y5Y7;P32969	RPL9	5	1	8.9	1	0.0012346	6.5306	30200000	RPL9	214	1.99751	6.42941	2.14101	1.07588	1.06641	1.06451	0.986609	0.956614	1.06922	0.965849	3.52264	1.06987	1.00321	71.4905	0.534025	5.65703	0.0126835	0.143922	0.0142102	0.130649	0.192706	0.0696379	3.51136	1.06644	0.303712	6133	RPL9;RPL9; RPL9P7; RPL9P8; RPL9P9
A0A2R8Y623;P62081;B5MCP9	RPS7	4	4	21.3	8	0	26.444	7435600	RPS7	582	0.988052	1.41353	0.97506	0.555322	0.799042	0.917372	1.07347	0.831936	0.811456	0.85426	1.12555	0.761383	0.901482	22.1655	24.4485	16.6226	0.346565	0.357252	0.112742	0.45474	0.312518	0.170886	1.24855	0.844591	0.676457	6201	RPS7
B3KSN3;B7Z5H4;A0A2R8YDC1;Q8N1X3;Q59GY6;A0A2R8Y6V8;A8K2Q2;O75555;Q9NUT2-5;Q9NUT2-4;Q9NUT2-3;Q9NUT2-2;Q9NUT2;O15439-4;O15439-3;O15439-2;O15439	MOAT-B;ABCB8;ABCC4	17	1	1.8	1	0	6.7151	222740	MOAT-B	1666	0.627621	0.467104	1.14568	0.958065	1.03269	0.956538	1.0349	0.997491	0.955407	1.0087	0.746803	0.95667	1.02169	47.488	0.139406	2.05438	0.202114	0.0237816	0.279624	0.35653	0.0985143	0.288382	0.730946	0.936357	1.28102	11194	ABCB8;ABCC4
Q7Z503;B7ZAF6;B4DRV2;A0A2R8YDQ9;E5KS60;E5KS55;Q6N0B1;A0A2R8Y6Y7;Q9P2R7-2;Q9P2R7;A0A0U1RQF8;A0A2R8Y5P6;A0A2R8Y6E6;Q5T9Q5	SUCLA2;DKFZp686D0880	21	4	8.9	10	0	26.605	1225200	SUCLA2	1266	0.821808	0.790697	0.827898	0.856096	0.900096	1.23965	0.672071	0.56953	0.629351	0.414586	0.813467	0.908365	0.713899	2.4529	33.9608	23.7017	0.495655	0.399413	0.790957	0.52831	0.330045	0.4773	1.13947	1.2724	1.11666	8803	SUCLA2;DKFZp686D0880
A0A2R8Y793;G5E9R0;E7EVS6;A0A2R8YGF8	ACTB	39	1	48.2	1	1	-2	206700	ACTB	1673	0.718753	1.00696	1.17555	1.00423	1.00508	0.998965	0.986202	0.956269	1.00005	0.965488	0.967087	1.00108	0.982517	23.8855	0.27779	2.50518	0.875807	0.435995	0.819084	0.651717	0.344525	0.484374	0.984295	1.0189	1.03515	NA	ACTB
B4DE89;B4DSE2;A0A2R8Y7U1;A0A2R8YGD1;B4E0C7;A0A2R8YD45;Q53HP2;B2R608;D3DQU2;B4DIV8;O14773-2;O14773	TPP1	12	1	2.9	1	0	9.2378	351660	TPP1	1599	0.4144	0.190944	0.303762	0.957676	1.13006	0.956179	1.06841	1.02571	0.955031	1.03832	0.303035	0.956295	1.07473	36.8701	0.138687	4.88139	0.00152672	0.0252496	0.00340575	0.0771049	0.0985143	0.0546302	0.281965	0.889802	3.15572	1200	TPP1
Q14476;B7UCU6;Q14474;Q9UNL6;E7CYP2;D9YZU9;D9YZU8;D3GKD9;D3GKD8;Q14403;A0A2R8Y7X9;P69892;P69891	HBG2;HBG1	13	1	22.8	14	0	68.951	49429000	HBG2	142	0.605835	0.419903	0.945848	0.378527	11.4743	0.353151	0.782164	4.43109	0.657822	1.20408	0.657195	0.463166	5.56251	40.5827	36.4995	97.7097	0.0226072	0.0486201	0.295244	0.145413	0.122779	0.293724	0.118147	0.0832657	0.704762	3048	HBG2;HBG1
A0A2R8Y7Y9;M0QZL1;M0R192;V9HWI1;P30043	BLVRB;HEL-S-10	5	2	17.4	1	0	68.799	3133500	BLVRB	878	0.960631	0.921967	0.958267	1.2161	3.71379	1.01511	0.692147	1.23014	1.52292	1.49339	0.946955	1.25137	1.87869	2.28864	20.4366	85.796	0.345919	0.750558	0.204756	0.454407	0.446597	0.242248	0.50405	0.666088	1.32147	645	BLVRB
A0A2R8Y811;P62263	RPS14	2	1	8.7	1	0.0078696	6.1474	1340200	RPS14	1229	0.98972	0.836907	0.988994	0.585322	0.0107999	1.09673	1.41673	0.877221	0.959711	1.16188	0.93854	0.880587	0.768249	9.37818	30.0624	92.3229	0.248738	0.445802	0.724016	0.389014	0.348465	0.458313	1.22166	1.14623	0.938252	6208	RPS14
A0A2R8Y871;Q96L92-3;Q96L92	SNX27	3	1	7.8	3	0	6.8705	5913700	SNX27	650	1.41575	1.15583	1.03588	1.21509	0.802752	1.00075	2.84788	1.18918	0.783443	0.641068	1.20249	0.999763	1.61327	16.1485	21.5877	67.3489	0.691075	0.416089	0.417851	0.601484	0.335253	0.346168	0.745373	0.619713	0.831413	81609	SNX27
H7C577;H7C562;A0A2R8YF57;O00400	SLC33A1	4	1	5.9	1	0	6.7373	361000	SLC33A1	1595	1.04663	0.963054	0.965276	1.03625	1.04033	1.0283	1.04116	1.00278	1.03098	1.01424	0.991652	1.03184	1.02809	4.8024	0.392062	2.13276	0.801762	0.861715	0.810159	0.629543	0.474126	0.482101	0.964558	1.00365	1.04053	9197	SLC33A1
A0A2S1CVU8		1	1	83.6	3	0	112.34	2975700	A0A2S1CVU8	909	0.149458	0.190935	0.219917	1.01022	1.09559	1.00446	1.01873	0.98383	1.00584	0.994371	0.18677	1.00684	1.03272	18.9612	0.29888	5.53667	0.00017616	0.564416	0.00023488	0.0680338	0.389171	0.0528679	0.180853	0.974942	5.3908	NA
E9PNW4;A0A2U3TZL5;Q6FHM9;E9PR17;P13987	CD59	6	3	27.8	35	0	39.868	107240000	CD59	78	1.01853	2.67841	1.56743	1.17595	1.12993	1.25628	1.42481	1.07164	0.969003	1.45535	1.75479	1.13374	1.2088	48.191	13.0732	15.6629	0.353846	0.63852	0.236113	0.460125	0.41313	0.260711	1.45168	0.93791	0.646086	966	CD59
A0A2U8J8R4;A0A2U8J8Q6		2	1	11.8	3	0	10.608	2715700	A0A2U8J8R4	939	0.747023	4.27406	0.974961	3.00078	0.686868	1.75909	2.3156	1.60868	1.8148	2.44787	1.99868	2.19156	1.53705	98.7566	32.0029	53.1358	0.913447	0.312155	0.434234	0.66056	0.292211	0.35285	1.30034	1.42582	1.0965	NA
B4DWE9;A0A2X0SF71;Q68EM7-2;Q68EM7;I3L4P0;I3L1S9;J3KRS3;F5H6L3;E7ERK8;A0A2X0U4K4;Q68EM7-4;Q68EM7-7;Q68EM7-3;Q17R89-2;Q17R89-3;Q17R89;Q68EM7-6;Q68EM7-5	ARHGAP17;ARHGAP44	18	2	2.4	3	0	18.053	2074400	ARHGAP17	1059	0.897964	0.736134	1.07086	0.798153	1.79627	1.13051	1.16681	1.19767	0.909008	0.837557	0.901653	0.945891	1.38692	18.5653	17.8902	25.5851	0.0791544	0.0805637	0.837052	0.230426	0.144318	0.487157	0.650114	0.682011	1.04906	55114	ARHGAP17;ARHGAP44
A0A2X0SSK2;Q96N67-4;Q96N67-3;Q96N67-5;Q96N67-2;Q96N67-6;Q96N67	DOCK7	7	1	0.5	1	0.0079275	6.1683	95709	DOCK7	1713	1.93005	1.03829	1.18671	0.988778	1.07984	0.984779	1.11937	1.06843	0.985115	1.08321	1.38501	0.986224	1.08922	34.4985	0.224887	2.45418	0.424545	0.00886671	0.225543	0.499371	0.083621	0.255429	1.27157	0.905444	0.712067	85440	DOCK7
B2R9F2;A0A2Z4LCH4;P08185;G3V350	SERPINA6	4	2	3.7	3	0	11.785	1797200	SERPINA6	1126	0.803643	1.7758	0.854401	1.65344	1.08985	1.95612	0.771979	1.77157	1.97578	2.08593	1.14461	1.86178	1.21113	47.8073	9.70544	42.1681	0.858015	0.0984146	0.058485	0.645945	0.154782	0.117249	0.945077	1.53722	1.62656	866	SERPINA6
A0A2Z4T009;E5RGN3;E5RIM7;O00244	ATOX1	4	1	20	1	0	7.5278	6273400	ATOX1	624	1.00632	0.826621	1.00656	1.20628	0.923993	0.996201	0.840672	3.85737	1.06383	1.6343	0.9465	1.08877	1.87401	10.9687	9.84953	91.6826	0.36424	0.594245	0.471169	0.466966	0.400616	0.367421	0.505067	0.580985	1.15031	475	ATOX1
D6R9W4;B3KSQ7;A0A2Z6ATB6;Q16643;Q16643-2;Q16643-3	DBN1	6	2	5.7	2	0	11.109	470340	DBN1	1539	0.808712	1.0498	1.07465	0.917668	0.664134	0.815263	0.412563	1.13092	0.980264	0.782802	0.977723	0.904398	0.735873	15.0242	9.2102	49.5348	0.277158	0.375631	0.73212	0.413187	0.318586	0.460342	1.32866	1.22901	0.925004	1627	DBN1
F5H4Z6;F5H3Z4;E7EU04;J3KR13;A0AUM2;Q53HP1;P14207	FOLR2	7	1	4.7	1	0	8.0497	1399100	FOLR2	1214	0.527938	0.486339	0.747036	1.08492	0.972112	1.07275	1.04735	1.00799	1.07794	1.01972	0.587104	1.07853	1.00915	23.8557	0.566041	3.72912	0.0192014	0.0649442	0.0145038	0.140804	0.132584	0.0698309	0.58178	1.06875	1.83704	2350	FOLR2
A0AVP6;Q5H8X8;O95399;O95399-2	UTS2	4	1	8.5	10	0	7.9929	35137000	UTS2	185	0.936401	1.31565	1.09674	1.00796	0.906685	0.905659	1.1461	0.674762	1.02739	1.31801	1.11626	0.980337	0.909181	17.0548	6.67099	25.9219	0.381738	0.581973	0.558602	0.475067	0.394797	0.402642	1.22777	1.07826	0.878232	10911	UTS2
H7BXI1;A0FGR8-2;A0A087WXU3;A0FGR8-4;A0FGR8;A0FGR8-6	ESYT2	6	4	4.4	6	0	48.455	2267800	ESYT2	1025	1.20923	1.80401	0.861411	1.3334	1.13286	1.41504	1.30856	0.906206	1.16789	1.07242	1.29155	1.30544	1.11587	36.9062	9.64575	18.0768	0.703582	0.23259	0.849912	0.606777	0.248834	0.489307	1.15744	1.16988	1.01075	57488	ESYT2
G3V113;H0YBP9;A0M8W4;H0YBX6;Q15819	UBE2V2	5	1	8.6	3	0	7.4049	6347100	UBE2V2	619	1.32061	2.04223	0.892947	1.01613	0.982709	1.00987	1.09184	1.04539	1.01155	1.05899	1.4186	1.01252	1.03998	40.947	0.31989	5.26607	0.381503	0.529008	0.319495	0.475067	0.379813	0.306398	1.36406	0.973596	0.713747	7336	UBE2V2
A0MZ66-2;A0MZ66-8;A0MZ66-4;A0MZ66-5;A0MZ66-6;A0MZ66;A0MZ66-3	KIAA1598	7	1	2	1	0.0074371	6.2153	196690	KIAA1598	1682	1.44852	0.248606	1.02146	1.05863	1.02761	1.04876	1.07921	1.03479	1.05258	1.04785	0.906195	1.05332	1.0472	67.1163	0.472479	2.66896	0.445919	0.810335	0.40094	0.505993	0.462554	0.342163	0.865349	1.00585	1.16236	57698	SHTN1
A0N071;P02042;Q4F786;D1MGQ0;E9PFT6;E9PEW8;B2M1S8;Q14485	HBD	20	1	41.5	5	0	156.38	975420	HBD	1331	0.970299	0.88139	0.968473	0.60461	7.91751	0.456942	1.01314	1.4575	1.23276	2.51683	0.940054	0.764772	3.46272	5.40532	53.8675	111.599	0.106694	0.132179	0.349442	0.26291	0.183951	0.316569	0.271479	0.220859	0.813541	3045	HBD
E7EPB3;A0PJ62;B7Z6S8;A8K3Q9;A8K7N0;Q6IPH7;P50914	RPL14	7	1	8.9	4	0	25.352	11930000	RPL14	432	1.38073	0.368373	0.58202	2.10741	0.906876	1.09596	1.27427	0.556668	1.46986	1.20489	0.77704	1.55774	0.912605	68.672	32.8307	39.32	0.560305	0.115972	0.0435702	0.553545	0.170257	0.104888	0.851452	1.70692	2.00472	9045	RPL14
F5H608;A0PJH2;O75947-2;O75947	ATP5H	4	3	30.9	9	0	24.657	11341000	ATP5H	447	0.917384	1.55414	1.34427	1.08161	1.13232	0.99171	0.836234	0.801263	1.03445	1.01453	1.27193	1.03592	0.923271	25.5111	4.34066	19.6996	0.220493	0.321785	0.446917	0.368639	0.295444	0.357669	1.37764	1.12201	0.814447	10476	ATP5PD
B4E3F7;O95205;A0PJJ3;A2A3S3;Q5VZF2-3;Q5VZF2-2;Q5VZF2;H7C4T5;C9J4T8;B1AKI6;Q86VM6;Q9NUK0-4;Q9NUK0-3;Q9NUK0-2;Q9NUK0	MBLL;MBNL2;MBNL1;MBNL3	15	1	15	4	0	22.217	9200500	MBLL	509	0.910811	0.701544	0.927907	1.50895	0.641147	1.53174	0.755426	0.424965	1.07044	0.577358	0.846754	1.37038	0.60718	14.8858	18.9733	27.6407	0.158602	0.013623	0.042983	0.323339	0.0893435	0.104602	1.39457	2.25695	1.61839	10150	MBNL2;MBNL3;MBNL1
Q86X80;A0PJJ5;Q0D2M6;V9HWK0;Q71V07;O76094-2;O76094;R4GNC1;O15302;D6RDY6	SRP72;HEL103	10	2	3.2	2	0	11.722	470960	SRP72	1538	1.25193	0.757763	1.07719	0.796581	0.0889965	0.372208	0.860922	1.03831	1.8627	2.98518	1.02896	1.0105	0.662742	24.3538	75.9951	76.1581	0.204815	0.508749	0.642513	0.358229	0.373259	0.43138	1.55258	1.52472	0.982054	6731	SRP72
M0R026;A1L0T0	ILVBL	2	1	1.5	1	0	7.7102	480670	ILVBL	1532	0.895988	0.65488	1.24281	1.04657	0.949207	1.03773	0.991782	0.961005	1.04094	0.970449	0.931227	1.04175	0.967331	31.7372	0.429181	2.27235	0.781151	0.0193776	0.567058	0.624934	0.0934045	0.405139	0.962676	1.07693	1.11868	10994	ILVBL
F5H2P0;B4DV40;B4DF63;A1L157	TSPAN11	4	1	4.4	5	0	8.5952	9453800	TSPAN11	499	1.20962	0.425102	0.726631	0.963012	1.06501	0.961092	1.00046	0.968366	0.960195	0.978161	0.787119	0.961433	1.01128	50.2774	0.149712	4.86726	0.306988	0.199589	0.364709	0.432701	0.231168	0.325434	0.778339	0.950709	1.22146	441631	TSPAN11
H0Y7Z6;A2A2S1;O95467	GNAS	3	1	8	1	0	7.0033	1984400	H0Y7Z6	1080	0.677757	1.05438	0.515379	0.971314	0.939632	0.968729	1.03704	0.999301	0.968226	1.0106	0.749171	0.969423	0.991993	36.9081	0.170888	4.95126	0.222196	0.570581	0.249736	0.369885	0.391647	0.268635	0.755219	0.977248	1.29399	2778	GNAS
A2A3R5;Q96DV6;A2A3R6;P62753;Q9BZU1	RPS6	5	2	9.2	5	0	13.567	3669600	RPS6	834	1.19641	1.54654	0.984166	0.969007	1.2107	0.944803	0.92529	1.28535	1.21567	1.23457	1.24237	1.04316	1.14045	22.8588	14.3688	16.6631	0.747915	0.554257	0.485672	0.620957	0.387196	0.37278	1.08937	0.914695	0.839654	6194	RPS6
A2J1M8		1	1	21.1	5	0	7.0108	7806300	A2J1M8	565	0.587083	3.47761	0.629266	2.18313	1.52281	2.29269	1.41161	1.94059	2.01209	1.97328	1.56465	2.16264	1.62501	105.89	6.53913	17.1633	0.461127	0.041926	0.144334	0.513488	0.115075	0.196298	0.962861	1.33085	1.38218	NA
A2KBC6;A2KBC8;A2KBC7;A2KBC5;A2KBC4;A2KBC3;A2KBC2;A2KBC0;A2KBB9;A2KUC3;A0A1L2BU33;A2KBC1	IGHV	12	1	19.3	8	0	51.554	58944000	IGHV	124	0.831196	0.463785	0.877116	2.40321	1.20065	2.44061	2.20086	1.66953	1.85659	3.22369	0.724032	2.23347	1.69035	31.2897	14.6374	29.605	0.01468	0.174516	0.00387551	0.135067	0.214673	0.055308	0.428333	1.32131	3.08476	NA
A2NX48	BPI	1	1	6.4	2	0	11.585	987150	BPI	1326	0.960682	0.887805	0.958322	0.375456	10.3657	0.413662	0.432757	0.998991	0.539037	0.492933	0.935603	0.442718	3.93249	4.42617	19.3292	141.858	0.47017	0.199765	0.00692895	0.51778	0.231168	0.0572332	0.237916	0.11258	0.473191	NA	BPI K7ER00 K7ER00_HUMAN FARSA B2DFV9 B2DFV9_HUMAN HLA-A O60531 O60531_HUMAN Q8NCS0 Q8NCS0_HUMAN Q5SZG1 Q5SZG1_HUMAN PRUNE1 A0A2R8Y4R6 A0A2R8Y4R6_HUMAN SMARCA4 V5NQQ2 V5NQQ2_HUMAN HLA-B A0A0C4DG29 A0A0C4DG29_HUMAN RSPH3 A0A0C4DGC7 A0A0C4DGC7_HUMAN RTEL1 Q8WWC2 Q8WWC2_HUMAN A0A2R8YCX9 A0A2R8YCX9_HUMAN SCN9A F8R8L2 F8R8L2_HUMAN HLA-C Q9NQY9 Q9NQY9_HUMAN TCF12 Q9P1H5 Q9P1H5_HUMAN A0A1B0GTF7 A0A1B0GTF…
H3BTT9;H3BUA5;H3BRP9;H3BV43;H3BML4;H9KV29;A2RRP5;Q2QD20;B4DP97;D3DVW9;O00241-2;Q5TFQ8;O00241;P78324-4;P78324;P78324-2	SIRPB1;PTPNS1;SIRPA	16	1	17.2	1	0.004142	6.3456	1955100	SIRPB1	1087	0.932056	0.847859	0.928136	1.19362	3.36463	1.3078	1.4745	2.07215	1.42578	1.75733	0.902684	1.30907	2.30376	5.26426	8.86768	41.9364	0.010276	0.0850851	0.0432766	0.123141	0.14707	0.104602	0.39183	0.56823	1.45019	10326	SIRPB1;SIRPA
Q5T985;A2RTY6;D3DRR6;P19823;Q5T987	ITIH2	7	9	8	40	0	88.733	39202000	ITIH2	163	0.877283	0.978807	1.69598	0.954648	1.0199	0.561769	1.05805	1.40799	1.22472	1.97656	1.18402	0.913712	1.16198	37.6907	36.4847	18.4083	0.963476	0.313153	0.414328	0.670852	0.292211	0.345084	1.01897	0.786339	0.7717	3698	ITIH2
H3BU81;H3BUD9;H3BS49;H3BVH7;H3BN55;Q6IAS8;A2RU94;P51159-2;P51159	RAB27A	9	1	14.1	4	0	6.7123	9052200	RAB27A	517	0.680947	3.49474	1.0964	0.375275	4.11305	0.585035	1.42758	1.41354	0.616024	0.553014	1.75736	0.525445	2.31806	86.4297	24.9256	67.0615	0.478685	0.0190253	0.0321198	0.520273	0.0927367	0.0912264	0.758119	0.226675	0.298996	5873	RAB27A
A3KPE2;B0YIW2;P02656	APOC3	3	1	16.2	5	0	67.582	28081000	APOC3	226	0.294566	0.900205	0.49961	1.32326	1.50626	2.46945	1.64954	1.0873	1.11481	2.20505	0.564794	1.63584	1.41436	54.5396	44.5895	20.6572	0.0147387	0.737874	0.013212	0.135067	0.445361	0.0675868	0.399327	1.15659	2.89635	345	APOC3
Q4VB24;A3R0T8;P10412;B2R984;A3R0T7	HIST1H1E	8	3	41.6	67	0	202.06	645490000	HIST1H1E	15	2.49198	0.852806	0.494653	0.358718	0.890074	1.18521	1.7733	0.368369	0.584298	1.39492	1.27981	0.709408	1.01058	83.21	60.221	70.274	0.738579	0.6431	0.320317	0.617998	0.414548	0.306758	1.26641	0.70198	0.554306	3008	HIST1H1E
B7Z2L0;A6NME1;H0Y7N8;F8WB99;C9IYK6;C9JTE9;A4D0R4;E9PAJ1;H7C5E2;Q9UHQ4;Q9UHQ4-2	BCAP29	11	1	5.4	3	0	15.785	13434000	BCAP29	394	0.683171	0.920361	1.34788	0.728691	0.315027	0.90777	0.612484	0.351559	1.01839	0.803882	0.983804	0.884951	0.426357	34.2412	16.5197	38.0485	0.0183206	0.0240752	0.788784	0.140401	0.0985143	0.476627	2.30747	2.07561	0.899519	55973	BCAP29
C9JUG7;F8W9N7;Q53GE2;Q53GC7;A4D0V4;P47755-2;P47755;A0A0D9SET8	CAPZA2	10	1	20.5	1	0	10.215	2195400	CAPZA2	1040	0.913587	0.920519	0.908689	1.25392	1.39829	0.885603	1.23638	0.999073	1.00213	1.13592	0.914265	1.04722	1.21125	0.650146	17.9763	16.5771	0.142102	0.358368	0.541632	0.309662	0.312805	0.396789	0.754814	0.864578	1.14542	830	CAPZA2
F2Z2Y6;A4D0W0;O95777;C9JNV3	LSM8	4	2	29.9	1	0	12.477	1671600	LSM8	1155	0.936146	0.799907	0.932446	1.22961	1.51566	1.11429	1.5277	1.17815	1.72577	1.09568	0.8895	1.35655	1.40717	8.72529	23.9507	14.101	0.0262478	0.786083	0.0678802	0.153161	0.455909	0.124395	0.63212	0.964031	1.52508	51691	LSM8
F8WE53;F8WAH1;A4D0W4;Q9UDR5	AASS	4	1	2	2	0	7.8208	1151900	AASS	1284	0.545697	0.44045	0.883428	1.19772	1.19776	1.78968	0.571801	1.09807	0.963747	0.698955	0.623192	1.31705	0.955877	37.1368	32.3223	35.1859	0.207046	0.298473	0.02202	0.358576	0.28438	0.0796204	0.651958	1.37784	2.1134	10157	AASS
A4D0Y1;A8K180;O00401	WASL	3	2	3.5	4	0	11.205	1574900	WASL	1175	0.897372	0.681366	0.672773	1.00628	1.14305	1.00085	0.972954	0.945011	1.00204	0.953699	0.750504	1.00306	1.02034	16.9572	0.284987	10.505	0.107105	0.847446	0.122372	0.26291	0.472242	0.17828	0.735543	0.983061	1.33651	8976	WASL
C9J1Z8;A4D0Z3;B4DLJ3;P84085	ARF5	4	1	6.7	2	0	11.923	1043400	ARF5	1312	1.01221	1.00159	1.01278	1.0286	0.538914	0.999729	0.264597	0.919767	1.08398	0.48028	1.00886	1.03744	0.574426	0.624937	4.1272	57.2789	0.0645919	0.0939519	0.865708	0.212606	0.152656	0.492376	1.75629	1.80604	1.02833	381	ARF5
C9J1C5;H0YMV8;A4D1G5;Q71UM5;P42677	RPS27L;LOC392748;RPS27	5	1	15.4	5	0.0046921	6.3209	26225000	RPS27L	240	1.24301	0.99369	0.768481	1.14561	0.708892	0.905101	1.06546	0.678015	0.992919	0.901377	1.00173	1.01454	0.817457	23.6959	11.9961	26.342	0.432824	0.196007	0.910981	0.500089	0.229816	0.504929	1.22542	1.2411	1.01279	51065	RPS27;RPS27L
A4D1N4;C9JRZ6;F8WAR4;Q9NX63;B7Z1X9	CHCHD3	6	6	21.1	14	0	43.376	46198000	CHCHD3	148	0.846812	0.789773	0.819269	0.802107	1.69469	0.968626	1.7883	1.5606	0.64225	1.2047	0.818618	0.804328	1.6812	3.48452	20.2901	6.80742	0.00158544	0.00364063	0.887786	0.0771049	0.0759587	0.498309	0.486925	0.478425	0.982543	54927	CHCHD3
H7C0S6;H7C3P3;B4DJV6;A4D1X5;Q92556;H7C0N5;Q5JVZ8;H0YCM7;B4DZ20;B7Z1S8;Q5JVZ5;B4DRL5;Q92556-3;Q96JJ3-3;Q96JJ3	ELMO1;ELMO2	15	2	9.3	3	0	12.384	2867200	ELMO1	920	0.843193	0.49092	0.848837	1.08264	1.25177	1.08162	0.893211	0.966282	1.09683	1.04172	0.72765	1.08703	1.03709	28.1775	0.782104	18.2702	0.149853	0.621315	0.0768056	0.316548	0.408199	0.133443	0.701628	1.04816	1.4939	9844	ELMO1;ELMO2
A4D275;O15143;C9JTT6;C9JBJ7;C9J4Z7;F8VXW2;C9JQM8;C9JFG9;C9J6C8;C9JEY1;C9K057;A0A1W2PNV4	ARPC1B	12	2	4	3	0	12.478	7442100	ARPC1B	580.5	0.88806	0.793206	0.9577	0.945004	0.990379	0.944507	1.06728	1.02476	0.942766	1.03732	0.879655	0.944092	1.02747	9.38644	0.12451	3.74899	0.333881	0.0353494	0.686494	0.447902	0.108761	0.446572	0.856135	0.918849	1.07325	10095	ARPC1B
A4D2D2;Q15113;B4DPJ4	PCOLCE	3	2	4	4	0	12.141	3656700	PCOLCE	836	0.48044	0.965032	0.460841	1.92766	1.7181	2.137	2.49574	1.34889	1.77216	2.77187	0.635437	1.94561	1.85424	44.9462	9.41009	31.572	0.00692895	0.706459	0.00440399	0.116879	0.437512	0.0558464	0.342694	1.04927	3.06184	5118	PCOLCE
Q9UES0;B5BU81;A4D2J0;O15498	YKT6	4	1	4.7	2	0	7.7505	1363900	YKT6	1224	1.05402	0.837649	1.59251	1.01181	0.870072	1.00212	0.734477	1.05161	1.38118	0.875884	1.16139	1.1317	0.885386	33.4699	19.0954	17.9719	0.365297	0.152261	0.995596	0.466966	0.198965	0.526753	1.31174	1.2782	0.974435	10652	YKT6
A4D2P1;A4D2P0;P63000;P60763;P63000-2;A4D2P2;A0A024R9T5	RAC1;RAC3;hCG_20693	7	1	19.8	40	0	101.67	59231000	RAC1	123	1.21439	1.69276	1.20131	1.43572	0.965544	1.223	1.1837	1.02692	1.10664	1.2036	1.36948	1.25512	1.05872	20.4486	13.2954	10.626	0.234234	0.145097	0.728949	0.377976	0.193979	0.459892	1.29353	1.18551	0.916492	5879	RAC1;RAC3
E7ERC8;A4UCS7;A8MWR8;A8MXL6;Q59FA6;Q53GB2;P55735-2;P55735;P55735-4;P55735-3	SEC13	10	1	9.3	3	0	8.8426	36376000	SEC13	178	0.793842	0.23171	1.06046	1.84779	1.01312	1.66603	1.17308	0.851251	1.48411	0.992301	0.695336	1.66597	1.01248	60.843	10.9149	15.8931	0.21973	0.0105109	0.0211392	0.368287	0.0860347	0.0793019	0.686764	1.64544	2.39593	6396	SEC13
B3KTA8;H7C5R1;E9PFZ2;B7Z5Q2;Q1L857;A8K5A4;A5PL27;P00450	CP	8	7	10.4	13	0	84.184	31539000	CP	203	0.532596	0.979307	0.621489	1.57628	1.98539	1.86847	1.66713	3.14075	1.3023	1.42285	0.711131	1.58235	2.26442	33.2515	17.8933	34.2438	0.00381679	0.171169	0.0109219	0.100504	0.21277	0.0641237	0.314045	0.698787	2.22512	1356	CP
H0YC42;A5Y5A3;P55327-2;P55327-4;P55327;P55327-7;P55327-5;P55327-6;P55327-3	TPD52	9	1	4	1	0.0041396	6.3407	269420	TPD52	1640	0.789962	1.33093	1.4758	1.03517	1.14713	1.02731	0.965057	0.938291	1.02994	0.946665	1.1989	1.0308	1.01683	30.151	0.388175	11.1758	0.617381	0.815385	0.659836	0.578727	0.46391	0.437182	1.17906	1.01375	0.859794	7163	TPD52
L7RXH0;A5YM53;P06756-3;P06756-2;P06756;B4DYQ7	ITGAV	6	5	4.1	8	0	37.472	3963700	ITGAV	795	0.961374	0.989633	1.37182	0.767336	0.54278	1.25462	0.788242	0.670626	0.654882	1.06014	1.10761	0.892281	0.667216	20.6975	35.7282	18.3998	0.0366412	0.288315	0.37845	0.172573	0.280356	0.331285	1.66004	1.33732	0.805593	3685	ITGAV
E7ESP9;A5YM63;P07197;E7EMV2;B4DJT7	NEFM	7	13	16.6	46	0	129.35	18482000	NEFM	319	0.540745	1.78576	5.05315	0.527141	4.10492	0.46123	2.26108	6.58177	0.369442	0.495036	2.45989	0.452604	4.31592	94.7407	17.4992	50.234	0.163711	0.00229008	0.0202584	0.325257	0.0709632	0.0779463	0.569956	0.104868	0.183994	4741	NEFM
A6NC48;Q10588	BST1	2	1	2.4	1	0	7.9783	736710	BST1	1413	0.993799	0.944146	0.993307	0.840199	3.16813	1.39924	1.65536	1.57559	0.806784	1.00444	0.977084	1.01541	2.13303	2.91955	32.7779	42.0675	0.0190253	0.0512625	0.981151	0.140401	0.124681	0.523944	0.458074	0.476041	1.03922	683	BST1
F8VVW8;F8VZG4;F8W1J0;A6NF51;V9HWF9;O95861-4;O95861;O95861-2	BPNT1;HEL20	8	1	6.9	1	0	7.2818	2323900	BPNT1	1009	0.956966	0.956587	0.9544	1.66928	0.944091	1.66693	0.725113	0.95174	1.62282	0.89816	0.955985	1.65301	0.873648	0.144891	1.58303	14.7304	0.600822	0.00223136	0.00663535	0.571729	0.0709632	0.0572332	1.09424	1.89208	1.72912	10380	BPNT1;HEL20
A6NL93;P05114;F2Z2W6;F2Z2Y5;H7BXJ5;Q6NSG7;Q3B790;D3DWY4;A6NEL0	HMGN1;hCG_17955	9	2	21.1	3	0	18.008	8250200	HMGN1	543	0.28188	0.588823	0.653581	0.164901	0.614858	0.420473	0.0608465	1.41752	0.606465	0.190777	0.508095	0.39728	0.697741	39.0805	55.803	97.7616	0.772167	0.94404	0.453611	0.623202	0.494023	0.362155	0.728199	0.569379	0.781901	3150	HMGN1
A6NLG9;B4DDQ2;Q53FI4;A8K7E0;P21810;B4DNL4;Q8NAB7;B3KS75;Q53HU6;B4DQD6;B4DDN7;C9JKG1	BGN	12	5	22.1	21	0	55.468	5165500	BGN	696	0.949513	0.928929	0.946538	1.23256	1.57347	1.17498	5.38173	1.42769	1.14497	2.77238	0.94166	1.18417	2.7943	1.18147	3.75877	80.2338	0.0396359	0.163417	0.136524	0.178621	0.206387	0.189981	0.336994	0.423781	1.25754	633	BGN
A6NMU3;B4DZT2;B2RAY1;Q92783-2;Q92783	STAM	5	1	4.6	2	0	7.9235	1054500	STAM	1310	1.0878	1.64289	1.16749	0.881429	3.76384	0.861112	1.13884	1.48285	1.08463	1.1796	1.29939	0.942391	2.12851	23.0978	13.1159	67.0256	0.340223	0.110863	0.165003	0.448682	0.164708	0.21314	0.61047	0.442747	0.725255	8027	STAM
I1X3U7;B3XZL9;B3XZM0;A9YLN7;B5MBZ0;A6P4T4;C1PHA0;B6EXY3;C1PHA1;J7MA22;A6P4V4;Q9HC35-2;Q9HC35	EML4/ALK fusion;EML4;EML4-ALK variant 6;EML4-ALK variant 7;EML4-ALK	13	1	1.2	1	0	7.4205	183930	EML4/ALK fusion	1686	0.949724	0.909512	0.94676	0.65894	0.779315	0.656052	0.588158	0.876704	1.03483	1.23428	0.935332	0.783274	0.748059	2.39592	27.8138	19.6229	0.243453	0.863946	0.387551	0.38466	0.474729	0.334864	1.25035	1.04707	0.837428	27436	EML4;EML4-ALK variant 7
A6PVX1;V9HWG1;Q13228-2;Q13228;Q13228-4;F2Z2W8;F8WCR4;Q9H8A8;H0Y532;B4DPI7;Q13228-3	SELENBP1;HEL-S-134P	11	2	7.1	5	0	13.527	683930	SELENBP1	1434	0.64051	0.898787	0.885203	2.51591	3.38553	1.10726	1.43	1.5771	1.92882	1.33819	0.808167	1.85066	2.13087	17.9856	38.2332	51.108	0.0149149	0.766119	0.0184968	0.135067	0.45113	0.0756973	0.379265	0.868499	2.28995	8991	SELENBP1;HEL-S-134P
A6XMH5;B4E0X1;A6XMH4;P61769	B2M	4	1	7.6	11	0.0041274	6.3365	57810000	B2M	127	1.04822	1.41066	1.01283	1.06863	1.36384	1.12278	1.48882	0.846273	1.25343	1.64794	1.15724	1.14828	1.23298	19.027	8.27345	27.6304	0.865884	0.824721	0.994128	0.648079	0.467078	0.526753	0.93857	0.931304	0.992258	567	B2M
A7BI36;Q9P2E9;A1A5C4;A0A087WVV2	RRBP1	26	24	33.4	50	0	207.58	11598000	RRBP1	443	0.975106	0.740019	1.17939	0.7266	0.641133	0.77944	0.931313	0.918887	0.893853	1.09332	0.964838	0.799964	0.830444	22.7877	10.6873	19.7565	0.561597	0.858955	0.457076	0.553545	0.474126	0.363216	1.16183	0.963297	0.829118	6238	RRBP1
A7MD96;Q8N3V7-2;B3KXB8;Q8N3V7-3;Q8N3V7	SYNPO	5	3	2.8	5	0	19.541	1289700	SYNPO	1240	1.69494	0.623348	0.99143	0.437995	0.327421	0.430925	0.691839	0.547007	0.310429	0.878399	1.10324	0.393116	0.522089	49.3525	18.2379	35.1438	0.0579565	0.360247	0.0125661	0.20268	0.31349	0.0669452	2.11313	0.752968	0.356329	11346	SYNPO
M0R2H7;A7VJC9;W4VSQ9;Q15642-5;Q15642-4;Q15642-2;Q15642-3;Q15642	TRIP10;STP	8	1	2.6	1	0.0012158	6.4821	231460	TRIP10	1658	1.04869	0.480853	0.654271	0.937449	0.996285	0.937542	1.1297	1.07706	0.935451	1.09229	0.727938	0.936814	1.06768	39.9757	0.12612	6.29399	0.112625	0.0329419	0.266882	0.271852	0.107029	0.280706	0.681793	0.877428	1.28694	9322	TRIP10
A7XYQ1	SOBP	1	1	0.9	7	0.0099502	6.0616	1273400	SOBP	1244	1.17065	0.962181	1.51172	1.20451	2.34911	0.881488	2.84331	1.04583	0.830948	0.966436	1.21485	0.972316	2.07942	22.836	20.8441	44.6566	0.175925	0.0811509	0.370464	0.335469	0.144318	0.328291	0.584226	0.467591	0.80036	55084	SOBP
B3KT06;B3KPS3;Q53GA7;A8JZY9;F5H5D3;Q71U36-2;Q9BQE3;Q71U36;P68363;B7Z1K5;B4DQK4;F8VQQ4;Q8N532;Q1ZYQ1;P0DPH8;P0DPH7;B4DDU2;A0A1W2PQM2;Q9UQM3;P0DPH7-2;P68363-2	TUBA1C;TUBA1A;TUBA1B;TUBA2	41	3	17.5	143	0	175.81	436690000	TUBA1C	21	1.27673	0.548733	0.992329	0.382907	0.436842	0.324273	0.72584	1.45472	0.251606	0.466352	0.939264	0.319595	0.872466	39.0613	20.5808	60.1215	0.75138	0.0556665	0.00863183	0.620957	0.127102	0.0593251	1.07656	0.366312	0.340261	84790	TUBA1A;TUBA1C;TUBA1B;TUBA3C;TUBA3D
J3QLN6;J3QR64;J3KTB5;J3QL43;J3KT12;Q59F68;A8K7F6;A8K088;P60842-2;P60842;J3QKZ9;B4E047;J3KS25;J3QS69;Q14240-2	EIF4A1;EIF4A2	24	1	19.6	8	0	55.011	3643200	EIF4A1	839	1.05295	1.44318	0.853069	0.599647	0.650188	0.495081	0.540004	0.644614	0.643339	0.555603	1.1164	0.579356	0.611602	26.8838	13.1497	10.1485	0.0226659	0.61791	0.0189078	0.145413	0.40801	0.0758948	1.82537	0.947276	0.51895	1973	EIF4A1
C9J1G2;E7ETU0;C9JX00;B4DF16;C9JRD2;C9JXB9;A8K0R1;P25686-2;P25686	DNAJB2	9	1	9.8	1	0.0012376	6.5574	2632100	DNAJB2	953	0.471528	0.276762	1.25384	1.09477	0.959381	1.08174	1.00673	0.973679	1.08744	0.98373	0.667377	1.08798	0.979932	77.4892	0.60077	2.47855	0.164944	0.00810335	0.0791544	0.325359	0.0813996	0.135745	0.681045	1.11026	1.63024	3300	DNAJB2
Q7Z532;A8K0R3;B4DI63;P20774;Q5TBF5	OGN	5	3	9.1	22	0	37.171	10963000	OGN	455	0.435928	1.07062	0.600988	1.48172	2.93868	1.83328	6.05782	2.54952	1.39063	1.56851	0.702512	1.56854	3.84867	46.8748	14.9024	49.9665	0.00223136	0.0336465	0.0142689	0.0829161	0.108312	0.0696379	0.182534	0.407554	2.23276	4969	OGN
Q7Z3Z9;A8K139;P32004-3;P32004-2;P32004;Q86SE4	L1CAM	8	10	7.3	39	0	164.96	24378000	L1CAM	254	1.70459	1.88098	0.90455	0.811693	0.876153	0.747397	0.733742	0.90722	0.687765	0.567201	1.49671	0.748951	0.839038	34.7664	8.2754	11.0249	0.062478	0.242807	0.0287728	0.2112	0.25327	0.087347	1.78384	0.892631	0.500399	3897	L1CAM
A8K141;Q9UI47	CTNNA3	2	2	1.9	2	0	12	350740	CTNNA3	1601	1.17967	0.998649	1.07062	0.443561	1.01268	0.368605	0.794012	1.67002	0.174433	0.734438	1.08298	0.328866	1.1589	8.41607	42.2344	39.3424	0.94222	0.0183206	0.00469759	0.667688	0.0921092	0.0565998	0.934487	0.283774	0.303668	29119	CTNNA3
A8K168;P48163;Q8WVX2;B4DX99;P48163-2	ME1	5	2	3	1	0	13.143	321430	ME1	1609	1.00235	0.933496	1.00235	0.74836	0.307968	0.44759	0.750357	0.660452	3.5401	0.468964	0.979396	1.57868	0.572926	4.05872	108.019	40.8119	0.0561362	0.352496	0.880329	0.201988	0.310498	0.497191	1.70946	2.75548	1.61189	4199	ME1
A8K237;Q6BCY4;E9PRM4;E9PIV9;E9PMI2;E9PQW2;Q6BCY4-2	CYB5R2	8	5	16.7	15	0	30.439	2647900	CYB5R2	950	1.24208	2.32252	2.80907	0.557492	1.02394	0.589712	1.39359	1.04197	0.872853	0.773762	2.12456	0.673352	1.15317	37.7506	25.7699	18.0725	0.0644157	0.0294187	0.00704639	0.212606	0.101289	0.0575883	1.84237	0.583915	0.316937	51700	CYB5R2
G3V169;A8K257;B2R8U9;A8K249;P29466-2;P29466;E9PQW1;A0A1W2PRX7;Q5FBZ0;B4DKN4;B4DVD8;P29466-5;Q5EG05-2;Q5EG05;P29466-4;P29466-3	CASP1;CARD16	16	2	4.4	2	0	12.827	1257800	CASP1	1248	0.998481	0.330186	1.04042	1.08356	0.83184	0.922725	0.301265	0.637733	0.895741	0.920392	0.789696	0.967341	0.590279	50.4624	10.4975	45.4788	0.583324	0.110511	0.380916	0.564146	0.164467	0.332642	1.33784	1.63879	1.22495	834	CASP1;CARD16
Q8NDE0;A8K288;Q9HCJ6	DKFZp547P162;VAT1L	3	1	2.7	1	0.0012188	6.4868	230130	DKFZp547P162	1662	0.612536	0.320978	1.74151	0.97731	1.02614	0.974242	1.13294	1.07976	0.974026	1.09514	0.891675	0.975193	1.07962	84.1426	0.188345	4.94612	0.352496	0.0381092	0.445097	0.458884	0.111502	0.357669	0.825919	0.903278	1.09366	57687	DKFZp547P162;VAT1L
A8K2M0;P43686-2;P43686	PSMC4	3	2	6.5	2	0	15.768	532600	PSMC4	1503	1.03249	1.51878	0.75028	1.08796	0.58646	0.977723	1.12021	0.817274	1.0796	1.0218	1.10052	1.04843	0.841314	35.3233	5.85414	31.8174	0.406988	0.231356	0.97569	0.486046	0.248127	0.522267	1.30809	1.24618	0.95267	5704	PSMC4
B2R6W1;A8K2T4;P10643;B4E3S6	C7	6	5	5.5	9	0	61.812	4191300	C7	775	0.88445	0.810063	0.679438	1.12524	1.34432	1.27634	1.58908	3.02108	1.42061	3.01348	0.791317	1.27406	1.98483	13.1153	11.5925	45.6325	0.0127422	0.17845	0.0273048	0.130649	0.217154	0.0861414	0.398683	0.641901	1.61005	730	C7
A8K2W3;O95810	SDPR	2	3	6.6	3	0	23.707	623070	SDPR	1460	1.09085	0.841164	0.484137	1.63053	0.875532	3.18992	4.58864	1.92912	1.12853	1.33875	0.805383	1.98299	2.46443	37.862	54.208	77.6472	0.0546682	0.878039	0.027892	0.199181	0.478232	0.0871954	0.326803	0.804645	2.46217	8436	CAVIN2
H0YD13;H0Y2P0;B4DN59;A8K309;P16070-18;P16070-12;P16070-14;P16070-13;P16070-11;P16070-10;P16070-16;P16070-8;P16070-17;P16070-6;P16070-4;P16070-3;P16070-7;P16070-5;P16070;H0YE40;B4E2X0	CD44	33	5	26.7	21	0	40.339	56271000	CD44	129	0.868637	1.00096	1.55149	0.972309	0.340567	0.707589	0.317665	0.481998	1.08206	1.08183	1.14036	0.920652	0.380076	31.7568	20.9096	23.418	0.00334703	0.00728127	0.467058	0.0945835	0.0799689	0.366619	3.00035	2.42228	0.807334	960	CD44
K7ES42;B7Z2H3;B7Z959;B7Z2Z1;B7ZLP5;A8K329;Q15424-2;Q15424;Q15424-4;Q15424-3	SAFB	10	1	7.5	1	0.0074627	6.2299	10635000	SAFB	467	1.22435	0.495804	0.774934	1.09787	1.02629	1.08455	1.01156	0.977763	1.09042	0.98801	0.831696	1.09095	1.0052	44.1958	0.611619	2.475	0.400705	0.0171462	0.246506	0.483405	0.0912817	0.266434	0.827391	1.0853	1.31171	6294	SAFB
A8K335;Q92820;B4DVI2	GGH	3	2	4.7	2	0	11.134	1560400	GGH	1181	1.3712	1.06263	0.751519	0.525562	0.98664	0.395673	0.278105	0.58711	1.25761	1.0343	1.06178	0.726282	0.617285	29.1813	63.9841	57.5471	0.104404	0.76653	0.186847	0.259579	0.45113	0.229817	1.72008	1.17657	0.684022	8836	GGH
U3KQQ1;Q9NPL4;F5H0C8;D3DTL4;Q6FHV6;A8K3B0;P13929-3;P09104-2;P13929-2;P13929;P09104	ENO2;ENO3	11	1	9.3	2	0	8.1086	2256200	ENO2	1029	1.0947	1.57236	1.8307	0.981921	0.914661	0.97848	0.981328	0.952129	0.978486	0.961152	1.49926	0.979629	0.949372	24.9061	0.202634	3.52008	0.058074	0.298415	0.0766882	0.20268	0.28438	0.133443	1.57921	1.03187	0.65341	2027	ENO2;ENO3
E7EMD0;B4DDH3;B4E305;B4DKM8;B4DJI8;Q63HL4;B2R6E5;A8K3B4;Q59ED7;H0Y4R2;P16435	POR;DKFZp686G04235	11	1	2.2	2	0	6.9383	604470	POR	1468	1.11811	0.481794	0.624838	0.558404	0.497903	0.583823	0.650128	0.901309	0.737178	0.402872	0.741581	0.626468	0.683113	45.0169	15.4383	29.8217	0.888784	0.759659	0.714915	0.653029	0.448987	0.457475	1.08559	0.917078	0.844774	5447	POR
Q6IAX4;A8K3B9;Q16799-3;B7Z4K5;A8MT72;Q2NKQ5;Q16799-2;Q16799	RTN1	8	2	8.2	7	0	16.498	3872500	RTN1	810	1.03769	0.747049	0.801509	0.721135	0.736383	0.667795	0.886377	1.02704	0.587107	0.890387	0.862081	0.658679	0.883268	17.9214	10.2443	16.4566	0.912038	0.0564298	0.207399	0.66056	0.127689	0.243619	0.976013	0.745729	0.764057	6252	RTN1
A8K3C3;P50991-2;P50991;B7Z2F4;B7Z9L0;B7Z2Z8	CCT4	6	4	7.2	6	0	27.833	4382600	CCT4	757	1.11016	1.29943	0.905641	1.24473	1.45947	1.63219	0.931992	0.880825	1.10576	1.10175	1.10508	1.32756	1.09076	17.8216	20.55	29.3679	0.913858	0.337581	0.446447	0.66056	0.302851	0.357669	1.01312	1.21709	1.20133	10575	CCT4
Q8NB89;B4DE69;B4DQY1;B4DDF7;A8K7B7;A8K3H8;P30153;B3KQV6;C9J9C1	PPP2R1A	19	5	8.6	10	0	36.402	9180400	PPP2R1A	511	0.944038	0.696283	1.00715	1.44486	0.815373	1.43974	0.742088	1.01509	1.35774	0.865347	0.882491	1.41411	0.857516	18.6199	3.45735	16.4771	0.915267	0.00628303	0.0300059	0.661124	0.0774688	0.0890955	1.02912	1.64908	1.60241	5518	PPP2R1A
B3KSW0;Q53HA5;A8K3L7;B3KY94;O14735-3;O14735	CDIPT	6	1	5.4	2	0	17.989	9584900	CDIPT	492	0.962585	1.17506	1.00242	1.51672	0.745909	1.58061	1.01936	0.64874	1.2554	0.883579	1.04669	1.45091	0.804671	10.7907	11.8757	23.8822	0.209982	0.0145038	0.0923077	0.360428	0.0898867	0.14852	1.30077	1.80311	1.38619	10423	CDIPT
B4DSN5;A8K3M3;P18031	PTPN1	3	1	2.5	1	0	8.5383	278880	PTPN1	1633	0.954918	0.859731	0.952239	0.529274	0.648089	0.486238	0.732403	0.377421	0.709558	0.980099	0.922296	0.575023	0.585971	5.87656	20.6045	31.6508	0.0633588	0.980975	0.0307105	0.212094	0.505725	0.0897725	1.57396	0.981317	0.623469	5770	PTPN1
C9JW96;Q6PUJ7;Q6FHP5;Q53FV0;A8K401;P35232;C9JZ20;E7ESE2;E9PCW0	PHB;HEL-S-54e	13	5	19.5	19	0	56.672	33969000	PHB	194	0.81836	0.872901	1.036	1.66924	1.25909	1.40667	1.06745	1.00465	1.09808	1.08101	0.909087	1.39133	1.1104	12.4566	20.5476	11.9367	0.288197	0.176453	0.0615972	0.421312	0.215936	0.119265	0.818705	1.253	1.53047	5245	PHB;HEL-215
C9J8Q5;X5DNC0;X5DQN2;X5D8T4;A8K435;X5D299;P51649;P51649-2;B4DGP6	ALDH5A1	9	2	3.4	3	0	18.527	2846600	ALDH5A1	923	0.774297	0.829132	0.973523	1.07051	1.2806	0.56803	0.781077	1.32985	0.815203	0.815863	0.858984	0.817916	1.13051	11.9808	30.7187	26.8568	0.313212	0.235232	0.774222	0.437747	0.250426	0.474164	0.759819	0.723492	0.95219	7915	ALDH5A1
V9HWF5;A8K486;P62937;B4DM82;P62937-2;B2RE56;Q71V99	HEL-S-69p;PPIA	18	7	31.5	103	0	62.573	472300000	HEL-S-69p	19	0.980209	0.66382	0.784205	1.01882	0.706567	1.07775	0.620784	0.862751	1.13249	0.56466	0.809411	1.07635	0.730034	19.7295	5.28167	16.8045	0.664533	0.016148	0.150382	0.596401	0.0902135	0.201795	1.10873	1.47439	1.3298	5478	PPIA
Q6NZ55;A8K4C8;P26373;P26373-2;J3KS98;J3QSB4	RPL13	8	4	16.6	9	0	62.239	13935000	RPL13	386	1.08817	1.2063	0.863167	0.767855	0.285446	0.743013	0.984807	0.456845	0.931794	1.12512	1.05255	0.814221	0.575699	16.5616	12.5981	63.3169	0.0577217	0.238168	0.233353	0.20268	0.250968	0.25874	1.82829	1.41432	0.773573	6137	RPL13
Q5QPM1;Q5QPL9;A8K4T9;Q53GL6;Q9UKM9-2;Q9UKM9;Q5QPM0;Q5QPM2;B4DSJ1	RALY	9	4	19.9	5	0	31.591	4721800	RALY	727	1.33984	0.946596	0.680736	1.79765	0.655637	0.923081	1.00698	1.07563	1.0103	1.06157	0.989057	1.24368	0.912749	33.5266	38.7347	24.6832	0.831063	0.31744	0.478626	0.637248	0.293943	0.369985	1.0836	1.36256	1.25744	22913	RALY
D6RAT0;Q6NXR8;A8K4W0;P61247;D6R9B6;B7Z3M5;D6RB09;E9PFI5;H0Y9Y4;D6RG13;D6RED7;D6RAS7;H0Y8L7	RPS3A	14	4	15	15	0	33.976	21625000	RPS3A	282	1.19349	0.814309	0.856698	0.838126	1.18221	1.10038	0.558417	1.51162	0.985994	0.695928	0.954831	0.974833	1.08408	21.7594	13.4877	44.6571	0.864474	0.924897	0.900294	0.647442	0.489125	0.500971	0.880774	0.899224	1.02095	6189	RPS3A
Q5QNZ2;Q53GB3;Q08ET0;A8K4W2;P24539	ATP5F1;hCG_39985	5	3	12.3	13	0	24.536	15471000	ATP5F1	360	0.615552	0.608949	0.833596	0.723402	0.986582	0.816005	0.650958	0.702448	0.879628	0.842199	0.686032	0.806345	0.779996	18.6342	9.74266	23.1734	0.6101	0.764944	0.429184	0.576133	0.450882	0.350646	0.879533	1.03378	1.17537	515	ATP5PB
A8K582;Q8N6F1-2;Q8N6F1-3;Q8N6F1	CLDN19	4	1	4.3	1	0.0074499	6.2229	1195000	CLDN19	1274	1.01228	0.838051	1.01286	0.44876	2.19188	0.377082	0.686547	2.98191	0.46423	0.641876	0.954399	0.430024	1.95345	10.5575	10.8127	59.695	0.200352	0.0315326	0.00458015	0.355797	0.105214	0.056489	0.488572	0.220136	0.45057	149461	CLDN19
H3BM75;B4DTA9;D3DUL8;A8K5C2;Q6P9B6	TLDC1;KIAA1609	5	1	4.1	2	0.0083799	6.114	2056200	TLDC1	1064	2.45437	0.505086	1.19368	1.23504	2.0261	1.14135	1.87179	1.85329	1.03567	1.31653	1.38438	1.13736	1.91706	71.4065	8.76991	4.94939	0.232002	0.000939518	0.990487	0.376181	0.0664538	0.526122	0.722137	0.593282	0.821564	57707	TLDC1
B4DHS3;Q59G49;Q49AS9;O15187;Q2TSD2;A8K5C4;Q01085;Q01085-2	TIAL1	8	1	4.4	1	0.0052386	6.2881	1390100	TIAL1	1218	0.989062	1.0459	0.988298	1.78311	0.198239	1.62464	0.889495	0.814622	1.30729	0.580029	1.00775	1.57168	0.634118	3.27819	15.4159	59.8208	0.143511	0.0695831	0.0344686	0.311375	0.135899	0.0944874	1.58922	2.47853	1.55959	7073	TIAL1
K7ER90;K7EL20;K7ENA8;Q6IAM0;A8K5K5;O75821;B0AZV5;K7EL60	EIF3G	8	2	7.5	4	0	12.874	2313000	EIF3G	1011	1.07448	0.523253	1.01745	1.16077	0.796422	0.92177	0.866003	0.802169	0.893853	1.78926	0.871729	0.992131	0.821531	34.7738	14.7874	4.70105	0.972225	0.0948914	0.553846	0.673705	0.152656	0.400522	1.0611	1.20766	1.13812	8666	EIF3G
H9XFB4;A8K5M4;Q13177	PAK2	3	1	16.3	1	0.0018149	6.4545	1310200	PAK2	1234	1.01395	1.03884	1.01463	0.707814	0.800606	1.19191	0.494727	0.841252	0.674434	0.907179	1.02248	0.858053	0.712195	1.38666	33.7521	26.5976	0.0963006	0.51145	0.403464	0.252433	0.374162	0.342475	1.43567	1.2048	0.839192	5062	PAK2
H3BQF7;H3BMU1;H3BUI0;J3KR23;B4DM80;B4DLP1;A8K5S3;P53990-2;P53990-3;P53990;P53990-4;P53990-5	IST1	12	1	6	2	0	6.9531	9475400	IST1	495	0.738907	0.0394402	1.06228	1.38682	0.850072	1.18981	1.06409	1.08176	1.11387	0.98898	0.613544	1.23017	0.998641	85.213	11.4523	12.9143	0.164709	0.0953611	0.0648268	0.325359	0.152656	0.121706	0.614379	1.23184	2.00502	9798	IST1
H0YBE1;A8K607;E7ESC6;Q9UIA9	XPO7	4	1	5.8	1	0.0046593	6.2897	553980	XPO7	1492	0.933434	0.938496	0.929588	1.1867	1.97775	1.28145	0.618208	0.801556	1.52767	1.03946	0.93384	1.33194	1.1325	0.478449	13.2139	65.1407	0.869289	0.462537	0.0588961	0.649788	0.355868	0.11751	0.82458	1.1761	1.42631	23039	XPO7
B7ZB32;Q9BR63;A8K666;Q9NSD9-2;Q9NSD9	FARSB	5	3	5.7	5	0	23.805	2593500	FARSB	959	0.897688	0.454322	0.70829	0.936785	0.80901	1.12543	1.03296	0.940362	1.08013	1.04069	0.686766	1.04745	0.927444	32.3932	9.40173	12.1335	0.20963	0.240106	0.0772167	0.360357	0.251421	0.133641	0.740494	1.12939	1.52519	10056	FARSB
V9HW72;A8K690;P31948-3;P31948;P31948-2	HEL-S-94n;STIP1	8	10	14.7	21	0	71.139	16745000	HEL-S-94n	342	0.948367	0.505962	1.17763	1.11323	1.17334	1.24186	1.27119	0.764313	1.29957	0.972064	0.877319	1.21822	1.06962	38.9167	7.83045	25.1389	0.48209	0.410393	0.178391	0.521106	0.334289	0.224007	0.820218	1.13893	1.38857	10963	HEL-S-94n;STIP1
B4E0K9;A8K6A7;O00754	MAN2B1	3	1	0.8	1	0	7.9235	202720	MAN2B1	1674	0.965308	0.82988	0.963204	1.43746	1.655	0.997441	0.835653	0.771566	1.34556	2.05991	0.919464	1.26016	1.08741	8.43852	18.4192	45.2999	0.718144	0.499472	0.145978	0.610457	0.370079	0.198235	0.845557	1.15886	1.37053	4125	MAN2B1
A8K6L3;Q9BZ67-2;Q9BZ67-3;Q9BZ67	FRMD8	4	1	1.7	1	0	7.4118	1256600	FRMD8	1250	1.18602	0.751778	0.980116	0.953014	1.09983	0.951886	1.03585	0.998296	0.950519	1.00954	0.972639	0.951806	1.04466	22.333	0.131262	4.91394	0.689196	0.0466236	0.984263	0.601341	0.121116	0.524613	0.931059	0.911117	0.978581	83786	FRMD8
H0YJL5;Q5TZX9;B2RE64;A8K6M4;Q9UEU0-2;Q9UEU0	VTI1B	6	1	10.7	1	0	7.3657	1592900	VTI1B	1172	0.981459	1.66967	1.311	1.00515	0.949898	0.999802	1.03597	0.998396	1.00094	1.00965	1.32071	1.00196	0.994755	26.0624	0.280989	4.33797	0.253611	0.824251	0.27475	0.391353	0.467078	0.28517	1.32767	1.00724	0.758655	10490	VTI1B
H3BV16;H3BPJ9;A8K761;O96000-2;O96000	NDUFB10	5	1	7.7	2	0.0083705	6.1129	1716400	NDUFB10	1145	0.869393	1.22573	1.09634	1.00526	1.04784	0.999905	0.944388	0.920671	1.00104	0.92823	1.06382	1.00207	0.970965	16.9558	0.281383	6.96417	0.680329	0.512625	0.815619	0.599286	0.374705	0.483354	1.09563	1.03203	0.941953	4716	NDUFB10
A8K7L8;P33241-2;P33241;P33241-3;Q16003;Q9UEV8;A8K2L4	LSP1	7	2	6.5	6	0	14.647	8022700	LSP1	551	0.903914	0.508352	0.954726	0.798646	1.63029	0.806055	0.951252	1.04668	0.962858	0.990993	0.788997	0.855853	1.20941	30.9722	10.8363	30.3952	0.138696	0.121609	0.675514	0.308298	0.17498	0.442322	0.652383	0.707663	1.08474	4046	LSP1
Q96BA4;B4DZX0;Q53GX6;A8K7Q1;Q02818;B3KUR6;H7BZI1	NUCB1	7	2	10.2	5	0	21.93	16890000	NUCB1	339	0.684336	0.894963	1.11161	1.27469	0.50936	1.0717	0.769298	0.691679	1.24968	1.32251	0.896969	1.19869	0.656779	23.8182	9.23361	20.3169	0.217968	0.00963007	0.174985	0.3676	0.0843986	0.221273	1.36571	1.82511	1.33638	4924	NUCB1
A8K897;Q8N1F7;H3BV15;H3BV11;H3BRI8;H3BM93;H3BVG0;Q8N1F7-2	NUP93	8	2	2.3	2	0	12.608	275560	NUP93	1636	1.05305	0.648669	0.509591	1.01808	0.936073	1.27402	1.01428	1.08358	0.944924	0.480832	0.737104	1.07901	1.01131	38.3008	16.0151	7.29719	0.179096	0.608514	0.122079	0.338948	0.405788	0.17814	0.728861	1.06694	1.46385	9688	NUP93
B4DYA7;A8K8D9;P11413;P11413-2;E7EUI8;Q2VF42;Q2Q9H2;Q2Q9B7;P11413-3	G6PD	12	3	5.5	4	0	40.899	932730	G6PD	1343	1.41809	0.290265	1.15749	0.843579	1.76248	0.957508	0.704915	0.975342	1.45633	0.500028	0.955285	1.08581	1.14758	61.812	30.0146	47.8763	0.55185	0.977745	0.506224	0.551367	0.50436	0.380887	0.832434	0.94617	1.13663	2539	G6PD
I3L3Q4;A8K8F0;F6TLX2;Q9Y3E8;Q9HC38-3;Q9HC38-2;B3KV49;B4DX01;B7Z403;Q9HC38	GLOD4	10	2	8.8	6	0	17.468	5647400	GLOD4	670	1.07747	0.378153	0.781058	1.72679	1.45184	1.52528	1.05264	0.796306	1.51786	0.89204	0.745562	1.58998	1.10026	47.0798	7.45568	30.0247	0.219847	0.0736348	0.0192014	0.368287	0.139191	0.0761578	0.677621	1.44509	2.13259	51031	GLOD4
A8K8F9;Q59EE9;P51178;P51178-2;B3KXR5;Q5HYD7	PLCD1;DKFZp686K101	11	3	3.4	5	0	20.544	2157400	PLCD1	1045	1.09402	1.02427	1.07751	0.998459	1.77503	1.23904	0.659866	1.28397	1.293	1.21631	1.06527	1.17683	1.23962	3.42188	13.3252	45.0864	0.827363	0.951967	0.63623	0.636892	0.496077	0.429082	0.85935	0.949348	1.10473	5333	PLCD1
A8K8U1;Q86VP6-2;Q86VP6;A0A0C4DGH5	CAND1	12	5	3.9	8	0	32.262	952010	CAND1	1338	1.11111	1.09311	0.909857	1.06926	0.916973	1.23579	1.10441	0.919005	1.18955	0.959569	1.03803	1.16487	0.980131	10.7283	7.37957	10.9819	0.762654	0.0776277	0.53852	0.620957	0.142033	0.395647	1.05907	1.18848	1.12219	55832	CAND1
B7Z3H9;A8K920;Q9ULL4;Q9ULL4-2;B7Z3G6	PLXNB3	5	2	1.2	3	0	12.692	148580	PLXNB3	1700	1.3144	1.14284	1.63654	0.917672	1.05914	0.919287	1.09523	1.04823	0.916293	1.06197	1.36459	0.917751	1.06753	18.368	0.163303	2.30428	0.224545	0.00164416	0.0570757	0.371129	0.0664538	0.116853	1.27827	0.859692	0.672546	5365	PLXNB3
A8K930;Q8NDI1-3;A0A140VK17;Q8NDI1-2;Q8NDI1	EHBP1	8	3	2.2	9	0	35.443	3032000	EHBP1	896	1.07758	1.17485	1.20002	0.415827	0.553502	0.552046	0.889907	0.644027	0.421524	0.870742	1.15082	0.463132	0.695812	5.61861	16.6377	25.0181	0.0270699	0.0634762	0.0026424	0.153743	0.130819	0.0528679	1.65392	0.6656	0.402438	23301	EHBP1
A8K940;Q66K74-2;Q66K74	MAP1S	3	1	1.2	1	0.0075101	6.2489	65286	MAP1S	1720	0.933164	0.91816	0.929303	0.909017	0.508178	0.698924	1.24602	0.258223	0.379973	0.739763	0.926876	0.662638	0.670806	0.840525	40.2002	76.5625	0.223429	0.818379	0.164651	0.370925	0.465004	0.21314	1.38173	0.987824	0.714916	55201	MAP1S
G3V4W0;B4DY08;B2R5W2;G3V4C1;D3DPI2;B2R603;G3V2Q1;A8K9A4;P07910-4;P07910-2;P07910;G3V555;G3V5V7;G3V575;B4DQQ2;G3V2D6;G3V576;B3KX96;P07910-3	HNRNPC;hCG_1641229	31	3	11.1	9	0	23.373	37078000	HNRNPC	174	1.20364	0.915847	0.707636	1.24532	0.649906	0.620009	2.17973	0.59847	0.835512	1.39879	0.942373	0.900279	1.1427	26.4292	35.283	78.626	0.952261	0.853083	0.834292	0.668377	0.473558	0.486385	0.824689	0.787851	0.955332	3183	HNRNPC
Q6IPT9;Q6IPS9;Q6IPN6;Q53HR5;Q53HM9;Q53GA1;Q53G85;A8K9C4;Q5VTE0;P68104;Q504Z0;B4E2C5;Q8IUB0;Q53HR1;Q96RE1;Q53G89;A0A087WVQ9;Q53GE9;P68104-2;Q6P4C9;B4DNE0;Q16577;B4DV42;Q9NZS6;A0A087WV01;Q9H2I7;Q53HQ7;Q96C29;Q8TBL1;Q6P082;Q96CD8;Q14222	EEF1A1;EEF1A1P5;EEF1A1L14;PTI-1;EEF1A	35	4	13.4	73	0	91.174	172270000	EEF1A1	49	1.00508	0.859066	1.00021	0.71322	0.526655	0.686264	0.570549	0.780866	0.653358	0.62273	0.954783	0.68428	0.626023	8.68568	4.38126	21.7055	0.0454492	0.459601	0.0586025	0.186731	0.355229	0.117249	1.52516	1.09306	0.716687	1915	EEF1A1;EEF1A1L14;EEF1A1P5;PTI-1
A8K9L3;P60201;B1B1G3;B1B1G4;B1B1G6;B4DI30;Q5U0F3;Q5U0F2;A0A0S2Z4D4;B4DI21;P60201-2	PLP1	13	3	11.6	52	0	306.95	24009000	PLP1	257	0.785412	2.04716	8.69599	0.368624	1.01876	0.430191	0.620166	1.48733	0.347998	0.516764	3.84286	0.382271	1.04208	110.595	11.1863	41.6522	0.147035	0.018027	0.00904287	0.313155	0.092006	0.0606426	3.68767	0.366834	0.0994757	5354	PLP1
Q4G0W6;G5EA42;A8K9L8;Q9NZR1;H0YKU1;H0YNJ8;Q5HYL6;Q9NZR1-2;Q9NYL9	TMOD2;TMOD3;DKFZp686E1899	9	2	5.9	4	0	18.668	2389500	TMOD2	995	1.47441	0.778314	0.85163	0.231581	0.202923	0.120508	0.361435	0.601602	0.141554	0.340595	1.03478	0.164548	0.388653	36.963	35.8551	51.6471	0.016559	0.0733999	0.000998238	0.136068	0.139191	0.0528679	2.66249	0.423379	0.159016	29767	TMOD2;TMOD3;DKFZp686E1899
E9PHR9;C9J6E1;D3DNG6;B2R720;A8K9V0;Q9NRQ2-2;Q9NRQ2	PLSCR4	7	1	3.8	1	0	7.0982	1494200	PLSCR4	1195	1.29488	0.699764	0.885031	1.06187	1.03397	1.05172	0.973523	0.945495	1.05571	0.954206	0.959893	1.05643	0.984329	31.7265	0.484069	4.59356	0.822725	0.0809747	0.613388	0.635737	0.144318	0.419649	0.975175	1.07325	1.10057	57088	PLSCR4
Q9UH97;B4DG27;Q8IUM0;Q3C1E7;B4DUX4;A8KAG5;P28906-2;P28906;Q5JTA5;Q7Z375	CD34;DKFZp686I22213	10	2	8.3	2	0	13.259	12593000	CD34	417.5	0.987165	1.04003	0.986293	1.53853	0.822947	0.881743	0.994176	1.26307	1.62187	0.73313	1.00449	1.34738	1.02673	3.06375	30.0881	21.6085	0.976982	0.323312	0.313858	0.674983	0.296219	0.304485	0.978343	1.3123	1.34135	947	CD34
A8KAK1;Q9NYU2-2;Q9NYU2	UGGT1	5	3	1.6	4	0	19.31	548100	UGGT1	1493	0.822224	0.891332	0.780054	0.513143	0.712075	0.618236	0.69159	0.477418	0.641467	0.774412	0.831203	0.590949	0.627028	6.75881	11.5704	20.7279	0.158779	0.768174	0.0654727	0.323339	0.45113	0.122298	1.32562	0.94246	0.710956	56886	UGGT1
B3KWY2;Q8IXJ3;B4DZB1;B3KX19;Q6IBM8;A8KAP3;Q15029-2;Q15029-3;Q15029	SNRP116;U5-116KD;EFTUD2	9	1	1.5	1	0	7.6278	567790	SNRP116	1488	1.13973	0.43291	0.786798	0.945549	1.01622	0.945008	1.05342	1.0131	0.943293	1.02508	0.78648	0.944617	1.02758	44.9357	0.124702	2.18299	0.27798	0.0116853	0.404228	0.413443	0.0870034	0.342475	0.765371	0.919264	1.20107	9343	EFTUD2
A8KAQ3;Q99523;Q99523-2	SORT1	4	4	4.6	5	0	53.104	3083800	SORT1	882	0.793402	2.96484	1.41527	0.437204	0.585809	0.746169	1.7508	0.661239	0.385789	1.32983	1.7245	0.523054	0.999281	64.8453	37.2669	65.2391	0.264474	0.201351	0.0156195	0.403279	0.232006	0.0713851	1.72574	0.52343	0.303307	6272	SORT1
B4DFH8;B4DZ17;Q59GC1;R9WQY1;A8MQB8;G3V0J0;X5D907;X5DQX7;Q06787-8;Q06787-6;Q06787-2;Q06787-4;Q06787-5;Q06787-9;Q06787-7;Q06787-3;Q06787;A0A087WXC0;R9WPL0;A0A087WXI3;R9WNI0;W5ZQ92;Q06787-11;Q06787-10	FMR1	24	2	6.3	2	0	11.135	286060	FMR1	1629	1.59701	0.539988	0.754946	1.02193	1.03813	1.01519	1.06255	1.02079	1.01715	1.03315	0.963981	1.01809	1.04049	57.9529	0.34062	2.01633	0.601409	0.312096	0.636935	0.571729	0.292211	0.429235	0.926468	0.978473	1.05613	2332	FMR1
Q6NZ59;Q6IB54;A8MUH2;P18859;P18859-2	ATP5J	5	1	17.6	2	0	18.78	1605900	ATP5J	1165	0.956728	1.84758	1.29647	0.551959	0.613043	0.796698	0.596434	0.558508	1.14088	0.691711	1.36692	0.829847	0.589328	32.8903	35.6522	4.74322	0.00874927	0.203406	0.0918967	0.12006	0.233136	0.14852	2.31946	1.40812	0.607091	522	ATP5J;ATP5PF
A8MX94;V9HWE9;P09211;A0A087X2E9;C7DJS2;C7DJS1	GSTP1;HEL-S-22	6	2	9.8	3	0	23.782	5052900	GSTP1	703	0.96941	0.883204	0.967535	1.18094	0.630867	1.08667	0.78288	0.785032	1.24143	0.648786	0.94005	1.16968	0.732926	5.23792	6.66769	12.0603	0.140869	0.00493247	0.198062	0.309116	0.0764219	0.236817	1.2826	1.5959	1.24428	2950	GSTP1;HEL-S-22
A8YXX5;B2R9K5;A4FVA6;A0A024RD08;A0A024RCX4;H0Y8C3;Q8IW90;Q96EU6-2;Q96EU6;Q9NZJ7-2;Q9NZJ7	PIG60;MTCH1;RRP36	11	2	5.6	4	0	13.164	4552700	PIG60	739	1.16066	0.735553	1.41499	0.771888	0.388425	1.01555	0.948215	0.882373	0.584082	0.46899	1.10374	0.790505	0.739671	31.1013	27.3666	41.3649	0.221491	0.747622	0.261304	0.369536	0.446074	0.277105	1.4922	1.06873	0.716209	88745	MTCH1;RRP36
A9LSU1;Q59F15;P02462;A0A0A0U994;A7MBN3;P29400;P29400-2	COL4A1;COL4A5	8	3	17	36	0	41.676	9968200	COL4A1	485	1.16829	1.64194	1.48861	1.09061	1.69706	1.02452	1.51645	1.09775	0.951111	1.15158	1.43295	1.02208	1.43709	16.8659	6.82748	21.3931	0.989841	0.0631826	0.103464	0.678536	0.130819	0.161444	0.997119	0.711218	0.713273	1282	COL4A1;COL4A5
A9QQ21;A9QQ20;A9QQ18;A9QQ17;A9QQ14;A9QQ13;A9QQ23;A9QQ22;Q9NQA3;C4AMC7;Q6VEQ5;B4DTD2;B4DJQ2;B4DG24;B4DHT3;Q86WN0;Q6VEQ4;A8K6B7;A8K222;Q9NSV7;A9QQ16;A9QQ15;A9QQ12;Q7Z3N4;A8K0Z3;A8MWX3	WASH;WASH6P;WASH3P;WASH2P;DKFZp434K1323;DKFZp686C24272;WASH1;WASH4P	26	2	5.7	2	0	11.574	1106700	WASH	1294	0.861907	0.457203	1.57903	0.968972	1.08888	0.839686	0.739134	0.741355	0.674936	1.091	0.966048	0.827865	0.856457	58.8087	17.8017	23.5024	0.974281	0.880622	0.911333	0.674204	0.47893	0.504929	1.12796	0.966616	0.85696	100287171	WASH;DKFZp686C24272;WASH2P;WASH3P;WASH4P;WASH6P;WASHC1
E9PCT5;A9XTE5;Q2TNI1;Q59E85;Q03135	CAV1	5	1	10.2	7	0	14.185	19119000	CAV1	309	0.530887	0.381179	0.80498	1.37822	1.08066	3.00418	2.14693	1.22042	1.64324	1.05077	0.572349	2.00855	1.48267	37.5507	43.4328	39.0846	0.0125073	0.399119	0.00598943	0.130649	0.330045	0.0571837	0.386026	1.35468	3.5093	857	CAV1
B4DUJ2;H0YBZ2;U6FVB0;A9YLN4;M1VPF6;P04233-2;P04233	CD74;CD74-Ntrk1 fusion gene;CD74/ROS fusion;CD74-ROS1_C6;R32	7	1	5.6	4	0.0012217	6.4906	2772700	CD74	934	1.04363	1.77763	1.38977	0.523309	0.733069	0.619861	1.08771	0.807502	0.531036	1.68094	1.40367	0.558069	0.876094	26.1598	9.61407	21.3456	0.0697005	0.0256606	0.00593071	0.220229	0.0985143	0.0571837	1.6022	0.636996	0.397577	972	CD74;CD74-Ntrk1 fusion gene
E9PDF6;B0I1S9;O43795-2;O43795;H7C2Y7;B3KQI2	MYO1B	6	3	2.3	3	0	17.543	209550	MYO1B	1671	0.954685	0.980734	0.951994	1.35522	1.83873	1.62832	1.21463	2.34053	1.25137	1.29742	0.962471	1.41164	1.79796	1.64923	13.7927	31.372	0.0291838	0.353787	0.048209	0.155729	0.31069	0.107972	0.535313	0.785132	1.46668	4430	MYO1B
Q6ICN0;B3KR50;B0LPF3;P62993-2;P62993	GRB2	5	1	3.7	2	0.0012165	6.4833	4869300	GRB2	719	1.13145	0.485707	1.1947	0.706737	0.463161	0.702883	0.438541	0.803831	0.442489	0.604759	0.937286	0.61737	0.568511	41.8608	24.5337	35.9122	0.198356	0.714445	0.273811	0.355797	0.439011	0.28517	1.64867	1.08594	0.658678	2885	GRB2
C9JHP4;C9K0Q7;B4DEH4;B0QY90;B3KPB9;B0QY89;Q9Y262	EIF3L	7	1	6.7	2	0	14.179	3051500	EIF3L	891	1.1713	0.650245	0.87108	2.08625	1.39339	1.6882	1.4338	0.957102	1.15034	0.855656	0.897543	1.6416	1.26143	29.139	28.612	20.9547	0.186494	0.298591	0.0399295	0.346274	0.28438	0.101578	0.711528	1.30138	1.82899	51386	EIF3L
B0YIW5;Q6MZV5;B0YIW6;P48444-2;P48444;Q6P1Q5	ARCN1;DKFZp686M09245	6	2	3.9	4	0	39.684	2309600	ARCN1	1013	1.00678	1.82034	0.914618	1.16188	1.06072	1.28021	0.925081	1.3459	1.24511	1.27325	1.24724	1.22907	1.11057	39.9639	4.94482	19.3408	0.790605	0.384146	0.904932	0.626972	0.32328	0.502931	1.12307	1.1067	0.985427	372	ARCN1;DKFZp686M09245
B0YJ73;Q15404;Q32Q10;Q15404-2	RSU1	4	2	7.9	13	0	12.448	2693800	RSU1	943	1.11191	0.725207	0.943322	1.33374	1.44011	1.35525	1.50685	0.993924	1.1859	1.39569	0.926814	1.29163	1.31363	20.9191	7.13774	21.2294	0.150969	0.989724	0.108632	0.316548	0.507822	0.16737	0.705538	0.983254	1.39362	6251	RSU1
B0ZBD0;Q8WVX7;P39019	RPS19	8	3	20	10	0	37.003	42331000	RPS19	159	1.04508	2.66985	1.06446	1.40989	1.07682	1.01814	0.900068	0.797123	1.30281	1.16873	1.59313	1.24361	0.92467	58.5335	16.281	15.2986	0.187904	0.0743394	0.652261	0.347764	0.139611	0.434041	1.72292	1.34493	0.780609	6223	RPS19
I3L0S6;F6VX93;B1AA15;Q5VIR6-3;Q5VIR6;Q5VIR6-4;E7EVT8;B1AA16;B1AA17;Q5VIR6-2	VPS53;HCCS1	10	2	8.3	2	0	12.468	1663000	VPS53	1156	0.933463	1.3898	0.76638	1.15052	0.320538	1.10612	1.31904	0.766492	0.780844	0.765721	1.02988	1.0125	0.802024	31.3336	19.935	62.3672	0.390546	0.424486	0.99906	0.478322	0.338343	0.528183	1.2841	1.26243	0.98312	55275	HCCS1;VPS53
B1AH87;Q13850;P30536;Q8N730;O76068	TSPO;PBR	5	2	15	13	0	14.907	7428800	TSPO	584	0.944993	1.44816	1.86486	0.957512	0.866817	0.788842	0.852103	0.770978	1.0222	0.759412	1.41934	0.922852	0.829966	32.4524	13.0551	6.21854	0.0572519	0.31286	0.127187	0.20268	0.292211	0.181765	1.71011	1.11192	0.650199	706	PBR;TSPO
B1AK13;P35914-3;P35914-2;P35914;H0Y2L7	HMGCL	13	3	7.3	5	0	19.458	4504500	HMGCL	743	0.642862	0.911991	0.802301	0.832728	0.768261	0.862108	0.470996	0.55332	1.0519	0.92756	0.785718	0.91558	0.597525	17.2236	12.9939	25.6865	0.239577	0.043394	0.470288	0.381288	0.116834	0.367421	1.31495	1.53229	1.16528	3155	HMGCL
Q7L4N0;B1AK87;B2R7T8;B1AK88;B4DWA6;P47756-2	CAPZB	6	1	20	4	0	13.825	8594200	Q7L4N0	528	0.719134	0.924752	0.855821	1.07943	1.31283	1.17447	0.664256	0.988571	1.17994	0.938362	0.833236	1.14461	0.988553	12.5598	4.93785	32.8044	0.612214	0.407223	0.0828538	0.576133	0.333534	0.139433	0.842884	1.15787	1.3737	832	CAPZB
V9GYE7;B1AKG0;P36980-2;P36980;Q03591	CFHR2;CFHR1	5	1	8.7	1	0	7.8742	509240	CFHR2	1511	1.02002	0.84774	1.02106	2.18967	2.68439	2.63696	0.714972	3.31344	1.62697	3.46519	0.96294	2.1512	2.2376	10.3607	23.5261	60.584	0.138755	0.809571	0.00874927	0.308298	0.462554	0.0596255	0.430345	0.961388	2.234	3080	CFHR1;CFHR2
B1AKK2;O94760;B4E3V1;B4DYP1;B4DGT0;O94760-2	DDAH1	6	3	13	7	0	26.152	11485000	DDAH1	445	1.19371	0.971492	0.983484	0.555074	1.61527	1.10739	1.60938	2.00926	0.585665	0.718443	1.04956	0.749377	1.74464	11.9079	41.4247	13.1369	0.018027	0.0156195	0.155314	0.140401	0.0902135	0.205193	0.601593	0.429532	0.71399	23576	DDAH1
C0IMJ3;B1ALD9;Q15063-4;Q15063-3;A0A024RDT5;A0A024RDS2;Q15063-7;Q15063-2;Q15063-5;Q15063;Q15063-6	POSTN	14	4	4.7	5	0	27.443	929420	POSTN	1346	0.44034	0.634467	0.591177	0.695524	0.637598	0.865511	0.646015	0.77666	1.75614	10.4842	0.555328	1.10573	0.686757	18.3509	51.5185	11.3535	0.294656	0.206283	0.0519671	0.424619	0.233988	0.11136	0.808623	1.61007	1.99112	10631	POSTN
B1AP15;H3BLV0;B2R658;B1AP13;B4DUF2;H7BY55;P08174-4;P08174;P08174-3;P08174-5;P08174-2;P08174-6;P08174-7;A0A2H4ZEU7;A0A223PIC2;B4DPY4;Q8TD12;A0A172WBW8;Q8TD11;Q8TD13	CD55	20	2	5	2	0	11.316	977500	CD55	1328	0.982807	1.2951	0.648213	1.03065	0.953164	1.02317	1.0422	1.00365	1.02558	1.01516	0.975374	1.02647	0.999671	33.1676	0.371927	4.46653	0.815443	0.456782	0.737757	0.633584	0.354494	0.46288	0.975695	1.0268	1.05238	1604	CD55
B1AQP2;Q9UHV9	PFDN2	2	2	11	6	0	17.946	28287000	PFDN2	223	0.744145	0.274257	1.01725	0.991463	0.879206	0.957502	0.784053	1.00144	0.9516	1.28485	0.678551	0.966855	0.888231	55.3849	2.22523	12.2684	0.317087	0.293834	0.178861	0.43954	0.281619	0.224122	0.763935	1.08852	1.42488	5202	PFDN2
R4GN70;R4GMQ4;R4GMS8;R4GMN5;R4GN78;F8VR14;B4DJA1;B7Z9I9;Q6V0K8;B1VKB5;H0YI72;Q49AR9;Q7Z6G8-9;Q7Z6G8-8;Q7Z6G8-10;Q7Z6G8-7;Q7Z6G8-2;Q7Z6G8-5;Q7Z6G8-4;Q7Z6G8-3;Q7Z6G8-6;Q92625;Q7Z6G8	ANKS1B;ANKS1A	23	1	55	1	0	6.8921	5424500	ANKS1B	685	0.819801	0.972018	1.15383	1.01121	0.970381	1.00536	1.02779	0.991489	1.0068	1.0024	0.981882	1.00779	0.996554	17.0317	0.302385	2.91385	0.902877	0.665531	0.862948	0.65833	0.423968	0.492207	0.985278	1.01127	1.02639	56899	ANKS1B;ANKS1A
B2MUD5;P08246	ELA2;ELANE	2	2	9.4	7	0	12.335	2988700	ELA2	906	0.693463	0.484981	0.494323	1.40864	2.71064	4.62528	1.10803	1.25166	1.7891	1.15339	0.557589	2.60767	1.69011	21.12	67.402	52.4651	0.00898415	0.447798	0.00534351	0.120605	0.34922	0.0565998	0.329913	1.5429	4.67669	1991	ELANE
Q96IR1;Q53HV1;B2R491;P62701;B7Z1M6;C9JEH7;A4FU11;Q53HI6;Q496E4;Q8TD47;P22090	RPS4X;RPS4Y1;RPS4Y2	11	3	10.7	5	0	31.468	20960000	RPS4X	292	1.01741	0.421943	0.718021	0.822325	0.646617	1.2655	0.939183	0.811404	0.773042	0.731435	0.719126	0.953621	0.799068	41.4025	28.4403	18.3555	0.625543	0.4367	0.312214	0.580775	0.344768	0.303562	0.899956	1.19342	1.32608	6191	RPS4X;RPS4Y1;RPS4Y2
B2R4A2;B7Z2R2;P14927;P14927-2	UQCRB	4	1	7.2	3	0	7.1977	70296000	UQCRB	111	0.446631	0.861443	0.867998	0.864592	0.579322	0.766359	0.323761	0.60811	0.971383	0.709109	0.725358	0.867445	0.503731	33.281	11.8211	31.0726	0.273635	0.0438638	0.436289	0.411737	0.117102	0.353882	1.43997	1.72204	1.19589	7381	UQCRB
F2Z2B0;B2R4A9;Q9Y5J6	TIMM10B;FXC1	3	1	12.7	1	0	6.9569	2026400	TIMM10B	1075	0.914141	1.75157	1.07361	0.997439	0.950272	0.992731	1.04557	1.00649	0.993488	1.01814	1.24644	0.994553	1.00078	35.6745	0.254191	4.78697	0.490898	0.885849	0.473282	0.526632	0.47994	0.367484	1.24547	0.993778	0.797913	26515	TIMM10B
Q76N54;M0R0P7;M0R3D6;M0R1A7;B4DM94;M0R117;B4DM74;B4DUV3;Q53HD3;B2R4C0;Q02543	RPL18A	11	1	12.1	6	0	7.91	5652800	RPL18A	669	1.3126	1.19376	0.820377	1.01443	1.13956	1.00832	0.976213	0.947782	1.00991	0.956601	1.10891	1.01089	1.02119	23.1619	0.31384	10.135	0.779918	0.920787	0.757134	0.624913	0.488347	0.467974	1.0859	0.989916	0.911604	6142	RPL18A
B2R4C1;P62899;H7C2W9;C9JU56;B7Z4E3;B7Z4C8;P62899-3;P62899-2;Q76N53;B8ZZK4	RPL31	10	4	28.8	6	0	29.543	13371000	RPL31	395	1.39387	2.44259	0.923732	0.970258	1.13816	0.596596	0.759339	0.930271	0.749039	0.783222	1.58673	0.771964	0.94259	49.0051	24.3383	20.1266	0.163652	0.312507	0.04633	0.325257	0.292211	0.10641	1.68337	0.818982	0.486513	6160	RPL31
B2R4C5;P61626;F8VV32;A0A0B4J259	LYZ	4	5	27.7	15	0	35.366	295890000	LYZ	35	0.487001	1.84453	0.50376	0.362258	11.4871	0.504298	1.22313	2.39609	0.643851	0.931913	0.945099	0.503469	5.03543	82.4231	27.9657	111.569	0.0393423	0.038579	0.276923	0.178621	0.112085	0.286408	0.18769	0.0999853	0.532716	4069	LYZ
B2R4C9;P51397;B4DQ75	DAP	3	2	15.7	2	0	12.455	3202000	DAP	875	1.07116	1.28567	1.00899	0.948122	1.13326	0.94738	0.990362	0.9598	0.945783	0.969186	1.12194	0.947095	1.02781	12.9385	0.126152	9.00876	0.649031	0.211098	0.378626	0.589324	0.236638	0.331285	1.09159	0.921472	0.844157	1611	DAP
Q2LE71;B2R4D5;O15145;B4DM63	ARPC3	4	3	11.8	3	0	17.108	11927000	ARPC3	433	0.909344	1.23341	0.858574	2.26711	1.64823	1.64372	1.54617	1.17506	1.16551	1.23279	1.00044	1.69211	1.45649	20.3258	32.6452	17.0964	0.0904874	0.605402	0.0620669	0.247295	0.405227	0.119631	0.686888	1.16178	1.69136	10094	ARPC3
K7EMV3;B4E380;B4DEB1;K7EK07;B2R6Y1;B2R4P9;K7ES00;P84243;Q6TXQ4;K7EP01;A8K4Y7;A0A1X8XL64	H3F3B;H3F3A	12	1	25	54	0	19.288	313520000	H3F3B	34	2.92354	0.457	0.21453	1.77835	2.87045	0.260182	2.31813	0.222284	0.742884	2.15864	1.19836	0.927137	1.80362	125.085	83.6631	77.4578	0.551791	0.643981	0.934351	0.551367	0.414808	0.5117	0.664417	0.514041	0.773673	3020	H3F3A;H3F3A; H3F3B;H3F3B
Q0VAS5;B2R4R0;P62805;Q6B823	HIST1H4H;HIST1H4A	4	4	35	142	0	65.949	136550000	HIST1H4H	62	2.52745	0.942314	0.563799	1.49907	1.44827	0.538311	3.15724	0.756005	0.823666	2.12323	1.34452	0.953683	1.78717	77.4836	51.7363	69.1579	0.565531	0.319319	0.612742	0.554343	0.294426	0.419526	0.752318	0.533627	0.70931	121504	HIST1H4A; HIST1H4B; HIST1H4C; HIST1H4D; HIST1H4E; HIST1H4F; HIST1H4H; HIST1H4I; HIST1H4J; HIST1H4K; HIST1H4L; HIST2H4A; HIST2H4B; HIST4H4;HIST1H4H
B2R4R9;P62857	RPS28	2	3	46.4	15	0	37.015	105470000	RPS28	79	1.02274	2.68648	0.916225	1.04579	0.515639	1.2984	0.771577	0.820107	1.2619	0.999762	1.54182	1.20203	0.702441	64.3875	11.3587	23.2881	0.0704639	0.022842	0.720376	0.221849	0.0985143	0.458313	2.19494	1.71122	0.779619	6234	RPS28
V9HWH9;B2R5H0;P31949	HEL-S-43;S100A11	3	4	26.7	34	0	38.662	358760000	HEL-S-43	26	1.41386	2.57068	1.00589	1.01724	1.10263	1.10004	0.898062	0.68394	0.976754	1.28038	1.66348	1.03134	0.894879	48.7959	6.09292	23.396	0.0870816	0.321315	0.175455	0.242534	0.295444	0.221556	1.85889	1.15249	0.619992	6282	HEL-S-43;S100A11
B2R5I8;Q13637	RAB32	2	2	7.6	2	0	11.551	1054600	RAB32	1309	0.973454	0.849007	0.971806	0.590185	1.15069	0.691458	0.746728	1.02563	0.7256	0.853269	0.931422	0.669081	0.974352	7.66337	10.5258	21.2252	0.889724	0.0543159	0.0723429	0.653262	0.126351	0.128215	0.955941	0.686694	0.718343	10981	RAB32
Q0QER2;V9HWJ2;V9HW78;Q6FI37;B2R5M8;O75874;C9JLU6;C9J4N6;Q6FIA4	IDH1;HEL-S-26;HEL-216	12	3	6.2	7	0	24.151	10380000	IDH1	477	1.06833	1.04349	1.11626	1.05812	1.00499	0.755999	0.645995	1.49295	2.53123	0.637023	1.07603	1.44845	1.04798	3.43756	65.5737	40.565	0.781033	0.59953	0.655197	0.624934	0.40293	0.435351	1.02676	1.38214	1.34611	3417	IDH1;HEL-S-26
Q68DQ4;B2R5T5;P10644;K7EIE5;K7EID3;K7EJ40;K7EK41;K7EPB2;Q15300;P10644-2;K7EPR5;Q96P62;K7EQK3;A6YCE2;K7EMU2;X6RAV4;K7EMZ6;A6YCE1	DKFZp779L0468;PRKAR1A;RET/PTC2;PRKAR1A/RARA fusion	23	4	9.2	11	0	34.889	30980000	DKFZp779L0468	208	1.38418	0.966259	0.863866	0.807445	0.543459	0.785875	0.794267	0.606393	0.456634	0.506622	1.07143	0.683318	0.64804	25.7263	28.7728	20.1357	0.049677	0.887082	0.0909571	0.194678	0.47994	0.14852	1.65335	1.05444	0.63776	5573	PRKAR1A;PRKAR1A/RARA fusion
Q6IAU5;B2R665;O15355;Q96IN7;Q59GB2;B4DDC8;B3KXL8	PPM1G	7	2	3.3	2	0	11.809	239070	PPM1G	1653	1.08741	0.10258	0.854557	0.961654	1.04269	0.959842	0.973831	0.945757	0.958881	0.95448	0.681517	0.960125	0.987427	75.5249	0.146682	5.05123	0.225778	0.491486	0.189665	0.371576	0.366352	0.232331	0.690195	0.972351	1.40881	5496	PPM1G
J3QRP6;B2R6A3;O14745;B3KSV9	SLC9A3R1	4	3	13.5	5	0	20.856	7594200	SLC9A3R1	573	1.59165	0.822335	1.04152	1.51112	0.77383	1.5195	1.98708	1.36275	1.45694	1.2374	1.15183	1.49585	1.37455	34.4097	2.27051	44.1388	0.691368	0.602525	0.236289	0.601484	0.403689	0.260711	0.83797	1.08825	1.29867	9368	SLC9A3R1
B7Z6B3;B2R6C4;Q00765;B7Z332;B7Z510;H0Y8J8;B7Z2A3;E2QRG8;Q00765-2	REEP5	9	2	10.9	7	0	14.524	66102000	REEP5	118	0.907478	1.64841	1.38349	1.23947	0.698553	1.32548	0.601744	0.931539	1.29859	0.864653	1.31313	1.28784	0.743945	28.5916	3.41646	22.7865	0.046741	0.0110393	0.967763	0.189087	0.0870034	0.521746	1.76508	1.7311	0.980748	7905	REEP5
B4DKX4;B2R6E2;Q53EL6-2;Q53EL6	PDCD4	4	1	2	2	0.0023824	6.3798	1214600	PDCD4	1270	1.36248	0.675516	0.925038	1.45697	0.456235	1.02174	1.02687	0.321851	1.1936	0.389522	0.98768	1.2241	0.601653	35.208	17.9079	62.217	0.1367	0.063946	0.373459	0.308298	0.131284	0.32979	1.64161	2.03457	1.23937	27250	PDCD4
B2R6F3;P84103-2;P84103;A0A087X2D0	SFRS3;SRSF3	4	2	9.8	3	0	12.697	9021700	SFRS3	518	1.00233	0.829962	1.00233	1.11956	0.384716	0.736329	0.62297	0.566631	0.776573	0.73309	0.944873	0.877487	0.524772	10.5322	24.0009	23.7284	0.019495	0.0474457	0.709924	0.14117	0.121226	0.455252	1.80054	1.67213	0.928683	6428	SRSF3
V9HW42;Q6NUR7;E7EQR4;B2R6J2;P15311;B7Z5V2;B7Z437;J7M2B1	HEL-S-105;EZR;EZR-ROS1	14	5	9.7	12	0	30.468	4915000	HEL-S-105	714	1.07422	0.742926	0.797127	1.81542	1.4321	1.80739	1.25998	1.23436	2.07809	0.887864	0.871425	1.9003	1.30881	20.3927	8.10524	8.21632	0.0475044	0.00569583	0.00651791	0.189139	0.0772179	0.0572332	0.665814	1.45193	2.18068	7430	EZR;EZR-ROS1
B2R6L0;Q13885;B7ZAF0;Q5JP53;Q6LC01;Q5SU16;B4DY90;P07437;Q9UGA2;Q9BUU9;O43209;B4E052;B7Z4N1;Q5ST81;B7ZAK1;B4DQN9;A0A024QZU2;Q1KSF8;Q96HX0;A5D907;A5D906;Q96B85;B4DXZ5;B4DMU8;A0A075B736;Q5SQY0;A6NNZ2	TUBB2A;TUBB;DKFZp566F223;TUBB2B;XTP3TPATP1;TUBB2C;TUBB8	37	1	16.9	401	0	202.02	70303000	TUBB2A	110	1.15091	1.37928	1.35058	0.860249	1.12171	0.826711	1.10391	1.35125	0.669622	1.08026	1.29359	0.785527	1.19229	9.61637	12.9554	11.5706	0.655725	0.0139166	0.0216676	0.592775	0.0893435	0.0793019	1.08496	0.658839	0.607246	7280	TUBB;TUBB2A;TUBB2B;TUBB2C;TUBB8
Q53HJ0;B2R6N0;Q59EL2;P61201;P61201-2;H0YKU5;B4DIH5	COPS2	7	2	3.8	4	0	15.154	3047600	COPS2	892	0.953258	1.09157	1.22553	0.800288	0.880724	0.914438	0.991359	0.875976	0.817551	0.94482	1.09012	0.844092	0.91602	12.4889	7.2894	7.12749	0.344979	0.245802	0.179742	0.453687	0.254193	0.224122	1.19006	0.921478	0.774311	9318	COPS2
C9J3L8;C9J5W0;B2R6N9;E9PAL7;C9IZQ1;P43307	SSR1	6	1	4.2	1	0	7.4038	527600	SSR1	1507	0.994167	0.848934	0.993696	0.886865	0.28915	1.01776	1.37987	0.317259	0.744667	1.26211	0.945599	0.883097	0.662093	8.85311	15.4666	93.91	0.177334	0.318027	0.727363	0.337376	0.294076	0.459561	1.4282	1.3338	0.933902	6745	SSR1
F5GXE0;F5GXU0;F5H883;F5GX30;Q6I9U3;Q53GY9;B2R6S2;P20645	M6PR	8	1	8.7	2	0.0024067	6.4138	6153300	M6PR	635	0.48887	1.43269	1.00635	0.842554	0.532036	0.727798	0.546339	0.475034	0.870746	0.828004	0.97597	0.8137	0.517803	48.428	9.30522	7.28526	0.104287	0.00328831	0.790135	0.259579	0.0759587	0.477123	1.88483	1.57145	0.833734	4074	M6PR
B4E2L8;B2R6V9;P00488	F13A1	5	5	8.3	15	0	45.66	12271000	F13A1	426	0.939731	1.32195	0.755934	1.55523	1.02878	1.17544	1.16495	1.12851	2.03728	1.31677	1.00587	1.58932	1.10742	28.7063	27.1771	6.3655	0.615443	0.089724	0.0876688	0.577378	0.149421	0.145362	0.908307	1.43516	1.58004	2162	F13A1
Q53FC7;B3KSM6;B2R6X5;P17066;P48741	HSPA6;HSPA7	5	1	7.2	45	0	40.409	13651000	HSPA6	391	0.91531	0.804457	0.986557	1.53528	1.36926	1.51008	1.05945	1.46581	1.77723	1.35103	0.902108	1.60753	1.29817	10.1723	9.17582	16.3537	0.0736348	0.105872	0.0114504	0.224048	0.160033	0.0646164	0.694905	1.2383	1.78197	3310	HSPA6;HSPA7
B3KTS3;B4E043;B4DDX2;B2R7B5;Q5VWX1;Q07666-2;Q07666	KHDRBS1;KHDRBS2	7	1	2.5	1	0	8.5339	1731000	KHDRBS1	1138	1.28776	0.744305	0.698115	0.945843	0.942668	0.94528	1.12693	1.07474	0.943578	1.08985	0.91006	0.9449	1.04811	36.0319	0.124822	9.06123	0.501468	0.137992	0.773459	0.530303	0.187367	0.474164	0.868284	0.901525	1.03828	202559	KHDRBS1;KHDRBS2
H0YCR2;Q59GG6;B2R7D3;H0YDT0;Q96D71-2;Q96D71-4;Q96D71-3;Q96D71	REPS1	8	1	7.2	2	0	6.8229	605980	REPS1	1467	1.13026	0.657933	1.12423	0.770281	1.07796	1.05403	0.55038	0.752727	0.627683	1.07348	0.970808	0.817331	0.79369	27.9123	26.5538	33.5352	0.499354	0.868291	0.560599	0.530302	0.475396	0.403139	1.22316	1.02979	0.841908	85021	REPS1
B2R7F8;P00747	PLG	11	10	10.6	21	0	82.772	19312000	PLG	306	0.744287	0.807867	0.587803	1.07703	1.78376	0.927429	1.87534	2.31207	1.10724	2.45747	0.713319	1.03723	1.99039	15.8769	9.28297	14.1843	0.0011744	0.00270112	0.0631239	0.0771049	0.0719265	0.120154	0.358382	0.521121	1.4541	5340	PLG
B4DT77;B4DWU2;B4DHY4;Q53HM8;B2R7L2;P20073-2;P20073;B2R657	ANXA7	8	8	23.2	29	0	122.26	37542000	ANXA7	172	1.13971	2.38792	1.01996	1.593	1.00686	1.60183	1.47654	1.16487	1.3496	1.06314	1.51586	1.51481	1.21609	49.9778	9.44979	19.6526	0.631415	0.123664	0.821374	0.58107	0.176474	0.484611	1.24651	1.24564	0.999305	310	ANXA7
J3QL14;R4GN72;B7Z788;B2R7M1;F5GYQ1;B7Z6L9;P61421	ATP6V0D1	7	1	3.4	3	0	7.7454	859240	ATP6V0D1	1369	0.758117	0.554327	0.99156	0.778759	0.865869	0.618967	0.704612	0.625041	0.890612	1.34951	0.768001	0.762779	0.731841	28.4874	17.8984	16.7661	0.91239	0.804991	0.969935	0.66056	0.461629	0.521767	1.04941	1.04227	0.9932	9114	ATP6V0D1
B4DP06;V9HWH7;B2R7P8;P31939-2;P31939;C9JLK0	HEL-S-70p;ATIC	7	3	4.9	4	0	20.486	926970	HEL-S-70p	1348	0.73815	0.53606	1.00219	2.20337	1.6094	1.31733	1.2817	1.32147	1.25937	1.12809	0.758801	1.59336	1.40419	30.8053	33.2052	12.7352	0.021374	0.645332	0.020552	0.143755	0.415369	0.078075	0.540383	1.13472	2.09984	471	ATIC
B2R802;P09012;M0R0G9;M0QXK2;M0R221;M0R2B8;M0QZG7;B4DDC7;M0R268	SNRPA	9	2	6.4	2	0	13.863	3923400	SNRPA	800	1.28478	1.12961	0.958842	1.09213	1.02413	1.07932	1.12191	1.07056	1.08489	1.08545	1.12441	1.08545	1.0722	14.4992	0.591465	4.56178	0.828714	0.725426	0.887728	0.636892	0.441501	0.498309	1.04869	1.01235	0.965349	6626	SNRPA
Q6IAX5;B2R806;P60228;E5RIP5;E5RJ25;E5RII3;A0A161SXE1;E5RHS5;E5RGA2;B3KW56	EIF3E	10	2	3.6	1	0	12.151	571320	EIF3E	1484	0.936871	0.855037	0.933209	1.35607	1.38992	1.20466	1.35083	1.18054	1.42679	1.06559	0.908372	1.32917	1.3071	5.08886	8.5376	8.5176	0.0344099	0.840986	0.03899	0.168218	0.470702	0.100298	0.694955	1.01689	1.46325	3646	EIF3E;EIF3S6
E9PK47;B2R825;P06737-2;P06737	PYGL	10	3	4.2	3	0	24.501	2054500	PYGL	1066	0.899803	0.546634	0.862021	1.25094	1.73349	1.11196	1.38773	1.09705	1.11981	1.19519	0.769486	1.1609	1.40609	25.2009	6.72507	22.6599	0.0302995	0.25825	0.0651791	0.158848	0.261457	0.122003	0.547253	0.825625	1.50867	5836	PYGL
F1C4A7;B2R888;P08571	CD14	4	3	6.4	3	0	18.54	7406900	CD14	585	0.893425	5.43977	1.02486	1.23657	0.709778	1.23963	0.784563	0.946817	1.00432	1.61301	2.45268	1.16017	0.813719	105.506	11.6346	14.8921	0.14586	0.0292425	0.422666	0.313155	0.101287	0.347846	3.01416	1.42577	0.473023	929	CD14
H7BZN1;H7C1T3;D3DXB2;C9J050;B4E322;B2R8P1;C9JEJ2;Q9Y5K3-2;Q9Y5K3-4;Q9Y5K3-3;P49585;Q9Y5K3	PCYT1A;hCG_2002711;PCYT1B	12	1	8.8	1	0.0012225	6.4953	361160	PCYT1A	1594	0.942625	0.852166	0.939275	1.41519	0.925324	1.17528	0.822808	0.807732	1.231	1.29987	0.911355	1.27382	0.851955	5.62752	9.8568	7.51041	0.675631	0.00528479	0.0627129	0.598011	0.0768262	0.120134	1.06972	1.49518	1.39772	5130	PCYT1A;PCYT1B
B2R8R5;Q13263-2;Q13263	TRIM28	4	3	2.8	7	0	18.342	3461400	TRIM28	851	0.967922	0.644265	0.944627	1.34694	0.721584	1.03162	0.69853	0.964845	1.01508	0.698738	0.852271	1.13122	0.794986	21.1805	16.5314	18.5604	0.794833	0.0520846	0.213212	0.627366	0.124977	0.246423	1.07206	1.42294	1.32729	10155	TRIM28
B2R932;P14209-3;P14209;A0A096LP69	CD99	4	2	13	8	0	39.743	124600000	CD99	68	1.103	2.97518	1.52845	0.886237	0.503928	1.02197	0.786749	0.568297	0.946385	0.896202	1.86888	0.951531	0.619658	52.5139	7.14766	23.9231	0.0105696	0.0296536	0.0583676	0.123141	0.101294	0.117249	3.01598	1.53557	0.509146	4267	CD99
B2R959;Q6NTA2;P14866;B4DPK8	HNRNPL	4	2	5.6	11	0	46.743	16856000	HNRNPL	340	1.71004	0.603529	0.646171	0.806066	0.68351	1.30501	1.35879	0.935597	1.21323	0.747752	0.986581	1.1081	0.992633	63.5426	23.9658	34.3766	0.828127	0.636935	0.549325	0.636892	0.41313	0.399366	0.993904	1.11633	1.12317	3191	HNRNPL
V9HWG9;B2R983;P78417-2;P78417;Q5TA01;Q5TA02;P78417-3	HEL-S-21;GSTO1	7	4	16.6	15	0	80.6	12306000	HEL-S-21	424	0.935338	4.33233	1.19625	1.06824	1.14857	1.10573	0.928332	1.26887	1.10041	1.07436	2.15464	1.09146	1.11526	87.7383	1.85823	15.4847	0.354316	0.900117	0.293658	0.460219	0.482448	0.293724	1.93197	0.978662	0.506562	9446	GSTO1;HEL-S-21
E7ENU9;B4DU58;V9HW69;B2R9S4;P40121-2;P40121;B8ZZL6	CAPG;HEL-S-66	8	3	10.7	7	0	30.905	9455800	CAPG	497	0.482884	0.213724	0.621251	0.708204	0.604328	0.467588	0.352886	0.454969	1.07977	0.677746	0.439286	0.751854	0.470728	47.1748	41.0208	26.8647	0.714151	0.174692	0.119495	0.60885	0.214673	0.175222	0.933207	1.59722	1.71153	822	CAPG;HEL-S-66
B2R9T9;Q9BVC6;B4E1S3	TMEM109	3	2	8.6	14	0	34.139	103460000	TMEM109	81	0.868519	1.19586	1.07018	1.2324	0.551822	1.61191	1.01691	0.809213	0.92141	1.33884	1.04485	1.25524	0.792649	15.8043	27.5498	29.3935	0.250734	0.101938	0.513858	0.389507	0.157558	0.38394	1.31818	1.5836	1.20136	79073	TMEM109
B2R9U2;Q02790;H0YFG2	FKBP4	3	2	5	4	0	26.771	1014500	FKBP4	1317	1.12256	6.66266	0.974816	1.65303	0.477726	1.347	1.46949	0.541982	1.04773	0.97092	2.92001	1.34925	0.829733	111.029	22.4313	66.8862	0.100822	0.15367	0.461773	0.256619	0.199597	0.364974	3.51922	1.62613	0.462072	2288	FKBP4
B2RA56;Q969V3-2;Q969V3	NCLN	3	1	1.6	2	0.0094549	6.0853	506040	NCLN	1514	0.966714	0.976176	0.964688	1.37812	1.54232	1.11018	1.25894	1.00597	1.03302	1.30415	0.969193	1.17377	1.26908	0.632698	15.4313	21.1425	0.215385	0.674398	0.343805	0.365632	0.427107	0.314575	0.763699	0.924904	1.21108	56926	NCLN
Q9UM02;B2RAH7;P48147	PREP	3	3	3.2	5	0	19.604	2405700	PREP	992	0.924338	0.923631	0.920007	0.984537	1.11868	1.14451	0.891173	0.999169	1.05282	0.815596	0.922659	1.06062	1.00301	0.251827	7.56811	11.3463	0.641574	0.525954	0.42155	0.58753	0.378706	0.347846	0.919891	1.05744	1.14953	5550	PREP
Q86U62;Q6IBT1;E9KL30;B2RAQ9;Q99436	PSMB7	5	1	3.2	4	0	7.5982	1488000	PSMB7	1196	0.983004	1.42561	1.12384	1.02224	1.12845	1.04122	0.852743	0.946853	1.22349	0.928079	1.17748	1.09565	0.976017	19.2043	10.1418	14.3594	0.40182	0.301351	0.778274	0.483405	0.285131	0.474381	1.20642	1.12257	0.930501	5695	PSMB7
B2RAZ4;Q9ULZ3-3;Q9ULZ3-2;Q9ULZ3	PYCARD	4	2	9.7	3	0	12.134	4393800	PYCARD	755	0.805416	1.74803	1.67269	1.71115	1.72015	0.993921	0.343029	0.806405	3.34527	1.09341	1.40871	2.01678	0.956529	37.1848	59.7537	73.2574	0.271756	0.193717	0.460716	0.409974	0.228366	0.364821	1.47273	2.10844	1.43165	29108	PYCARD
B3KQS3;B4DQ98;B2RBF5;Q01459	CTBS	4	1	3.4	1	0.0074413	6.217	3034100	CTBS	894	0.98643	0.89431	0.985516	1.40452	2.15359	1.11017	0.919118	0.842958	2.2005	1.42736	0.955419	1.57173	1.30522	5.53934	35.8882	56.3655	0.517557	0.536348	0.0747504	0.536205	0.381129	0.131447	0.731997	1.20419	1.64507	1486	CTBS
Q96B60;Q6NZX3;Q53Z63;B2RBH2;P21589-2;P21589	NT5E	6	1	3.8	1	0	7.3939	828200	NT5E	1378	0.91906	0.839932	0.91445	1.28494	0.545651	2.65342	1.21201	1.1327	1.8098	1.83153	0.891147	1.91605	0.963455	4.98385	36.0324	37.7802	0.951204	0.0789783	0.0170875	0.668377	0.14276	0.0739643	0.92495	1.98873	2.1501	4907	NT5E
C9JGI3;E5KRG5;B2RBL3;P19971;P19971-2	TYMP;hCG_1988078	6	3	7.9	8	0	51.219	12801000	TYMP	412	1.27361	2.25635	1.12454	1.31306	1.12263	0.57723	1.26604	0.6835	1.40735	1.46046	1.5515	1.09921	1.02406	39.6359	41.3479	29.6392	0.206048	0.932648	0.290781	0.358576	0.491321	0.293449	1.51505	1.07339	0.708484	1890	TYMP
B2RBR9;Q14974;B7Z5M1;J3KTM9;B7Z752;Q14974-2	KPNB1	9	5	5.3	9	0	58.093	5481500	KPNB1	681	1.06325	0.723377	0.968653	1.73213	1.04584	1.18882	1.77474	0.938706	0.934775	1.08614	0.918426	1.28524	1.2531	19.0994	31.6927	36.3039	0.311744	0.907868	0.231709	0.436749	0.484632	0.258255	0.732925	1.02565	1.3994	3837	KPNB1
B2RCJ6;Q9BZH6	WDR11	2	1	0.7	3	0	7.9329	3358700	WDR11	855	1.13458	0.342493	0.478674	0.307543	0.353209	0.26267	0.438787	0.877228	0.190348	0.19214	0.651916	0.25352	0.556408	64.9638	23.324	50.5229	0.814856	0.0608925	0.030828	0.633584	0.128861	0.0898241	1.17165	0.455637	0.388885	55717	WDR11
Q9H8E3;B4E266;B4DER1;B2RCM2;Q9P2J5-2;Q9P2J5;Q9NVP8;Q9NVC0;Q9NPU8;Q9HAM7;Q9P2J5-3	LARS;DKFZp762P233	11	2	1.9	2	0	11.245	216030	LARS	1669	1.02538	1.05752	0.980475	1.08734	1.13432	1.07496	1.04926	1.0096	1.08027	1.0214	1.02113	1.08086	1.06439	3.78992	0.574605	5.98644	0.792954	0.714093	0.724369	0.627118	0.439011	0.458313	0.95935	1.01547	1.0585	51520	LARS
B2RCU8;H3BLU2;B7Z661;Q13449;C9J5G3	LSAMP	6	3	7.1	4	0	18.328	3675300	LSAMP	832	0.815664	0.655971	1.52912	0.962193	1.46409	0.750016	2.09279	1.32541	0.953005	2.01556	1.00025	0.888405	1.62743	46.4806	13.5001	25.1276	0.0906048	0.0182032	0.850793	0.247295	0.0921092	0.489307	0.614621	0.545894	0.88818	4045	LSAMP
V9HW74;B2RD14;P09936;D6R974;D6RE83;D6R956;A6NLJ7	HEL-117;UCHL1	8	6	26.5	46	0	54.9	44697000	HEL-117	152	0.701228	0.637987	1.20119	0.419118	1.33539	0.386882	0.636672	1.69186	0.299966	0.676325	0.846801	0.368656	1.2213	36.4351	16.718	43.9499	0.373459	0.0175573	0.0129771	0.471859	0.0912817	0.0674522	0.693358	0.301854	0.435351	7345	UCHL1;HEL-117
G3V580;G3V2L6;C9JSX3;B2RDD7;O14744-5;O14744;G3V507;G3V2F5;G3V5L5;G3V2X6;O14744-4;O14744-3;O14744-2	PRMT5	13	1	11.1	1	0	9.8041	252690	PRMT5	1646	1.02663	0.844822	1.02805	1.8993	0.594067	1.81424	1.22942	1.239	1.04527	1.02301	0.9665	1.58627	1.02083	10.9032	29.6572	36.2076	0.988608	0.180505	0.0699354	0.678536	0.218735	0.126543	0.946779	1.5539	1.64125	10419	PRMT5
B3KMZ6;B2RDF5;Q9UBT2-2;Q9UBT2;U3KQ93;K7EPL2;B7Z5X0;B3KNA3	UBA2	8	2	2.3	2	0	11.038	1914200	UBA2	1096	1.13612	0.225985	2.58225	1.01796	0.99205	1.01155	0.967563	0.940424	1.01332	0.948898	1.31479	1.01427	0.966679	90.3759	0.326406	2.67143	0.870816	0.0836759	0.797416	0.650178	0.145887	0.47959	1.36011	1.04923	0.771436	10054	UBA2
H0YLS6;H0YLC2;H0YMI6;H0YMA1;H0YMZ1;H0YL69;B2RDG0;P25789	PSMA4	8	1	7.2	5	0	12.757	6764400	PSMA4	605	0.958683	1.50998	0.961263	1.29207	1.25054	1.30125	1.03262	0.910094	1.14179	1.26581	1.14331	1.24504	1.06442	27.7745	7.19092	16.2001	0.823077	0.170405	0.65778	0.635737	0.212429	0.436618	1.07411	1.16969	1.08898	5685	PSMA4
Q53HF6;Q53H79;B2RDG9;Q9NZ32;G3V524;G3V2Q5;H0YJD9;G3V5Y4;F6S9Y6;Q86SY7;Q86TY2;V9GYX7;Q05DQ7	ACTR10	13	2	4.3	2	0	13.063	967290	ACTR10	1334	1.12646	1.47316	0.950977	0.896754	0.834452	0.880923	1.19781	0.652918	0.755138	0.975005	1.18353	0.844271	0.89506	22.4522	9.191	30.9986	0.277452	0.883147	0.13899	0.413187	0.47951	0.19193	1.32229	0.943257	0.71335	55860	ACTR10
Q9BRL5;P0DP25;P0DP24;P0DP23;B4DJ51;B2RDW0;H0Y7A7;F8WBR5;M0QZ52;G3V479;E7ETZ0;A8K1M2;E7EMB3	CALM3;CALM2;CALM1	19	2	19.7	19	0	57.321	226300000	CALM3	42	1.18817	2.96118	0.642644	0.752408	0.677621	0.675557	0.77446	0.86475	0.843797	0.70088	1.59733	0.757254	0.772277	75.8898	11.1224	12.1179	0.211803	0.861832	0.158661	0.36208	0.474126	0.208389	2.06834	0.980547	0.474075	801	CALM1;CALM2;CALM3
B4DKZ9;B3KTN2;Q5M7Z9;B2RDX5;Q53GX7;P26639;P26639-2	TARS	7	2	3	2	0	11.794	439810	TARS	1552	1.12765	1.95702	1.35562	0.774215	0.634405	0.839352	0.627277	1.49307	0.540084	0.51621	1.4801	0.717884	0.918252	28.9485	21.9235	54.2142	0.113623	0.611098	0.0174985	0.272135	0.405984	0.0745637	1.61187	0.781794	0.485024	6897	TARS
D3DPU2;B2RDY9;Q01518-2;Q01518;B4DNW7;B4DI38;B4DUZ8;B4DNA3;B4DNY3	CAP1	19	11	22.1	58	0	122.34	119140000	CAP1	74	1.03369	1.15636	1.24202	1.41238	1.16779	1.66543	0.673052	0.830325	1.03787	0.832804	1.14402	1.37189	0.890389	9.15283	23.0144	28.3897	0.248796	0.0872578	0.474692	0.389014	0.148275	0.367484	1.28486	1.54078	1.19918	10487	CAP1
B4DJL0;B2RE46;P04844-2;P04844	RPN2	4	1	2.8	2	0.0029762	6.3763	730850	RPN2	1417	1.04657	0.198008	1.0119	0.939847	1.08101	0.939752	1.03422	0.996918	0.937772	1.0081	0.75216	0.939124	1.03738	63.8459	0.124745	4.06188	0.264533	0.0267763	0.321198	0.403279	0.0990774	0.30678	0.725054	0.90528	1.24857	6185	RPN2
B2RMN7;Q59FP5;P11277-3;P11277;P11277-2;A0A024R674;Q8WX82;H0YJE6	SPTB	11	12	5.1	20	0	76.082	2665600	SPTB	949	0.523748	1.0575	0.800946	0.994597	6.4364	1.09241	2.24432	2.03024	1.49955	2.2272	0.794063	1.19552	3.57032	33.617	22.4007	69.5849	0.00651791	0.0528479	0.115502	0.116879	0.12597	0.17303	0.222407	0.33485	1.50557	6710	SPTB
H7C0L5;B7Z544;B2RMS9;B7ZKJ8;Q14624-4;Q14624-3;Q14624-2;Q14624;B7Z8Q7;Q68DH2;B7Z551;Q59FS1	ITIH4;DKFZp686G21125	12	5	6.1	13	0	45.62	19705000	ITIH4	304	0.706886	1.29	0.940733	1.49815	1.80082	1.45637	1.99588	1.73897	1.60953	2.02816	0.979206	1.52135	1.84523	29.9685	5.20416	7.26669	0.0171462	0.0238403	0.055138	0.138844	0.0985143	0.115449	0.53067	0.824481	1.55366	3700	ITIH4
Q53RS1;B2RNB2;P78536-2;P78536	ADAM17	4	4	6.4	6	0	26.136	4390400	ADAM17	756	1.3381	1.46428	1.19392	0.750574	0.519676	0.762791	1.1253	0.875796	0.726715	0.836289	1.3321	0.746693	0.840256	10.1554	2.45726	36.2235	0.0730476	0.781327	0.00998238	0.224048	0.454061	0.0621555	1.58535	0.88865	0.56054	6868	ADAM17
B2RNT0;B7Z934;Q9HAK2	EBF2	3	1	6	4	0.0083659	6.1062	2874500	EBF2	918	0.876406	2.03621	1.46044	0.889413	0.14365	0.655965	0.668991	0.398817	0.958938	0.935422	1.45768	0.834772	0.403819	39.7827	19.0119	65.0554	0.0110981	0.100176	0.0814445	0.127311	0.156045	0.138171	3.60974	2.06719	0.57267	64641	EBF2
H7C0V6;Q96I65;E7EX73;B4DSI9;E9PGM1;E7EUU4;B4DGF1;B2RU10;B2RU06;Q4LE58;Q04637-6;Q04637-7;Q04637-5;Q04637-4;Q04637-3;Q04637;Q04637-8;Q04637-9	EIF4G1;EIF4G1 variant protein	18	1	5	1	0	7.4356	1870700	EIF4G1	1107.5	0.946773	0.86224	0.943648	1.28112	1.25982	0.982184	0.776593	0.919613	1.12722	0.892258	0.917554	1.13018	0.985343	5.22355	13.2273	25.1921	0.821609	0.400881	0.286671	0.635737	0.330098	0.291311	0.931203	1.14699	1.23173	1981	EIF4G1
B3KNK4;B3KM95;O95674;B4E0L5;B4E3K6	CDS2	5	2	4.9	2	0	12.686	529850	CDS2	1505	1.02869	0.837641	1.03024	2.46529	1.78383	1.92474	1.34476	1.91705	2.73478	2.24084	0.965527	2.37494	1.68188	11.4709	17.3693	17.8051	0.0194363	0.0684674	0.00428655	0.14117	0.13532	0.0558464	0.574076	1.41207	2.45973	8760	CDS2
B3KMI9;B4DVI7;Q9UHB9-4;Q9UHB9-2;Q9UHB9	SRP68	5	1	2.2	1	0	6.7513	450840	SRP68	1547	1.1095	0.335871	0.671308	1.00358	0.95927	0.99837	1.12275	1.07126	0.999428	1.08619	0.705558	1.00046	1.05109	54.9846	0.275521	7.95239	0.151732	0.420023	0.169407	0.317327	0.337123	0.217271	0.671261	0.951828	1.41797	6730	SRP68
Q53GG3;B3KN57;B3KML1;O60749-2;O60749	SNX2	6	3	5.4	3	0	30.449	1396500	SNX2	1215	0.985795	0.596127	0.917794	1.37613	0.991758	1.28228	1.10333	1.17065	1.24834	1.00653	0.833239	1.30225	1.08858	24.9797	5.08314	8.30024	0.217264	0.0363476	0.0486788	0.367482	0.110268	0.108068	0.765436	1.19628	1.56288	6643	SNX2
B3KMX3		1	1	13.3	2	0	8.088	2724800	B3KMX3	938	0.32368	1.47547	1.89238	0.835229	0.622111	0.247202	0.126096	0.883628	0.827133	1.01359	1.23051	0.636521	0.543945	66.0321	52.973	70.7364	0.207692	0.697358	0.302466	0.359157	0.434044	0.298025	2.26219	1.17019	0.517283	NA
B3KN28;O95394;O95394-3;D6RCD1;D6RCQ8;D6RIS6;A0A087WT27;J3KN95;O95394-4	PGM3	9	1	3.3	2	0	10.678	817390	PGM3	1382	1.3122	0.484969	1.59383	1.08815	1.07313	1.07569	1.0081	0.974835	1.08105	0.984941	1.13033	1.08163	1.01869	50.9909	0.577442	4.90789	0.975455	0.133059	0.841691	0.67433	0.184128	0.487172	1.1096	1.06179	0.956912	5238	PGM3
B3KN64;B3KV54;B4E3V6;H0Y760;Q9Y4B4	RAD54L2	5	1	1.1	4	0.0041128	6.3234	1395500	RAD54L2	1216	1.39718	1.61597	1.01348	4.011	3.72606	1.72281	3.71987	3.18282	3.46869	3.538	1.34221	3.0675	3.54292	22.7224	38.9791	8.8026	0.00229008	0.486436	0.0227246	0.0829161	0.365097	0.0803345	0.378843	0.865812	2.28541	23132	RAD54L2
B3KNF6;B4DR61;P61619;H7C1Q9;C9JXC6;H7C069;A6NK38;F2Z2C7;A6NIF9;C9JJV4;B3KQ68;F8W776;Q8TC24;P61619-3;Q9H9S3-2;Q9H9S3-3;Q9H9S3	SEC61A1;SEC61A2	17	2	3.8	2	0	12.06	4310200	SEC61A1	765	0.949958	0.885205	0.947007	1.21161	0.617235	0.92001	1.25515	0.710977	1.03334	0.998873	0.92739	1.05499	0.861121	3.94257	13.9338	39.9995	0.659366	0.334938	0.526776	0.594514	0.301773	0.390031	1.07696	1.22513	1.13759	29927	SEC61A2;SEC61A1
B3KNT3;Q9HD15	SRA1	2	1	4.2	2	0.0074541	6.2251	788640	SRA1	1389	1.48695	2.03739	1.20686	0.414794	0.930012	0.633658	1.16021	1.1148	0.610115	1.70328	1.57707	0.552856	1.06834	26.7923	21.7314	11.413	0.109689	0.0101585	0.00493247	0.267704	0.0857297	0.0565998	1.47619	0.51749	0.350559	10011	SRA1
B7Z4M5;Q6U7G8;B7Z2V8;B3KNU0;P52306-6;P52306-2;P52306-3;P52306-4;P52306;P52306-5	RAP1GDS1	10	1	2.5	3	0	8.4031	1042800	RAP1GDS1	1313	1.07777	1.85238	1.31682	0.45475	0.332119	0.658307	0.860896	1.52212	0.357477	0.366539	1.41566	0.490178	0.905046	28.0188	31.3177	65.8783	0.17475	0.366177	0.00575455	0.335213	0.315262	0.0569347	1.56418	0.541606	0.346255	5910	RAP1GDS1
B3KP79;V9HWD8;P04217-2;P04217;B3KWB5	HEL-S-163pA;A1BG	5	2	6.1	11	0	20.608	12643000	HEL-S-163pA	416	0.861497	2.05608	0.972321	1.67213	1.13926	1.84864	1.88536	1.48258	1.54035	1.69272	1.29663	1.68704	1.5024	50.9033	9.169	24.8568	0.548796	0.439225	0.263006	0.550038	0.345817	0.277929	0.863041	1.1229	1.3011	1	A1BG;HEL-S-163pA
B3KPA6;Q53HR2;B4DEA8;P49748-2;P49748;P49748-3	ACADVL	9	3	5.7	7	0	21.908	2416200	ACADVL	990	0.922592	0.383985	1.14744	0.761418	2.915	0.742293	0.769196	1.20146	1.32202	1.25394	0.818005	0.941911	1.62855	47.9612	34.9634	69.6858	0.182384	0.364768	0.586788	0.341817	0.315228	0.411286	0.502289	0.578373	1.15147	37	ACADVL
B3KPT2;B4E3N5;B4E3Q0;Q96CC6	RHBDF1	4	2	3	2	0	11.454	759440	RHBDF1	1400	1.13029	0.274006	1.06507	0.978615	0.960445	0.975442	1.08015	1.03558	0.975288	1.04868	0.823122	0.976449	1.02539	57.9095	0.192323	5.90004	0.376864	0.293306	0.404932	0.473067	0.281619	0.342475	0.80274	0.95227	1.18627	64285	RHBDF1
B4DQQ9;Q2HIZ1;B3KQE1;F5H4Z8;Q53FK6;Q2HIZ0;P49746-2;P49746	THBS3	8	1	2.8	1	0	7.139	508410	THBS3	1512	0.929921	0.954775	0.925887	1.25242	0.537928	2.14281	0.943643	0.402123	1.19493	1.26647	0.936861	1.53005	0.627898	1.66989	34.7336	44.8716	0.107046	0.0339401	0.0679389	0.26291	0.108493	0.124395	1.49206	2.43679	1.63317	7059	THBS3
B3KQT9;B3KQT2;V9HVY3;P30101;B4DJ98	HEL-S-269;PDIA3	7	12	25.4	54	0	167.57	62291000	HEL-S-269	121	0.957897	0.907888	1.01879	0.886357	0.848161	0.923202	0.936907	0.864202	0.888383	0.993227	0.961526	0.899314	0.88309	5.77636	2.30317	5.35528	0.585555	0.66606	0.699354	0.565832	0.423993	0.450474	1.08882	1.01837	0.935299	2923	HEL-S-269;PDIA3
B3KRM8;B7Z5D9;E9PGT1;Q15631	TSN	4	1	5	4	0	12.947	5129900	TSN	699	0.977844	0.362557	1.12114	2.05216	1.20699	1.52225	0.698612	0.783385	1.49272	0.77097	0.820514	1.68904	0.896329	49.1183	18.6387	30.386	0.673987	0.0251321	0.030182	0.598011	0.0985143	0.0890955	0.915415	1.8844	2.05852	7247	TSN
B3KRY5;B4DPZ5;B4DNU9;Q6NZI2-2;Q6NZI2;Q6NZI2-3	PTRF	6	2	7.2	10	0	13.688	3806000	PTRF	821	0.548253	0.0989918	0.595201	0.607369	0.508623	3.36732	1.8517	1.19092	1.46034	1.02702	0.414149	1.81168	1.18375	66.1457	78.0007	56.7322	0.0526718	0.625015	0.0196124	0.197956	0.40885	0.0768988	0.349862	1.53046	4.37447	284119	CAVIN1
Q49AJ9;Q9BT63;Q9NY85;G5E9G0;B3KS36;Q8TBW1;Q96QL0;P39023	RPL3;rpl3	10	3	8.4	4	0	16.927	7731400	RPL3	569	1.20435	0.471182	0.526551	1.36125	0.659515	0.952736	1.0079	0.780197	1.32805	1.28777	0.734028	1.21401	0.815871	55.6179	18.6885	21.6837	0.599178	0.0627716	0.0699941	0.571461	0.130819	0.126543	0.899687	1.488	1.65391	6122	RPL3
H0YDT6;B4DEW9;B4DMT5;B3KSH1;O00303	EIF3F	5	1	9	2	0	8.4311	18816000	EIF3F	313	1.52957	0.833465	0.872966	1.77135	0.818814	1.4391	0.869872	1.11602	1.72368	0.681071	1.07867	1.64471	0.934902	36.2476	10.9229	16.9982	0.685672	0.00769231	0.076101	0.600931	0.0804118	0.133301	1.15377	1.75923	1.52476	8665	EIF3F
Q5T6H7;B3KSI7;Q9NQW7;Q9NQW7-3;Q9NQW7-2;Q9NQW7-4	XPNPEP1	6	2	2.7	2	0	11.43	1379400	XPNPEP1	1219	0.876833	1.22604	1.14308	1.02495	0.961956	1.05464	1.10527	1.05244	1.20921	0.873196	1.08198	1.09627	1.03989	16.862	9.0247	6.96985	0.878509	0.505402	0.92613	0.65174	0.371933	0.509733	1.04048	1.05422	1.0132	7511	XPNPEP1
B3KTA3;Q16658	FSCN1	5	8	16.5	29	0	71.584	11709000	FSCN1	437	0.948871	1.08278	1.27189	1.27774	1.20052	1.39582	0.986962	1.53882	1.20823	0.8697	1.10118	1.29393	1.2421	14.7384	7.32943	22.403	0.633235	0.713506	0.405109	0.581821	0.439011	0.342475	0.886547	1.04173	1.17504	6624	FSCN1
B3KTV0;E9PKE3;V9HW22;Q53GZ6;P11142;E9PNE6;Q96IS6;B4E1Q1;A8K7Q2;P11142-2;Q53HF2;E9PS65;Q96BE0	HSPA8;HEL-S-72p	28	5	17.2	43	0	54.428	54722000	HSPA8	130	0.865952	0.401761	1.30392	0.7993	0.925954	0.754717	0.588202	1.10825	0.793205	0.659084	0.85721	0.782407	0.874137	52.6291	3.08962	30.1863	0.814386	0.710746	0.96054	0.633584	0.43829	0.519566	0.980636	0.895063	0.912737	3312	HSPA8;HEL-S-72p
F8W1I6;B3KTX4;V9HW58;Q53H88;Q13561;Q13561-3;Q13561-2;H0YI98;F8VW18;A8K8J9;F8VX93;F8VRV7	DCTN2;HEL-S-77	13	4	10.8	10	0	32.235	21968000	DCTN2	276	0.911943	0.630914	1.02274	0.849353	0.835929	1.02104	0.589778	0.971103	0.76952	0.721514	0.855199	0.87997	0.798937	23.6181	14.6055	24.199	0.80047	0.555138	0.865355	0.629543	0.387466	0.492376	1.07042	1.10143	1.02897	10540	DCTN2
K7EJE8;K7EKE6;B3KU28;Q2VPA0;B4DPX0;B3KXS5;E5KMI6;P36776-3;P36776-2;P36776;K7ER27;A4VCH6	LONP1	12	2	2.2	2	0	11.665	256730	LONP1	1645	0.75448	1.0921	0.651168	1.04746	0.942744	1.03856	0.981236	0.952051	1.04181	0.961071	0.832582	1.04261	0.958677	27.6978	0.432407	2.09491	0.474692	0.0110981	0.281856	0.519963	0.0870034	0.289687	0.86847	1.08755	1.25226	9361	LONP1
E9PJM7;B4E245;E7EMB1;B3KUB9;Q9UH65	SWAP70	5	2	8.4	4	0	11.595	2568200	SWAP70	962	0.889205	0.2004	0.622194	1.14965	1.08881	1.50512	0.59678	1.01881	1.11742	1.05398	0.5706	1.2574	0.901467	60.8639	17.1099	29.5271	0.190076	0.141867	0.028303	0.34901	0.191431	0.0872683	0.632968	1.39484	2.20364	23075	SWAP70
B3KUD3;B7Z6P1;D2JYH4;P68133;P68032;P62736;A8K3K1;P63267;B3KW67;Q7Z7J6;A6NL76;P63267-2;Q13707;B3KPP5	ACTA2;ACTA1;ACTC1;ACTG2	15	0	31.6	13	0	55.089	5942900	ACTA2	645	0.725016	0.550614	0.663891	2.05055	1.70806	1.25663	14.7852	1.79972	1.35632	0.965376	0.646507	1.5545	6.09765	13.6875	27.8207	123.388	0.0146213	0.274163	0.00769231	0.135067	0.270929	0.0586924	0.106026	0.254935	2.40446	59	ACTA1;ACTA2;ACTC1;ACTG2
Q6I9T8;B3KUN1;P67775-2;P67775;E5RI56	PPP2CA	5	1	5.2	3	0	7.1601	6233100	PPP2CA	626	0.748421	0.990817	1.73786	1.10881	1.04238	1.16764	0.699855	0.924703	1.23599	0.798886	1.15903	1.17082	0.888978	44.496	5.43605	19.5767	0.494891	0.0666471	0.812331	0.527982	0.133856	0.482119	1.30378	1.31703	1.01016	5515	PPP2CA
Q53HP9;Q8NB88;Q6IA66;B3KVU6;Q4LE40;Q7Z3D6-5;Q7Z3D6-3;Q7Z3D6;Q7Z3D6-2;H0YB11;H0YB62;H0YB09;Q7Z3D6-4	C14orf159;C14orf159 variant protein	13	2	4.6	3	0	11.527	1963100	C14orf159	1086	1.00131	1.75766	1.10052	0.541554	0.597052	0.427939	1.43395	1.03874	0.426682	0.759622	1.2865	0.465392	1.02325	31.9508	14.1733	40.915	0.443277	0.0411039	0.00528479	0.505002	0.114306	0.0565998	1.25727	0.454819	0.361751	80017	DGLUCY;C14orf159 variant protein
B4DNS4;Q6ZSP7;Q6ZR82;B3KVU7;Q53XM7;O95292	VAPB	6	2	13.3	2	0	14.785	3927400	VAPB	799	1.25449	0.724832	1.59153	1.17244	0.806399	1.35557	1.0663	1.25341	1.2484	0.929694	1.19028	1.25881	1.04204	36.7058	7.30896	21.5435	0.755314	0.188902	0.718144	0.620957	0.224828	0.458313	1.14227	1.20803	1.05757	9217	VAPB
B3KW34;Q969M3;Q969M3-3	YIPF5	3	1	4.7	1	0.0079365	6.176	2296000	YIPF5	1019	0.965934	1.03649	0.963864	1.51163	0.817132	2.02122	1.05185	0.90426	1.08517	1.75452	0.988763	1.53934	0.924414	4.18165	30.4442	12.8352	0.686318	0.0546095	0.0903699	0.601042	0.126351	0.148474	1.06961	1.66521	1.55684	81555	YIPF5
B3KW35;Q8IY13;H7BZ65;Q53RD9-3;Q53RD9-2;Q53RD9;B8ZZC1;Q53RD9-4	FBLN7	8	2	8.5	3	0	13.061	7818500	FBLN7	561	0.966011	0.824538	0.963946	0.503837	0.826478	0.58526	1.09941	0.382664	0.871686	1.04452	0.918165	0.653594	0.769516	8.8317	29.5613	47.0101	0.444334	0.792895	0.124662	0.505346	0.458498	0.17987	1.19317	0.849358	0.711848	129804	FBLN7
B3KW52;H3BUM8;H3BRL3;O14562	UBFD1	4	1	4.3	1	0	7.9956	1244200	UBFD1	1256	0.905185	0.911179	0.89985	0.698626	0.637211	0.77624	0.502836	0.654771	0.769239	0.678716	0.905405	0.748035	0.598272	0.625993	5.73941	13.8926	0.028303	0.0587199	0.234527	0.155001	0.127689	0.259723	1.51337	1.25033	0.826188	56061	UBFD1
B3KW63;Q9UBS4	DNAJB11	2	1	4.3	2	0	8.2267	14587000	DNAJB11	375	0.959336	1.11607	1.0911	1.00696	1.98312	0.932239	1.03614	1.11976	0.958701	1.34687	1.0555	0.965968	1.37967	7.97852	3.92237	37.9996	0.401116	0.177275	0.62889	0.483405	0.216332	0.426927	0.765037	0.700142	0.915174	51726	DNAJB11
B3KWQ6;P41219;P41219-2	PRPH	5	8	19.6	18	0	66.811	11948000	PRPH	431	0.546314	0.536681	0.662144	0.888388	6.88365	0.773819	3.91889	8.07519	0.582737	0.732362	0.581713	0.748315	6.29257	12.0027	20.6348	34.0125	0.00023488	0.000822079	0.281797	0.0680338	0.0664538	0.289687	0.0924444	0.11892	1.2864	5630	PRPH
B3KX11;Q2TU64;Q59H77;P49368;B4DUR8;P49368-2;Q5SZX9;E9PRC8;Q5SZX6	CCT3	11	4	7.3	7	0	25.624	3752900	CCT3	828	0.992305	1.27443	1.42718	0.738986	0.997092	1.07811	1.75305	0.995613	0.979239	1.02929	1.2313	0.932113	1.24858	17.9176	18.7109	34.99	0.96835	0.27064	0.226718	0.672226	0.268979	0.25586	0.98616	0.746535	0.757013	7203	CCT3
B3KX12;B4E1V1;B4DZA5;Q4KMQ2-3;Q4KMQ2;Q4KMQ2-4;Q4KMQ2-2	ANO6	7	1	3.1	2	0	6.7444	961370	ANO6	1335	0.741107	0.293322	1.15169	1.44164	0.709642	1.11616	0.23168	0.790158	1.27705	0.465029	0.728708	1.27828	0.57716	58.9152	12.7315	52.3062	0.675573	0.062889	0.0620082	0.598011	0.130819	0.119631	1.26257	2.21478	1.75418	196527	ANO6
B3KX72;Q00839;Q96BA7;A0A1X7SBS1;A0A1W2PQ74;Q7Z4Q5;A0A1W2PQL0;A0A1W2PP34;A0A1W2PPL4;A0A1W2PPH7;Q5RI18;A0A1W2PRZ7	HNRNPU;HNRPU	16	1	7.3	14	0	55.759	11651000	B3KX72	441	1.62451	0.57855	0.534625	0.462656	0.601556	0.749749	0.710907	0.870271	0.50201	0.368898	0.912561	0.571471	0.727578	67.6069	27.2352	18.5727	0.798062	0.216324	0.338814	0.628815	0.239403	0.312671	1.25424	0.785444	0.626228	3192	HNRNPU;HNRPU
Q8TEH6;B3KX82;Q86TM6-2;Q86TM6-3;Q86TM6	FLJ00221;SYVN1	5	1	2.7	1	0.0094444	6.0808	1408100	FLJ00221	1209.5	1.04979	1.39578	1.29248	0.952926	0.960377	0.951806	1.07381	1.03026	0.950434	1.04309	1.24601	0.951722	1.02148	14.2546	0.131145	5.60211	0.297181	0.125954	0.163711	0.426536	0.178567	0.212691	1.21981	0.931707	0.763813	84447	SYVN1
B7Z602;B7Z766;B3KXH0;Q9Y4L1;E9PJ21;Q05D91;A0A087WWI4;Q6IN67;K7EQK2;A0A087X054;B7Z2N4	HYOU1	11	2	2.4	2	0	11.208	541040	HYOU1	1498	0.695146	0.466042	0.930694	0.7983	0.64061	0.797567	0.664287	0.712695	0.797108	0.678956	0.697294	0.797658	0.672531	33.3193	0.0753735	5.46341	0.99495	0.00933647	0.509806	0.678536	0.0840378	0.382499	1.03682	1.18605	1.14393	10525	HYOU1
E9PLA9;B4DSF8;G3V153;B3KXU8;Q14444-2;Q14444	CAPRIN1	6	1	5.9	1	0	6.7215	469690	CAPRIN1	1540	1.02825	0.972099	1.28034	1.04141	0.966035	1.03302	0.982203	0.952872	1.03597	0.961931	1.09356	1.0368	0.967037	15.0127	0.410642	1.51917	0.528831	0.0118614	0.820376	0.541534	0.0870034	0.484374	1.13084	1.07214	0.948094	4076	CAPRIN1
Q05BE6;H0YLH9;Q9UME6;B3KY62;Q53HR8;B7Z8M3;I7GGY3;Q14005-4;Q14005-3;Q14005-2;Q14005	IL16	11	1	1.6	2	0	6.8967	668590	IL16	1439	1.04606	0.925628	1.43478	0.510524	1.62657	0.673118	1.01681	0.919744	0.496786	1.65639	1.13549	0.560143	1.18771	23.4346	17.5098	32.2599	0.916031	0.0183793	0.0131533	0.661263	0.0921092	0.0675868	0.956036	0.471616	0.493304	3603	IL16
B4E3E6;B4DDB6;P51991-2;P51991;Q8NFG3;H7C1J8;B4E036;Q66K53;Q65ZQ3	HNRPA3;HNRNPA3;D10S102	9	2	5	3	0	11.748	25087000	HNRPA3	250	2.86098	0.98824	0.646574	0.94433	0.866905	0.611181	1.24596	1.13889	0.559178	0.517175	1.4986	0.704896	1.08392	79.5517	29.6468	18.0284	0.768996	0.0678802	0.15414	0.623202	0.134773	0.20499	1.38258	0.650323	0.470371	220988	HNRPA3;D10S102;HNRNPA3
B4DDD6;Q9UJU6-6;Q9UJU6-2;Q9UJU6-3;B4DUF9;B4DXL9;Q9UJU6-4	DBNL	7	1	11.3	1	0.0074032	6.2048	290970	B4DDD6	1626	1.51866	0.906098	1.55856	0.953851	0.963374	0.952657	0.967626	0.940478	0.951329	0.948954	1.32777	0.952612	0.957159	27.5443	0.132423	1.52558	0.218379	0.796066	0.212566	0.367758	0.458498	0.246423	1.3872	0.99525	0.717451	28988	DBNL
B4E1C5;B4DDD8;Q52NV4;P12081-3;P12081-2;P12081-4;P12081;E7ETE2;B4DEA2;B3KWE1	HARS;HRS	24	3	6.6	4	0	17.915	2174500	HARS	1042	1.00256	2.31365	1.04497	1.0836	1.54526	1.10175	1.39132	1.29417	1.26432	0.861606	1.45372	1.14989	1.41025	51.2489	8.6541	8.97783	0.886494	0.0450382	0.612684	0.653029	0.118519	0.419526	1.03083	0.815378	0.790994	3035	HARS;HRS
B4DP93;X5D7K9;B4DDR2;X5D2M8;Q14764;B4DXN0;X5D7S8;X5DNU0	MVP	20	4	4.9	5	0	29.925	1358100	MVP	1225	1.33179	1.11294	1.35319	0.911829	1.05225	0.871486	1.05876	0.754228	0.746939	0.797536	1.26597	0.843418	0.955079	10.5026	10.1912	18.2156	0.159718	0.423194	0.0418086	0.324084	0.338343	0.103569	1.32552	0.883087	0.666221	9961	MVP
B7ZAR1;B4DDU6;B4DZT5;B4DXI1;E9PCA1;B4DX08;Q9BU08;V9HW37;P48643;B4DE30;E7ENZ3;B4DYC8;P48643-2	CCT5;HEL-S-69	15	3	5.6	6	0	18.183	1231300	CCT5	1262	1.26204	1.21229	1.65531	1.86156	1.85666	2.03855	1.9038	1.66296	2.34758	2.65886	1.37655	2.08256	1.80781	17.6305	11.8114	7.06039	0.140575	0.148503	0.0499706	0.309057	0.196192	0.109201	0.761447	1.15198	1.51289	22948	CCT5
Q59FK3;Q6P452;B4DDZ4;B4DE02;V9HW59;Q6LES2;P09525-2;P09525;Q6MZI0	ANXA4;HEL-S-274;DKFZp686H02120	9	6	22.2	17	0	39.368	15597000	ANXA4	359	1.16204	2.88692	0.810985	1.51759	1.45746	2.03632	1.00033	0.780901	1.47628	0.84059	1.61998	1.67673	1.07956	68.5904	18.6137	31.973	0.487375	0.0722255	0.652026	0.523822	0.138335	0.434041	1.50059	1.55316	1.03503	307	ANXA4
B4DEA3;Q53F10;P54727;B7ZA74;B7Z4W4;P54727-2	RAD23B	9	3	10.4	15	0	47.995	23326000	RAD23B	264	0.96354	0.718287	0.829831	0.943295	1.01206	0.90829	0.957234	0.88566	1.12421	0.819612	0.837219	0.991931	0.95165	14.6668	11.6828	6.66034	0.478567	0.666706	0.406518	0.520273	0.424093	0.343022	0.879755	1.04233	1.18479	5887	RAD23B
F8WC73;F8WCJ4;C9JXD9;C9IYL0;B4DEH9;C9JY31;H0UIA1;Q9NR19;Q9NR19-2	ACSS2	9	1	16.7	1	0	7.7472	2619900	ACSS2	956	1.20035	1.21887	0.982372	0.939907	1.07689	0.939808	0.982147	0.952825	0.93783	0.961881	1.13386	0.939181	1.00396	11.5994	0.124721	6.45904	0.508808	0.179448	0.317675	0.534463	0.217758	0.305246	1.1294	0.935482	0.828303	55902	ACSS2
B4DQF1;B4DEI4;B4DNR1;Q9H8Y8-2;Q9H8Y8;Q9H8Y8-3	GORASP2	6	1	2.6	2	0.0012422	6.5726	8821900	GORASP2	522	1.12392	1.46741	1.02738	0.902778	0.740828	1.17147	0.969038	0.815523	1.10569	1.06424	1.20624	1.05998	0.841796	19.1732	13.2131	13.8218	0.090781	0.0940693	0.582678	0.247295	0.152656	0.410813	1.43293	1.25919	0.87875	26003	GORASP2
B4DEP6;E7EX17;B4DRM3;P23588-2;P23588;Q7Z5Y0;B4DS01	EIF4B	13	5	10.4	6	0	31.763	1790000	EIF4B	1128	1.16736	0.484621	0.756674	0.175624	0.272669	0.21987	0.356969	0.534324	0.38561	0.31728	0.802886	0.260368	0.387987	42.8092	42.5152	34.423	0.0453905	0.21239	0.0097475	0.186731	0.237604	0.0613712	2.06936	0.671074	0.32429	1975	EIF4B
B4DF70;V9HW12;P32119	HEL-S-2a;PRDX2	6	5	29	114	0	61.896	325020000	HEL-S-2a	31	0.545163	0.777222	0.986359	0.804876	7.02609	0.605172	1.14149	1.71214	1.33751	1.53646	0.769581	0.915851	3.29324	28.6776	41.3352	98.5447	0.0339988	0.130652	0.645919	0.166913	0.182543	0.432645	0.233685	0.2781	1.19006	7001	PRDX2
F8WF70;B7Z3F9;B4DFB1;H7C579;V9HW91;Q9NQR4	NIT2;HEL-S-8a	6	1	8.7	3	0	8.7265	19729000	NIT2	303	0.888746	0.482707	1.07254	1.45253	0.571663	1.33528	0.564215	0.976116	1.91605	0.670686	0.814663	1.56795	0.703998	37.0475	19.5868	33.4788	0.708045	0.0149149	0.0275396	0.606777	0.0902135	0.0863939	1.1572	2.22721	1.92467	56954	NIT2;HEL-S-8a
B4DFB5		1	1	8.9	1	0.0078962	6.1608	737530	B4DFB5	1412	1.00452	0.899589	1.00464	0.430671	0.40832	0.363286	0.878234	0.563744	0.321859	0.436443	0.969582	0.371938	0.616766	6.25174	14.7658	38.8157	0.0697592	0.0998238	0.00182032	0.220229	0.155776	0.0528679	1.57204	0.603046	0.383607	NA
H3BPU7;H3BUG1;H3BU66;H3BPM5;H3BN01;H3BQX0;H3BNY8;H3BT46;H3BMZ9;Q8NHZ6;H3BPP3;H3BP57;H3BT48;H3BUZ9;B4DFC4;H3BPB8;P34949-2;P34949	MPI	18	1	7.6	2	0.0074286	6.2137	5946600	MPI	644	0.744947	1.37688	0.834889	0.962141	1.18386	1.03651	1.16934	1.19061	1.1821	1.11568	0.985571	1.06025	1.18127	34.6856	10.5528	0.920431	0.391955	0.139577	0.691603	0.479035	0.189224	0.44797	0.83433	0.897551	1.07578	4351	MPI
B4DFL4;B4DHY3;H0Y542;O75363-2;H7C1E7;Q05CL3;G3XAF7;B2RCQ5;A0AVG7;O75363	BCAS1	10	4	15.6	6	0	25.683	11103000	BCAS1	452.5	0.660235	1.20293	3.71062	0.818805	1.91718	0.875647	1.04812	4.39452	0.908374	0.914931	1.85793	0.867609	2.45327	87.5848	5.22386	70.7796	0.532237	0.0821491	0.245038	0.541534	0.14487	0.265805	0.757326	0.353653	0.466977	8537	BCAS1
B4DFP1;B7Z6C2;P36871;P36871-2;Q9H1D2;B4DDQ8;P36871-3	PGM1	7	2	3.3	4	0	12.701	1673100	PGM1	1154	1.17473	1.15516	1.28833	1.35951	1.10137	1.83288	1.17372	0.924148	1.48885	1.01566	1.20607	1.56041	1.06641	5.96178	15.6794	12.0409	0.477686	0.0276571	0.198767	0.520273	0.100826	0.23703	1.13096	1.46324	1.2938	5236	PGM1
Q7RTQ9;Q7RTQ7;G5E9S8;G3V2E7;B5BU63;F8W6L3;B4DGB3;Q7RTQ8;Q7RTQ2;G3V3H3;Q7RTQ1;Q7RTQ0;G3V5R9;Q7RTP8;E7EVH7;B4DS14;Q07866-8;Q07866-2;Q07866-3;Q07866;Q07866-7;Q07866-5;Q07866-10;Q07866-6;Q07866-4;Q07866-9;Q7Z5D5;Q7RTQ4;G3V2P7	KNS2;KLC1	34	4	6.5	6	0	23.871	1106900	KNS2	1293	1.00538	0.480248	1.12548	0.55297	0.742078	0.551021	0.583703	1.13964	0.554252	0.563921	0.870367	0.552748	0.821806	39.4256	0.294364	34.8518	0.930182	0.11791	0.182267	0.664335	0.171363	0.225725	1.05909	0.672601	0.635074	3831	KLC1;KNS2
B7Z9U2;B4DH19;B4DGR3;B4DSK5;I3L0N3;B7Z5J7;P46459-2;P46459;Q96D47	NSF	12	4	5.2	6	0	38.217	1883800	NSF	1102	0.862554	0.610941	1.07126	1.1832	1.26237	0.965976	0.921434	1.29603	0.870769	1.10277	0.848251	1.00665	1.15994	27.1726	15.9078	17.8664	0.200528	0.387493	0.458837	0.355797	0.323946	0.364253	0.731287	0.867842	1.18673	4905	NSF
K7EJ19;K7EIU7;B4DGT6;O43776-2;O43776;K7ENF0;K7EMQ6;K7EPK2;K7EQ35;B4DF91	NARS	10	2	14.7	3	0	16.383	5842100	NARS	656	0.822231	0.294617	0.603942	0.684607	0.11539	0.391861	0.418418	0.773078	0.652935	0.478348	0.573597	0.576468	0.435629	46.2193	27.8691	75.5647	0.422607	0.417499	0.866941	0.498107	0.335954	0.492456	1.31671	1.3233	1.005	4677	NARS
Q59GF8;V9HW33;B4DH02;P34932;A0A087WYC1;O14992;A0A087WTS8;Q7KYN0;B4E354;B4DT47;B4DIZ3;B4DUS3	HEL-S-5a;HSPA4;HS24/p52;HS24/P52	17	8	8.1	12	0	57.063	4733000	HEL-S-5a	725	0.976391	0.662515	1.1273	1.10957	1.30357	1.15867	0.971547	1.19075	1.18122	1.08162	0.92207	1.14982	1.15529	25.7147	3.18625	14.6134	0.328303	0.982678	0.299706	0.447502	0.505948	0.296851	0.79813	0.995265	1.247	3308	HS24/p52;HSPA4
B4DH07;Q5JRX3-3;Q5JRX3;Q5JRX3-2	PITRM1	4	1	0.8	2	0.0046784	6.311	276560	PITRM1	1635	0.87301	0.502952	0.71188	2.08	2.01385	1.44503	1.97513	1.94215	3.57317	2.08211	0.695947	2.36606	1.97705	26.6605	46.175	1.81528	0.00193776	0.701351	0.00669407	0.0771049	0.435592	0.0572332	0.352014	1.19677	3.39978	10531	PITRM1
B4DH12;Q9H479;B3KNR9	FN3K	3	2	10.9	4	0	13.99	8937300	FN3K	520	1.32961	0.530035	1.27899	0.671268	1.62421	0.559149	1.15761	1.58495	0.840853	0.702353	1.04621	0.690424	1.45559	42.7961	20.5418	17.78	0.241632	0.00880799	0.28855	0.382643	0.083621	0.29256	0.718756	0.474327	0.659928	64122	FN3K
B7ZB56;Q8N8M3;B4DH47;Q59FZ8;O76041-2;B0YJ47;O76041	NEBL	7	3	14.3	5	0	27.713	2671800	NEBL	946	0.987906	0.174318	1.58853	0.338133	1.02913	0.182562	0.694977	0.847084	0.300254	0.949062	0.916919	0.27365	0.857064	77.4087	29.6459	19.5202	0.662243	0.00551967	0.0934821	0.595718	0.0768262	0.149761	1.06984	0.319287	0.298445	10529	NEBL
B4DI03;K7EJQ7;Q9BY50	SEC11L3;SEC11C	3	1	5.8	2	0	6.9731	2490000	SEC11L3	977	0.78175	1.92155	0.872505	1.13709	0.599689	0.822423	1.44346	0.697362	1.15207	2.09206	1.19193	1.03719	0.913504	53.1482	17.9473	50.5249	0.517792	0.543218	0.84357	0.536205	0.382875	0.487172	1.30479	1.1354	0.870177	90701	SEC11C
B4DI94;Q7Z3B1;Q7Z3B1-2	NEGR1	3	2	5.5	4	0	13.371	15796000	NEGR1	355	0.671871	0.781081	2.05422	2.45602	1.14554	2.40538	1.06848	0.859093	1.6796	1.31957	1.16906	2.18033	1.02437	65.7381	19.9229	14.4703	0.984733	0.00698767	0.0439225	0.678517	0.0787377	0.105038	1.14124	2.12846	1.86504	257194	NEGR1
B4DIT7;V9HWG3;P21980-2;P21980;B4DTN7	HEL-S-45;TGM2	14	3	5	3	0	19.557	591110	HEL-S-45	1476	1.4452	0.48606	0.837446	0.656792	0.653503	0.887926	4.25416	0.681757	0.62183	1.45634	0.922903	0.722183	1.86314	52.5785	20.0224	111.142	0.523958	0.415619	0.644216	0.539134	0.335253	0.432201	0.495348	0.387616	0.782512	7052	TGM2
B4DJ19;G3XHN4;Q8N3J6-4;Q8N3J6-5;Q8N3J6-2;Q8N3J6;Q8N3J6-3	CADM2	7	3	8.3	4	0	19.192	2556400	CADM2	965	1.40633	1.12963	1.02558	0.462521	1.23368	0.480198	0.705664	0.53867	0.609157	0.689767	1.18718	0.517292	0.826004	16.5766	15.4742	43.9217	0.161656	0.15596	0.00569583	0.324776	0.200768	0.0569347	1.43726	0.626259	0.435731	253559	CADM2
V9HWJ0;B4DJ30;Q14697;Q14697-2;B4DIW2;F5H6X6;B4DSM6;A0A024R592;E9PKU7;B4DZ53	HEL-S-164nA;GANAB	12	5	4.4	19	0	44.81	7971700	HEL-S-164nA	554	1.0111	1.81706	0.832224	0.68357	0.710266	0.659808	0.862497	0.589841	0.66419	0.717404	1.22013	0.669189	0.720868	42.9986	1.88968	18.9545	0.101468	0.618497	0.0522607	0.257248	0.408087	0.11136	1.69258	0.92831	0.548458	23193	GANAB;HEL-S-164nA
B4DJB4;H0YL72;B4DSY4;P50213;Q53GF8;B7Z9J8;P50213-2;H0YLI6;H0YMU3	IDH3A	13	6	15.5	10	0	38.245	15026000	IDH3A	368	0.743145	0.835317	0.899778	0.567049	0.414507	0.518907	0.491305	0.776135	0.875064	0.428647	0.82608	0.653673	0.560649	9.52983	29.5614	33.9831	0.0948914	0.546565	0.285966	0.25101	0.384298	0.291311	1.47344	1.16592	0.791295	3419	IDH3A
B4DJI1;V9HWB9;P00338;P00338-3;P00338-4;P00338-5;P00338-2	HEL-S-133P;LDHA	17	4	16.1	40	0	103.62	149050000	HEL-S-133P	58	0.986633	0.956006	0.983122	1.32942	0.986145	1.01291	0.924953	1.21252	1.88524	0.987052	0.975254	1.40919	1.04121	1.71866	31.3372	14.5491	0.750382	0.20781	0.165649	0.620957	0.234123	0.213438	0.936657	1.35342	1.44495	3939	HEL-S-133P;LDHA
B4DJI2;P28799-2;P28799;K7EMR1;K7EKL3;K7EQ05;B4E1G5;P28799-3	GRN	8	2	4.2	3	0	12.621	4555300	GRN	738	0.38915	3.99077	0.47587	0.277458	0.410193	0.161479	0.528619	0.317887	0.24136	0.361278	1.6186	0.226766	0.4189	126.951	26.1728	25.2174	0.217675	0.0386377	0.0254844	0.3676	0.112085	0.0846667	3.86393	0.541337	0.1401	2896	GRN
B4DNH6;B4DJK9;Q6FHZ7;Q99541;Q5SYF5	ADFP;PLIN2	5	2	4.6	3	0	11.489	1649600	ADFP	1159	0.280685	6.30046	0.660897	0.537116	1.53384	0.574905	0.908951	0.984877	1.19011	0.765444	2.41402	0.767377	1.14256	139.648	47.7711	29.8439	0.947563	0.188726	0.590194	0.668377	0.224828	0.412239	2.11282	0.671631	0.317884	123	PLIN2
Q5T205;H0Y6T7;H0Y3Z4;B4DJN0;Q92542-2;Q92542	NCSTN	6	1	4.1	2	0.0078608	6.1352	870820	NCSTN	1365	1.15373	3.0256	0.903452	0.953797	1.00227	0.952608	0.986795	0.956772	0.951277	0.966015	1.69426	0.952561	0.981945	68.4514	0.132346	2.35574	0.286083	0.198943	0.221022	0.419656	0.231168	0.253121	1.72541	0.970076	0.562228	23385	NCSTN
B4DKI2;H0YLA4;V9HW89;Q00796	SORD;HEL-S-95n	4	3	9	5	0	20.96	6728200	SORD	607	1.12004	1.789	1.24473	1.24751	1.43667	1.21368	1.62859	2.08606	1.93714	1.10986	1.38459	1.46611	1.71711	25.6924	27.8475	19.4295	0.365179	0.414621	0.843218	0.466966	0.335253	0.487172	0.806352	0.853826	1.05887	6652	SORD
B4DKR0;Q13190-2;Q13190;H7C3X5;E9PNU4;Q13190-3;Q13190-4	STX5A;STX5	7	2	6.2	2	0	11.607	664010	STX5A	1441	1.02202	0.733662	1.19191	0.958243	0.95202	0.956702	0.98461	0.954917	0.95558	0.964072	0.98253	0.956841	0.963849	23.5779	0.13974	1.87143	0.998297	0.721961	0.976982	0.679179	0.44076	0.522648	1.01938	0.99273	0.973854	6811	STX5;STX5A
H6WCP5;V9GYZ6;Q3KQZ8;B4DKX5;P07814	EPRS	5	2	1.9	3	0	12.033	1049900	EPRS	1311	0.864768	1.26463	1.56527	1.53894	1.19803	1.28998	0.859815	1.07441	1.20639	1.37506	1.23156	1.3451	1.04408	28.5346	12.861	16.3907	0.58209	0.0884909	0.66835	0.563895	0.148917	0.440051	1.17956	1.28831	1.0922	2058	EPRS
B4DL14;Q8TAS0;P36542-2;P36542	ATP5C1	5	4	15.2	15	0	72.075	30651000	ATP5C1	209	0.594999	0.438264	0.738565	0.784435	0.701856	0.703293	0.632031	0.63399	0.682696	0.708182	0.590609	0.723475	0.655959	25.4311	7.43475	6.06135	0.58855	0.155901	0.341985	0.567381	0.200768	0.313816	0.900375	1.10293	1.22496	509	ATP5F1C
B4DL66;D3DTW2;Q9H832-2;Q9H832;I3L286;I3L4C5	UBE2Z	6	2	6.3	2	0	12.324	1903600	UBE2Z	1098	0.823072	1.19091	1.34413	0.956153	0.956561	0.954777	1.07684	1.0328	0.953557	1.04576	1.11937	0.954829	1.02207	23.9236	0.136012	5.95383	0.761186	0.154668	0.551439	0.620957	0.200593	0.399933	1.09521	0.934215	0.853005	65264	UBE2Z
F5H1T4;B4DLA2;J3QLU9;X5DNK3;P04626-6;P04626-5;P04626-4;P04626;Q9UK79;B4DTR1	ERBB2;HER-2	10	2	3	3	0	15.213	1350000	ERBB2	1227	1.01754	1.42451	0.831304	0.481932	1.78489	0.528145	0.644462	0.805669	0.653657	0.985591	1.09112	0.554578	1.07834	27.8036	16.0233	57.234	0.814269	0.121903	0.0182032	0.633584	0.175112	0.0755256	1.01185	0.514289	0.508266	2064	ERBB2;HER-2
B4DQ27;B4DLK7;B4DN71;A0A0S2Z5C4;A0A024RDK8;E9PBT8;J3QT17;A0A0S2Z548;A0A0S2Z5Q3;A8MXB9;J3KQJ1;Q8NBJ7-2;Q8NBJ7-5;Q8NBJ7	SUMF2	14	2	8.2	2	0	12.275	7442100	SUMF2	580.5	0.884874	2.26978	1.1401	0.934305	0.615517	1.04365	0.762822	0.737265	0.907417	0.930835	1.43158	0.96179	0.705201	51.4836	7.50213	11.1618	0.0529654	0.0167352	0.303464	0.197956	0.0912817	0.298277	2.03004	1.36385	0.671836	25870	SUMF2
B4DLS7;Q5T765;O14879	IFIT3	3	4	10.9	8	0	38.984	5231900	IFIT3	694	0.927797	0.711662	1.04182	2.20286	1.48681	1.25673	1.067	0.896023	1.17895	1.06348	0.89376	1.54618	1.14994	18.7624	36.867	26.4364	0.337463	0.310922	0.0576629	0.447902	0.291958	0.116853	0.777221	1.34457	1.72997	3437	IFIT3
S4R3Q6;B4DLT1;O75436-2;O75436	VPS26A	4	1	5.3	1	0.0012129	6.4698	218220	VPS26A	1667	0.924718	0.85532	0.920407	1.45773	1.59724	0.889774	1.41089	0.752001	1.44523	1.03803	0.900148	1.26424	1.25338	4.31954	25.6565	35.4313	0.323018	0.912155	0.178332	0.442904	0.486432	0.224007	0.718179	1.00867	1.40448	9559	VPS26A
Q6IAT1;B4DLV7;P50395;P50395-2;Q5SX87;Q5SX86;Q5SX91	GDI2	12	4	14.6	27	0	99.38	7328200	GDI2	588	1.15606	1.3125	1.44033	1.09034	1.18565	1.08987	0.899539	1.18873	1.14186	0.942823	1.30296	1.10736	1.09131	10.9269	2.6983	15.2188	0.365942	0.833235	0.383735	0.466966	0.46884	0.334131	1.19395	1.01471	0.849876	2665	GDI2
Q9NSM5;B4DM22;Q59EG8;Q13200-2;Q13200-3;Q13200	DKFZp564A2282;PSMD2	6	1	1.9	1	0	6.7127	699740	DKFZp564A2282	1423	0.554629	0.603885	0.891389	1.0443	0.972702	1.03566	1.03828	1.00034	1.03875	1.01169	0.683301	1.03957	1.00377	26.6185	0.421037	3.2799	0.0681151	0.224897	0.0529066	0.218613	0.244118	0.112204	0.680732	1.03566	1.5214	5708	DKFZp564A2282;PSMD2
B4DM31;P55060-2;P55060-4;P55060-3;P55060	CSE1L	5	2	2.1	2	0	11.209	296650	CSE1L	1625	1.19199	1.29134	0.966083	1.00746	0.94989	1.00193	1.01644	0.981891	1.00318	0.992337	1.14981	1.00419	0.982739	14.4966	0.289138	3.38658	0.417264	0.458896	0.513623	0.493314	0.355181	0.38394	1.17	1.02183	0.873355	1434	CSE1L
B4DM33;Q15691;A2VCR0	MAPRE1	3	3	13	2	0	20.641	15362000	MAPRE1	364	0.888211	2.10871	0.727854	0.723098	0.455554	1.16811	0.680665	0.808231	0.811701	0.559164	1.24159	0.900971	0.64815	60.8264	26.1447	27.5511	0.124545	0.179389	0.518555	0.292104	0.217758	0.385848	1.91559	1.39007	0.725658	22919	MAPRE1
B4DM97;P61163;A0A1B0GVS3;B4DMT4;B4DXP9;R4GMT0	ACTR1A	6	1	5.4	8	0	15.843	5043300	ACTR1A	705	1.05174	0.198259	1.31062	0.958136	0.93348	1.02771	0.886274	0.832825	0.735416	0.838143	0.85354	0.907087	0.884193	68.1943	16.8327	5.69555	0.570699	0.891486	0.515972	0.557992	0.481326	0.384562	0.965332	1.02589	1.06273	10121	ACTR1A
B4E0N9;B4DMG8;B4DMF5;Q53GW3;E9KL48;P00367;B3KT18;A0A140VK14;P00367-3;P49448	GLUD1;GLUD2	14	5	9.4	14	0	37	6469300	GLUD1	614	0.898625	0.417374	0.881067	1.59912	1.05194	1.07452	0.942836	1.15974	1.46935	0.939067	0.732355	1.381	1.05151	37.2665	19.7849	10.3142	0.15825	0.107164	0.0335291	0.323339	0.160865	0.0937503	0.696483	1.31335	1.88569	2746	GLUD1;GLUD2
B4DMJ6;Q59GY2;P36578;H3BU31;H3BM89	RPL4	10	3	7.2	3	0	44.666	3042900	RPL4	893	1.29976	0.880188	0.872894	0.774969	0.412587	1.09018	0.964907	0.638496	1.39028	1.01623	1.01762	1.08515	0.671997	24.0144	28.3545	41.3217	0.136583	0.132296	0.845156	0.308298	0.183951	0.487462	1.51432	1.61481	1.06636	6124	RPL4
B4DMM4;Q15276-2;Q15276;Q05BX6	RABEP1	4	2	2.2	2	0	11.328	384500	RABEP1	1581	1.16674	0.239199	1.18216	0.986585	0.993893	0.982766	0.975271	0.946981	0.982996	0.955762	0.8627	0.984116	0.972049	62.5968	0.217663	2.43005	0.491544	0.596183	0.439577	0.526837	0.401299	0.35605	0.887507	1.01241	1.14074	9135	RABEP1
H0YNE9;B4DMS1;Q92930	RAB8B	3	1	17.6	2	0	11.218	924310	RAB8B	1349	0.977414	0.963519	0.975989	1.03872	1.19556	1.2512	0.696523	1.14882	0.832281	0.878862	0.972307	1.04073	1.01364	0.786204	20.127	27.1912	0.960012	0.857898	0.808632	0.668842	0.474126	0.482101	0.959228	1.02673	1.07038	51762	RAB8B
E9PBC5;B4DMX2;H0YAC1;P03952;C9JCT1;C9J075;A8K9A9	KLKB1	7	2	3.5	2	0	12.605	546410	KLKB1	1495	0.983357	0.917496	0.982269	1.85278	1.60155	1.17879	1.34011	1.66842	1.62544	2.2435	0.961041	1.55234	1.53669	3.92438	22.0886	11.2902	0.0166765	0.986788	0.0426894	0.136068	0.506915	0.104602	0.625395	1.01018	1.61527	3818	KLKB1
D6R9P3;D6RD18;B4DMY3;D6RBZ0;Q53F64;Q99729-3;Q99729-4;Q99729-2;Q99729	HNRNPAB	9	2	7.1	4	0	12.426	9996300	HNRNPAB	483	0.962554	1.04051	0.884965	1.28017	0.837423	1.38338	0.679771	0.817997	1.77068	0.942379	0.962675	1.47808	0.778397	8.07861	17.4958	11.0436	0.223782	0.00598943	0.0450382	0.370925	0.0774688	0.105598	1.23674	1.89887	1.53538	3182	HNRNPAB
B4DN94;Q9Y6A4	CFAP20	2	1	5.2	2	0.0052326	6.2768	2931200	CFAP20	911	1.25101	1.2512	0.715445	1.69794	0.471256	1.57901	1.49525	0.648316	1.04929	0.879414	1.07255	1.44208	0.871609	28.8344	23.9463	62.7921	0.448972	0.149325	0.274163	0.50651	0.196392	0.28517	1.23054	1.6545	1.34453	29105	CFAP20
B4DNA0;Q9Y3I0	RTCB	2	2	4.4	2	0	12.184	468230	RTCB	1542	0.970087	0.890559	0.96825	1.36545	0.677709	1.07188	1.03757	0.843927	1.22707	0.821698	0.942966	1.22147	0.85307	4.81404	12.0236	21.1128	0.591133	0.0499119	0.163946	0.567907	0.123378	0.212691	1.10538	1.43185	1.29535	51493	RTCB
C9JFE4;B4DND6;Q13098-5;Q13098;Q13098-7;Q13098-6;Q59F65;A0A096LP07;A0A096LPJ3;A8K070	GPS1	10	2	4.5	2	0	18.692	623180	GPS1	1459	1.08979	0.94277	0.971605	0.759046	0.909727	0.694442	1.34778	0.864984	0.90123	0.602713	1.00139	0.784906	1.04083	7.7796	13.4782	25.6303	0.931004	0.146036	0.195244	0.664335	0.194039	0.235638	0.962104	0.754114	0.783818	2873	GPS1
C9J712;C9J0J7;C9JQ45;G5E9Q6;B4DNH1;D3DNI2;D3DNI3;P35080-2;P35080	PFN2	9	1	15.4	2	0	14.924	6772200	PFN2	603	0.951179	2.60639	1.61031	0.68013	0.916089	0.875684	0.991027	1.08383	0.529829	0.347285	1.72263	0.695214	0.996983	48.374	24.9449	8.42839	0.141926	0.0572519	0.0203758	0.309662	0.127689	0.0779578	1.72784	0.697319	0.403578	5217	PFN2
B4DNI1;B7ZA90;B4DQ06;Q7Z422-2;Q7Z422-4;Q7Z422-3;Q7Z422-5;Q7Z422	SZRD1	8	2	11.4	3	0	12.497	5782300	SZRD1	662	0.866442	2.00917	0.924761	0.810914	0.539042	0.825705	1.19912	0.743171	0.962019	0.891424	1.26679	0.866213	0.827112	50.8038	9.61654	40.8593	0.270992	0.707457	0.313388	0.40989	0.437818	0.304376	1.53158	1.04727	0.683786	26099	SZRD1
E7EP72;B4DNJ8;Q9UFG5	C19orf25	3	1	8.2	1	0.0084081	6.1278	320030	C19orf25	1611	1.07093	2.00142	0.833441	0.947221	1.0575	0.946549	0.979009	0.950159	0.944911	0.959089	1.30193	0.946227	0.995555	47.4144	0.125543	5.57974	0.51926	0.24539	0.402114	0.536205	0.254132	0.342475	1.30774	0.950452	0.726787	148223	C19orf25
B4DNL3;Q9P0K7-4;Q9P0K7-3;Q9P0K7;Q9P0K7-2	RAI14	6	3	3.6	4	0	17.93	865180	RAI14	1367	1.36854	0.476313	1.46032	0.527067	0.563828	0.517528	0.852326	0.95842	0.420742	0.775653	1.10173	0.488446	0.791525	49.3375	12.0437	25.7985	0.54956	0.0475044	0.0501468	0.550327	0.121226	0.10932	1.3919	0.617095	0.443346	26064	RAI14
B4DNR3;B4DQI4;F8W9U3;V9HW87;Q96IU4	ABHD14B;HEL-S-299	7	3	14.6	3	0	17.554	16293000	ABHD14B	346	1.05493	0.742243	1.82347	0.859219	0.823018	0.908371	0.905272	0.924768	0.990515	0.675721	1.20688	0.919368	0.884353	46.102	7.21534	6.1067	0.429184	0.564357	0.496301	0.499758	0.389171	0.377469	1.36471	1.03959	0.761772	84836	ABHD14B;HEL-S-299
B4DNT6;B4DQW5;Q5NKV8;P05362;E7ESS4;B4DW82	ICAM1	10	3	5.7	5	0	20.091	4178600	ICAM1	778	0.910149	3.42733	1.45472	0.850893	1.04681	0.897853	1.28467	0.801824	1.07735	1.53166	1.93073	0.94203	1.04444	68.5949	12.687	23.116	0.234586	0.6	0.117322	0.378018	0.40293	0.174569	1.84859	0.901952	0.487913	3383	ICAM1
Q6LEP5;B4DNZ4;P35625	TIMP3	3	1	72.7	2	0	6.8825	12688000	TIMP3	413	0.966449	1.97595	0.763374	1.16835	1.44616	0.855046	2.15583	0.957827	1.02816	1.57273	1.23526	1.01718	1.51994	52.5758	15.4287	39.6331	0.534469	0.201174	0.723488	0.541534	0.232006	0.458313	0.812703	0.669227	0.823458	7078	TIMP3
F5GX39;B4E020;B4DP27;Q6FHT8;Q15363	TMED2;RNP24	5	1	7.8	4	0	7.6907	48711000	TMED2	144	0.911673	2.59709	1.03282	1.16648	0.648108	1.3954	0.93378	0.607441	0.92161	0.865068	1.51386	1.16116	0.729777	62.0968	20.4054	24.3689	0.0815619	0.0483852	0.649971	0.235072	0.122752	0.433517	2.07442	1.59112	0.76702	10959	RNP24;TMED2
B4DP80;Q8NCW5-2;Q8NCW5	APOA1BP	3	1	2.6	2	0.0012203	6.487	6811100	APOA1BP	602	0.916696	1.9691	1.6656	1.16383	1.82152	1.10042	1.31227	1.92687	1.15061	0.94827	1.51713	1.13828	1.68689	35.7044	2.93869	19.4842	0.643805	0.0313564	0.396242	0.587822	0.105043	0.33937	0.899368	0.674784	0.750287	128240	APOA1BP;NAXE
B4DPJ2;Q6ICS0;Q5T0G8;Q59EP1;B7Z6L0;P50995-2;P50995;H0Y6E1	ANXA11	8	2	4.6	3	0	11.884	3816700	ANXA11	819	0.91466	1.03658	0.991527	0.950796	0.946006	0.949843	0.992265	0.961415	0.948372	0.970878	0.980921	0.949671	0.966562	6.28457	0.128579	2.43703	0.930123	0.461891	0.855608	0.664335	0.355868	0.490349	1.01486	0.982524	0.968142	311	ANXA11
B4DPN0;D9IWP9;P02749	APOH	7	3	11.7	17	0	30.689	71564000	APOH	108	0.612156	2.42093	0.732054	1.40086	1.91361	1.35227	2.24028	1.06106	1.29102	1.83026	1.25505	1.34805	1.73832	80.5915	4.08315	35.0246	0.297827	0.412625	0.496947	0.426536	0.33459	0.377469	0.721989	0.775492	1.0741	350	APOH
B4DPP8;D3DNU8;P01042-3;P01042-2;Q05CF8;B4E1C2;P01042	KNG1	7	8	15.7	19	0	160.08	36626000	KNG1	176	0.704567	1.87275	0.717835	1.5565	1.26133	1.38572	1.63146	2.11072	1.86572	1.45311	1.09838	1.60265	1.66784	61.0582	15.1815	25.5338	0.157839	0.893012	0.14357	0.323339	0.481851	0.195852	0.658567	0.960911	1.45909	3827	KNG1
O15376;H0YE29;B4DPZ4;Q07960	ARHGAP1	4	2	7.2	2	0	11.295	12358000	ARHGAP1	423	0.93298	1.04456	0.860455	0.963474	1.13115	0.961517	0.973517	0.94549	0.960642	0.9542	0.945999	0.961878	1.01672	9.80347	0.150775	9.84416	0.688491	0.440928	0.914739	0.601341	0.346843	0.506193	0.930442	0.94606	1.01679	392	ARHGAP1
B4DVV1;F5H4B6;B4DQ15;Q8IZ83;Q8IZ83-3	ALDH16A1	5	2	3.3	5	0	19.209	967410	ALDH16A1	1333	1.21583	1.83586	1.02725	2.08386	1.10026	2.1663	1.11157	1.14677	1.63718	1.23901	1.35965	1.96245	1.11953	31.1151	14.5069	2.16676	0.503582	0.00334703	0.117968	0.531382	0.0759587	0.174585	1.21448	1.75292	1.44335	126133	ALDH16A1
Q6GPG7;Q5VZX0;B4DQ18;Q92633;Q92633-2	LPAR1;EDG2	5	1	3.8	3	0.0052356	6.2873	10513000	LPAR1	470	1.13779	1.21269	1.13945	0.270354	0.180003	0.500794	1.19843	0.418458	0.38521	0.924933	1.16331	0.385453	0.598963	3.67643	29.8922	88.9316	0.0588373	0.767528	0.00258368	0.202886	0.45113	0.0528679	1.94221	0.643534	0.331341	1902	EDG2;LPAR1
B4DQJ6;P13521	SCG2	2	2	3.8	2	0	11.254	1372300	SCG2	1221	0.840992	0.863262	1.2612	0.945542	0.93769	0.945003	1.0096	0.97611	0.943287	0.986277	0.988486	0.944611	0.974468	23.9197	0.124699	3.69281	0.990546	0.330945	0.902701	0.678536	0.299897	0.502	1.01438	0.96936	0.955614	7857	SCG2
C9JF90;C9K0L6;B4DQM3;Q9BPX7;Q9BPX7-2	C7orf25	5	1	9.4	3	0.00123	6.5242	18098000	C7orf25	325	0.987243	0.30728	1.22619	0.980054	1.01774	0.976765	1.06122	1.01967	0.97668	1.03197	0.840238	0.977833	1.03288	56.742	0.196772	2.37825	0.392601	0.0486788	0.440399	0.479319	0.122779	0.356253	0.813493	0.946708	1.16376	79020	C7orf25
Q96AF9;B4DQR8;Q28617;B4DY85;H0Y2Y8;Q9BUS0;Q15942-2;Q15942;C9JJK5	ZYX	10	4	10.5	6	0	25.867	2033000	ZYX	1073	0.864561	1.01802	1.05274	0.962033	1.52528	1.34701	0.878442	1.14915	0.938904	1.039	0.978443	1.08265	1.18429	10.2347	21.1734	27.4297	0.487023	0.718673	0.691192	0.523822	0.44076	0.44797	0.826185	0.914175	1.1065	7791	ZYX
B4DQW0;Q53FR9;Q9P000-2;Q9P000	COMMD9	4	1	4.7	3	0.0024053	6.4138	4524300	COMMD9	742	1.42921	0.986025	1.01484	0.939417	0.84394	0.868196	0.834872	0.916483	0.822937	0.851844	1.14336	0.87685	0.865098	21.6882	6.69674	5.17061	0.195655	0.829771	0.238579	0.353077	0.468542	0.261635	1.32165	1.01358	0.766906	29099	COMMD9
B4DQY2;C9J406;B4DS66;B9A067;Q16891-3;Q16891-2;Q16891-4;Q16891;H7C463;B4DT20;B4DKR1	IMMT	16	12	13.9	35	0	94.827	7223100	IMMT	591	0.825334	0.761976	1.02766	0.97626	0.959945	0.942359	0.799977	1.02374	0.895792	0.687087	0.871656	0.938137	0.927886	15.9198	4.30635	12.4232	0.753846	0.861362	0.693071	0.620957	0.474126	0.448182	0.939399	1.01105	1.07627	10989	IMMT
B4DSA4;Q7KZA3;Q53FU1;Q5TZY0;P22830;P22830-2	DKFZp686P18130;FECH	6	1	2.8	2	0.0041152	6.3235	741130	DKFZp686P18130	1410	0.878017	2.03531	1.04987	1.59849	2.50689	1.20775	1.7546	1.23282	1.42235	1.76821	1.32107	1.40953	1.83144	47.2718	13.8832	34.9728	0.30963	0.352378	0.683382	0.434839	0.310498	0.445853	0.721328	0.769632	1.06696	2235	FECH
B4DSD8;Q59GM9;P11216	PYGB	5	2	3.3	2	0	14.355	1425700	PYGB	1203	0.960644	0.882252	0.958281	2.57743	0.83755	1.88069	1.81062	1.46697	1.80665	1.07756	0.933726	2.08826	1.37171	4.77586	20.364	35.9755	0.22936	0.122666	0.00616559	0.374329	0.175796	0.0571837	0.680701	1.52237	2.23648	5834	PYGB
B4DSQ5;B4E0Q9;B4DF60;F5H365;Q15436	SEC23A	13	2	4.3	3	0	16.167	788110	SEC23A	1390	0.841623	0.538327	0.715792	1.1617	1.08887	0.794633	0.791863	1.60505	0.981084	0.922074	0.698581	0.97914	1.16193	21.8126	18.7452	35.4141	0.0891955	0.577393	0.14862	0.246441	0.393845	0.200914	0.601225	0.842685	1.40161	10484	SEC23A
B4DSR0;E5KNY5;P42704	LRPPRC	3	2	1.8	2	0	38.569	331470	LRPPRC	1607	0.743769	1.14291	0.666109	0.968517	1.26562	1.00167	1.07003	0.994333	1.23211	1.41337	0.85093	1.06743	1.11	30.0645	13.4505	12.6119	0.237111	0.737816	0.315678	0.378444	0.445361	0.304485	0.766606	0.961654	1.25443	10128	LRPPRC
B4E0X8;B4DWL1;E9PEB5;B4DT31;Q96AE4;Q96AE4-2;A0A1Z1G4M2;Q59FU3;C9JSZ1;Q6PJY1	FUBP1	13	4	8.7	6	0	44.812	4943500	FUBP1	713	0.914687	0.239106	0.987553	1.8258	0.516936	1.76417	0.872025	0.761491	1.59218	1.13037	0.713782	1.72738	0.716818	57.8178	7.00929	25.3497	0.743159	0.00463887	0.0196712	0.619445	0.0759587	0.0768988	0.995765	2.40979	2.42004	8880	FUBP1
B4DTN1;Q6IBV1;O60238-2;O60238	BNIP3L	4	1	4.4	1	0	6.7441	1068500	BNIP3L	1306	1.31293	1.70464	1.18686	1.02938	1.20188	1.02201	0.970316	0.942767	1.02435	0.95135	1.40148	1.02525	1.03832	19.2658	0.367369	13.7064	0.159014	0.941045	0.136465	0.323339	0.493758	0.189981	1.34975	0.98741	0.731549	665	BNIP3L
B4DTS5;O00231;O00231-2;J3QRY4	PSMD11	4	2	5.4	2	0	17.693	3638200	PSMD11	840	0.884266	0.713718	1.17845	1.14449	0.739855	0.976113	0.389235	0.595479	0.90904	0.70756	0.925479	1.00988	0.574856	25.4022	12.0115	30.6541	0.0830299	0.0347622	0.67158	0.236945	0.108493	0.441029	1.60993	1.75675	1.0912	5717	PSMD11
B4DTY8;P56199	ITGA1	2	6	4.7	9	0	42.415	1787400	ITGA1	1129	0.849383	1.08049	0.665005	1.99537	0.994287	2.47731	1.8937	0.954901	1.2435	2.75802	0.864957	1.90539	1.28096	24.068	32.6341	41.4542	0.230593	0.214915	0.0175573	0.375237	0.238713	0.0745637	0.67524	1.48747	2.20287	3672	ITGA1
B4DTY9;H3BM21;L7UUZ7;P05106-2;P05106-3;P05106;Q1PBM2;A7U833;F1C630;Q2YFE1;I3L4X8;L7UW06	ITGB3	12	2	3.2	3	0	25.975	2130400	ITGB3	1053	0.119789	0.236242	0.337552	0.94248	1.08779	0.94218	1.12024	1.06916	0.940322	1.08398	0.231194	0.941661	1.0924	47.133	0.12416	2.36633	0.00129184	0.0017616	0.00229008	0.0771049	0.0664538	0.0528679	0.21164	0.862014	4.07303	3690	ITGB3
K7EMU4;K7EP46;B4DU96;Q9BW75;Q96CV8;P52888	THOP1	6	1	4.9	1	0.007923	6.1673	756340	THOP1	1401	0.972293	1.05455	0.970579	1.3953	1.40155	1.27745	0.294655	0.968558	1.44478	0.766296	0.999141	1.37251	0.888254	4.80345	6.26295	62.7973	0.503523	0.226424	0.0596594	0.531382	0.244957	0.11751	1.12484	1.54518	1.37369	7064	THOP1
E9PGM4;B4DUF1;Q59ET0;Q04446;B4DNJ3	GBE1	5	2	2.9	3	0	12.272	765530	GBE1	1396	0.791375	0.00784155	0.365105	1.46298	1.80878	1.33428	0.897867	1.01212	1.38847	0.822626	0.388107	1.39524	1.23959	101.073	4.63117	40.0318	0.052202	0.488726	0.0243688	0.197956	0.365727	0.0826807	0.313093	1.12557	3.595	2632	GBE1
B4DUI8		1	1	25.6	1	1	-2	493890	B4DUI8	1522	0.926513	0.979256	0.922297	0.31736	8.13258	0.406067	0.423835	0.703432	0.435077	0.475279	0.942689	0.386168	3.08662	3.36683	15.8815	141.649	0.642807	0.204639	0.00281855	0.587818	0.233316	0.0528679	0.305412	0.12511	0.409645	NA
B4DUL5;P31930	UQCRC1	2	2	6	8	0	102.98	3288900	UQCRC1	866.5	0.968418	0.667387	0.986524	1.40075	0.406215	1.24543	0.946821	0.511236	1.40851	0.590568	0.874109	1.35156	0.621424	20.5072	6.80673	46.1284	0.212331	0.025367	0.0456254	0.36208	0.0985143	0.105872	1.40662	2.17495	1.54622	7384	UQCRC1
B7Z957;B4DUX0;K7EKP8;O00154-2;O00154-3;O00154-6;O00154-4;O00154-5;O00154-7;O00154	ACOT7	10	1	3.6	1	0.009434	6.0796	2204300	ACOT7	1036	0.935928	0.973928	0.932216	0.514657	0.810653	0.928237	1.16744	2.98653	0.695312	0.426305	0.947357	0.712735	1.65487	2.43685	29.0907	70.5166	0.304991	0.135291	0.188139	0.431462	0.185848	0.230775	0.572465	0.430689	0.752341	11332	ACOT7
B4DV28;Q96KP4;Q96KP4-2;J3QKT2;A0A024R382;B4DPF1	CNDP2	21	4	9.7	15	0	35.011	5831100	CNDP2	658	1.04236	0.825738	1.09087	0.773321	0.939895	0.645581	0.790322	0.879118	0.871537	0.787739	0.986325	0.76348	0.869778	14.3129	14.8398	8.64847	0.534234	0.244921	0.226776	0.541534	0.254132	0.25586	1.134	0.877786	0.774065	55748	CNDP2
B4E1H7;G3XAJ6;B4DVC8;Q8N5I0;Q14699;Q5JB43;Q9BRA3;B4E2S3	RFTN1	9	3	8.6	5	0	22.985	2702800	RFTN1	941	1.6029	0.0981051	0.720617	1.12484	0.967305	1.07922	1.21151	1.29477	1.07016	1.19626	0.807207	1.09141	1.15786	93.6717	2.68536	14.6992	0.212096	0.617087	0.184146	0.36208	0.40801	0.22726	0.697153	0.942608	1.35208	23180	RFTN1
B4DVR4;Q9BT70;O60504-2;O60504	SORBS3	6	3	9.4	3	0	18.976	720790	SORBS3	1419	1.77961	0.878337	0.665608	1.27469	1.1015	1.41584	1.85124	1.19238	0.97273	1.78415	1.10785	1.22109	1.3817	53.3828	18.5381	29.6125	0.427305	0.616735	0.600235	0.499371	0.40801	0.415368	0.8018	0.883754	1.10221	10174	SORBS3
B4DW30;X6R2L4;Q9Y230;M0QXZ7;M0R0Z0;M0QXI6;M0R0Y3;B3KNL2;Q9Y230-2	RUVBL2	9	2	7.8	1	0	13.609	229200	RUVBL2	1663	0.924923	0.987846	0.920623	1.32652	1.85677	1.42331	0.798955	0.554787	1.35588	1.36489	0.944464	1.36857	1.07017	3.98441	3.626	64.669	0.986377	0.332824	0.0300646	0.678536	0.300598	0.0890955	0.882536	1.27883	1.44904	10856	RUVBL2
B4DWC1;P50135	HNMT	2	2	10.6	5	0	18.739	14064000	HNMT	383	0.588571	1.98004	1.46497	3.09504	0.863047	1.20277	0.661899	1.06118	2.16626	0.873089	1.34453	2.15469	0.862041	52.3239	43.9129	23.1592	0.381679	0.0381679	0.196359	0.475067	0.111502	0.236106	1.5597	2.49952	1.60256	3176	HNMT
Q9NVF8;B4DWC4;Q6FIC5;Q9Y696;B3KTR3	CLIC4	5	2	12.5	3	0	20.334	2148800	CLIC4	1048	1.56437	1.05924	1.08134	1.01031	0.908999	0.966575	0.887226	0.637224	0.982092	0.962788	1.23498	0.986326	0.811149	23.1156	2.24811	18.6176	0.0783324	0.129771	0.339577	0.2297	0.182192	0.312671	1.52251	1.21596	0.798655	25932	CLIC4
B4DWK8;P04040;Q8TAK2	CAT	3	2	4.7	5	0	19.388	4490500	CAT	746	0.483384	0.774304	0.9223	0.44318	4.01334	0.404122	1.22885	1.32712	0.633286	1.44642	0.726662	0.493529	2.18977	30.7299	24.8412	72.1547	0.0279507	0.0230182	0.176512	0.15421	0.0985143	0.222267	0.331844	0.22538	0.679173	847	CAT
Q6FH24;B4DWR3;D3DWY7;P61758	VBP1	4	1	5.6	2	0	8.6323	3064200	VBP1	886	1.00045	0.892484	1.1973	1.21136	1.19941	0.849581	0.931562	1.03715	0.766745	0.701029	1.03008	0.94256	1.05604	15.0041	25.0847	12.7759	0.896418	0.465473	0.682795	0.656485	0.35695	0.445793	0.975417	0.892542	0.915036	7411	VBP1
Q96P91;B4DX19;P27169	PON1	3	1	16.4	2	0.0029727	6.3709	11311000	PON1	448	0.795069	1.28868	1.10832	1.63256	1.96512	1.09917	1.47178	2.07018	2.38226	3.25061	1.06403	1.70466	1.83569	23.4741	37.8126	17.4052	0.0322372	0.677863	0.128538	0.162689	0.428363	0.182619	0.579632	0.928621	1.60209	5444	PON1
Q6AI18;E9PP21;Q9BTA4;B4DY28;Q6ZMS3;P21291;B4E2T4;E9PS42;Q59EQ5;B3KVC9	DKFZp686M148;CSRP1	11	1	25.8	14	0	31.818	68982000	DKFZp686M148	113	1.07331	0.727835	1.18985	1.28319	0.534367	2.10454	0.74248	1.12821	1.21877	0.844477	0.997	1.5355	0.801687	24.1	32.1624	37.5856	0.426718	0.0586612	0.118555	0.499371	0.127689	0.174585	1.24363	1.91533	1.54012	1465	CSRP1
F5GZQ3;B4DY96;P55084;B5MD38;B4DDC9;P55084-2;D6W539	HADHB	10	5	9.2	28	0	43.171	21878000	HADHB	278	0.953929	0.954011	1.04854	1.1046	1.27755	1.13526	0.848733	0.950272	1.00853	0.964156	0.985493	1.0828	1.02552	5.54029	6.10626	21.8517	0.907105	0.63347	0.59266	0.659152	0.412942	0.413	0.96097	1.05585	1.09874	3032	HADHB
H0Y5H6;H7C2T8;B4DZJ6;B4DYY5;F8W726;Q14157-4;Q14157-1;Q14157-3;Q14157;Q14157-5	UBAP2L	10	1	2.3	3	0	10.851	3984500	UBAP2L	794	1.16241	0.339278	1.35907	0.399497	0.550016	0.946817	0.490901	0.701269	0.790444	1.0849	0.953587	0.712253	0.580729	56.735	39.5805	18.6825	0.42842	0.621257	0.668937	0.499371	0.408199	0.440051	1.64205	1.22648	0.74692	9898	UBAP2L
B4DZD5;B4E2H2;P42345	MTOR	3	2	1.3	2	0	11.261	144150	MTOR	1702	1.46329	0.36466	1.18225	1.18755	2.0321	1.29158	1.72164	1.52668	1.17385	1.13894	1.0034	1.21766	1.76014	56.88	5.28722	14.4816	0.0890781	0.0147974	0.376101	0.246441	0.0902135	0.330038	0.570068	0.691797	1.21353	2475	MTOR
B4DZX4;H3BLU7;V9HWA2;O43488;H7C5H7	AKR7A2;HEL-S-166mP	5	2	10.7	4	0	15.755	9508700	AKR7A2	494	1.27601	0.927592	1.05213	1.07992	1.71716	0.852844	0.855305	1.28204	0.816974	0.582344	1.08525	0.916579	1.28484	16.2686	15.5566	33.54	0.623782	0.209865	0.446271	0.580775	0.235865	0.357669	0.844657	0.713382	0.844582	8574	AKR7A2;HEL-S-166mP
B4E0R1;P05107;D3DSM0	ITGB2	8	4	5.3	8	0	24.16	4375500	ITGB2	758	0.845663	1.46564	1.15679	0.621573	4.96786	0.728783	0.863548	1.10892	0.730963	1.39329	1.15603	0.693773	2.31344	26.8151	9.014	99.5083	0.441456	0.145919	0.0462713	0.504416	0.194039	0.10641	0.499702	0.299888	0.600133	3689	ITGB2
B4E0S6;O43143	DHX15	2	1	1	2	0.0041298	6.3395	941140	DHX15	1340	1.34757	0.841153	0.741933	0.874604	7.25893	0.627464	1.02354	2.202	0.645995	0.808445	0.976887	0.716021	3.49482	33.2521	19.2242	94.787	0.0644745	0.0692308	0.275631	0.212606	0.135593	0.285572	0.279524	0.20488	0.732962	1665	DHX15
C9J1X8;F8WB51;B4E105;Q05209-2;Q05209-3;Q05209	PTPN12	6	1	10.5	1	0	6.9382	2643300	PTPN12	951	1.25278	2.03861	1.09078	1.08574	1.00712	1.0735	0.963454	0.936926	1.07873	0.945237	1.46072	1.07933	0.969165	34.7071	0.568961	3.6569	0.132883	0.0160893	0.294598	0.304872	0.0902135	0.293724	1.5072	1.11367	0.738899	5782	PTPN12
B4E1B2;Q53H26;Q06AH7;P02787;A0A0K0K1H8;B4DI57;B4DHZ6	TF	18	20	31.6	295	0	278.53	119070000	TF	75	0.821067	1.41755	0.542112	1.97301	1.18222	1.75143	1.50887	2.2516	2.18977	2.10169	0.926909	1.9714	1.64756	48.2477	11.1178	33.262	0.0770405	0.337639	0.0177334	0.227705	0.302851	0.0749583	0.562594	1.19656	2.12686	7018	TF
B4E1I8;Q68CK4;P02750	HMFT1766;LRG1	3	1	2.4	3	0	7.9783	5530700	HMFT1766	677	0.550893	0.631436	0.503396	1.27254	0.98431	5.34384	0.773571	2.24454	1.61605	1.16414	0.561908	2.74414	1.33414	11.5191	82.2824	59.6219	0.0376982	0.296477	0.00833823	0.173177	0.2833	0.0590634	0.421176	2.05686	4.88361	116844	HMFT1766;LRG1
B4E1R7;Q59EF6;P17655;B2RCM3;B4DN77;P17655-2;B3KUH9	CAPN2	14	5	10.3	11	0	32.856	3868000	CAPN2	812	1.26647	1.08608	0.854951	1.45604	0.849881	1.38454	1.23326	0.91326	1.0217	1.1157	1.06917	1.28743	0.998801	19.2936	18.0896	20.5753	0.776218	0.161715	0.433823	0.623242	0.205203	0.352835	1.07045	1.28897	1.20414	824	CAPN2
B4E290;Q6NUK1-2;Q6NUK1;B7ZB41	SLC25A24	4	4	6.7	8	0	26.441	4003000	SLC25A24	792	0.869406	1.16978	0.87418	1.61675	1.41	1.65875	0.850378	0.997568	1.40352	0.992891	0.971121	1.55967	1.08598	17.7174	8.77458	26.7131	0.692777	0.0605989	0.0288315	0.601696	0.128861	0.087347	0.894232	1.43618	1.60605	29957	SLC25A24
B4E2G8;P35221;P35221-2;B4DKT9;B4DU00;G3XAM7;B3KSR8	CTNNA1	31	6	6.3	15	0	84.666	5133900	CTNNA1	698	1.19566	0.737671	1.22656	0.95837	0.743465	1.00348	0.844047	0.646534	0.91702	0.914051	1.0533	0.959624	0.744682	25.9924	4.50642	13.2623	0.182619	0.032707	0.788373	0.341817	0.107029	0.476627	1.41443	1.28864	0.911065	1495	CTNNA1
B4E2S7;P13473-2;H0YCG2;B4DF49;B7Z2R9;P13473;P13473-3	LAMP2	7	2	4.7	6	0	16.48	4646300	LAMP2	731	0.551653	1.17293	0.597037	0.59313	1.70591	0.630587	0.906513	0.716975	0.520081	1.08787	0.773872	0.581266	1.1098	44.7536	9.66859	47.2943	0.338873	0.073576	0.429008	0.4482	0.139191	0.350646	0.697309	0.523758	0.751114	3920	LAMP2
B4E2U0;P52209-2;P52209;K7EMN2;K7EM49;K7EPF6	PGD	9	3	6.3	9	0	59.354	6226800	PGD	627	1.04638	0.956784	1.14028	1.19024	2.87018	1.05104	0.974032	1.19259	1.58192	0.952168	1.04781	1.2744	1.67893	8.75706	21.5996	61.7904	0.313095	0.648972	0.407751	0.437747	0.416477	0.343741	0.624095	0.759054	1.21625	5226	PGD
B4E367;Q6UX71-2;Q6UX71	PLXDC2	4	3	5.4	7	0	48.006	4325600	PLXDC2	762	1.34962	5.21501	1.76529	0.813621	0.711934	0.853538	0.908541	1.24474	0.751712	0.844586	2.77664	0.80629	0.955071	76.4195	6.3634	28.2108	0.0399295	0.435408	0.0162067	0.178621	0.344375	0.0727588	2.90726	0.84422	0.290383	84898	PLXDC2
B4E395;Q5T6L4;P00966	ASS;ASS1	3	1	3.4	1	0.0024024	6.4133	420030	ASS	1561	0.264323	0.845369	0.76574	0.935916	0.966297	0.936127	1.02903	0.992537	0.933965	1.0035	0.625144	0.935336	0.995955	50.3894	0.127411	3.1635	0.113799	0.0567821	0.137698	0.272135	0.127689	0.191025	0.627683	0.939135	1.49619	445	ASS;ASS1
B4E3A4;P63261;B4DVQ0;I3L3I0;I3L1U9	ACTG1	11	1	48	735	0	323.31	2042700000	ACTG1	6	1.02149	1.27019	1.41913	1.29521	1.39545	1.42821	1.30289	1.00585	1.16846	1.41317	1.23694	1.29729	1.23473	16.2413	10.0123	16.4849	0.992836	0.670053	0.809043	0.678536	0.425598	0.482101	1.00179	1.05067	1.04879	71	ACTG1
B4E3A8;V9HWH1;P30740;P30740-2	HEL57;SERPINB1	4	3	8.2	8	0	20.605	10414000	HEL57	475	0.941172	2.32659	1.12112	0.971263	1.36027	1.19796	0.816144	0.571661	0.987686	1.41885	1.46296	1.0523	0.916024	51.4925	12.0125	44.0686	0.232061	0.488961	0.418203	0.376181	0.365727	0.346168	1.59707	1.14877	0.719297	1992	HEL57;SERPINB1
B4YAH7;Q53FB6;P05091-2;P05091;S4R3S4	ALDH2	5	1	7.7	3	0.0073906	6.1944	1150000	ALDH2	1287	0.925131	0.901159	0.770795	1.32432	1.16036	1.34459	1.37822	1.28088	1.88487	1.04836	0.865695	1.51792	1.27315	9.59403	20.9459	8.57227	0.0352319	0.249325	0.0213153	0.170508	0.256905	0.0793019	0.679961	1.19225	1.75342	217	ALDH2
B5BTZ8;P08579;Q86YK2	SNRPB2	3	2	9.3	2	0	12.672	223160	SNRPB2	1665	1.02485	1.07229	1.02618	0.929451	1.71198	0.700343	1.43832	1.08897	1.04264	1.68821	1.04111	0.890812	1.41309	2.59497	19.5765	22.0984	0.169583	0.0496183	0.432179	0.330777	0.123294	0.352134	0.736759	0.630399	0.855638	6629	SNRPB2
K7ENG2;B5BU25;P26368-2;P26368	U2AF2	4	1	2.6	3	0	6.8264	5903800	U2AF2	652	1.04094	0.549833	0.717057	2.02474	1.18998	1.37658	0.673428	0.554751	1.04332	0.909844	0.769275	1.48155	0.806053	32.4567	33.6848	41.901	0.936994	0.0829712	0.0355255	0.666806	0.14514	0.0957638	0.954373	1.83803	1.9259	11338	U2AF2
B5BUB1;Q9Y265-2;Q9Y265;E7ETR0;B3KRS7	RUVBL1	5	2	5.5	2	0	13.179	457740	RUVBL1	1544	1.08814	2.08125	0.922752	1.07102	1.18508	0.759547	1.75977	0.396074	0.582614	1.23725	1.36405	0.804393	1.11364	45.9366	30.7401	61.4784	0.521961	0.720141	0.114151	0.538278	0.44076	0.172153	1.22485	0.722308	0.58971	8607	RUVBL1
B5BUB5;P05455;Q14730	SSB	7	6	11.8	11	0	53.544	13303000	SSB	400	0.998973	0.613033	0.786706	1.47478	0.814938	1.61219	0.855618	0.937967	1.25125	0.678799	0.799571	1.44607	0.869508	24.1744	12.598	7.20859	0.654962	0.00434527	0.0195537	0.592775	0.0759587	0.0768988	0.919567	1.66309	1.80856	6741	SSB
C9J2Q4;B5MCX3;Q15019;Q15019-2;Q15019-3;B5MD47;C9IY94;C9IZU3;C9JQJ4;C9J938;H7C310;C9JB25;H7C2Y0	SEPT2	14	4	21.7	8	0	25.589	26185000	SEPT2	241	1.42721	0.94933	1.06957	1.10861	0.666959	1.10945	0.722966	0.837682	0.863978	0.833789	1.1487	1.02735	0.742536	21.6395	13.7716	11.7203	0.0528479	0.0357017	0.661304	0.197956	0.109046	0.437284	1.547	1.38357	0.894354	4735	SEPT2
B5MD23;O75954	TSPAN9	2	1	4.1	1	0	7.4863	837800	TSPAN9	1375	0.855607	2.83087	1.02086	0.998626	1.06543	0.99382	1.1762	1.11579	0.994635	1.13306	1.56911	0.995694	1.11914	69.8377	0.25828	4.95582	0.62431	0.0262478	0.398121	0.580775	0.0985875	0.34008	1.40207	0.889695	0.634559	10867	TSPAN9
B5MDF5;P62826;A0A087X0W0;H0YFC6;Q96QB7;Q0EFC9;J3KQE5	RAN;TC4	7	2	9.4	5	0	49.955	2898900	RAN	916	1.29836	0.503444	1.39518	0.958641	1.66275	1.0785	0.746976	0.889022	1.17363	1.02904	1.06566	1.07026	1.09958	45.9147	10.0659	44.8228	0.878685	0.907105	0.788667	0.65174	0.484632	0.476627	0.96915	0.97333	1.00431	5901	RAN;TC4
B7Z1I4;B7Z9J9;B7Z1Z5;Q9P121-3;Q9P121-2;Q9P121;Q9P121-4;F8VTR5;Q6B0I4;B7ZLQ0;A8K0Y0;Q14982-2;Q14982;Q14982-4;B7Z1H3;B4DS15	NTM;OPCML	20	5	12.4	9	0	32.462	11492000	NTM	444	1.40771	1.703	1.65147	0.941163	0.900666	0.892533	1.02474	0.733508	0.906807	1.0313	1.58739	0.913501	0.886305	9.9362	2.73634	16.4895	0.0116265	0.729125	0.0112742	0.128292	0.442023	0.0646164	1.79102	1.03069	0.575473	50863	NTM;OPCML
Q29RX5;B7Z1Q2;Q59GS9;B7Z2L1;O60861-2;O60861-1;O60861-4;O60861	GAS7	8	1	8.8	1	0	10.927	3823800	GAS7	817	1.02165	0.850885	1.02278	1.34332	0.392873	1.07715	0.813078	0.476358	0.656871	0.444607	0.965104	1.02578	0.56077	10.2495	33.7399	39.6699	0.0405755	0.0906635	0.93805	0.179433	0.150035	0.511954	1.72104	1.82924	1.06287	8522	GAS7
X5D8S1;H3BRN4;B7Z1V4;P80404	ABAT	4	1	2	1	0.007874	6.152	125180	ABAT	1708	0.852727	1.99916	1.00531	1.13915	1.02352	1.1221	1.08559	1.04014	1.13019	1.05348	1.28573	1.13048	1.04975	48.419	0.754165	3.06069	0.671462	0.0350558	0.851615	0.598011	0.108604	0.489307	1.22479	1.0769	0.87925	18	ABAT
B7Z242;Q8TBI1;P27338-2;P27338	MAOB	4	1	2.2	1	0.0074584	6.2298	368160	MAOB	1588	0.616125	0.896486	3.32365	1.05266	0.998819	1.04331	1.02039	0.985232	1.04682	0.99584	1.61209	1.0476	1.00148	92.3568	0.451075	1.77017	0.678978	0.0539049	0.732179	0.599143	0.126351	0.460342	1.60971	1.04605	0.649838	4129	MAOB
B7Z557;B7Z250;Q53GN8;G3XAK1;P26927	MST1	5	1	3.8	1	0	7.491	487510	MST1	1530	0.974701	0.873146	0.973123	0.820629	0.860344	0.769763	1.71934	1.27169	1.34681	2.5438	0.940324	0.979066	1.28379	6.18751	32.6318	33.4653	0.297769	0.366706	0.971286	0.426536	0.315262	0.521771	0.732459	0.762637	1.0412	4485	MST1
B7Z2A7;B7Z9D0;Q8NCM9;B7Z2R7;Q5T8D3-4;Q5T8D3-2;Q5T8D3-3;Q5T8D3	KIAA1996;ACBD5	8	1	2.9	2	0	7.0874	1532300	KIAA1996	1188	1.21465	1.00074	1.46291	0.990362	1.04658	0.986234	0.98701	0.956954	0.986647	0.966206	1.2261	0.987748	0.996849	18.8645	0.230163	4.57615	0.329008	0.817381	0.32478	0.447902	0.464741	0.306855	1.22998	0.99087	0.805601	91452	ACBD5
K7EIK7;B7Z2F5;O95834;O95834-2;O95834-3;A0A0C4DGQ7;B7Z918;C9JRL6;B7Z872	EML2	16	3	3.4	3	0	18.81	2666100	EML2	948	1.27251	1.01757	0.908017	1.45655	1.10619	1.30091	1.21808	1.49738	1.57972	1.02193	1.06603	1.44573	1.27388	17.543	9.66417	15.8159	0.404639	0.277158	0.129066	0.483819	0.272956	0.18271	0.836836	1.1349	1.35617	24139	EML2
B7Z656;B7Z3F1;B7Z3G0;B7Z5Q8;E7EPK0;E9PDJ9;B7Z2J4;H0Y8P3;D6RD46;G5EA03;Q9UPQ0-9;Q9UPQ0-8;Q9UPQ0-6;Q9UPQ0-5;Q9UPQ0-10;Q9UPQ0-2;Q9UPQ0-4;Q9UPQ0;Q9UPQ0-3;Q6N054;B7Z7Z0;B7Z5G6	LIMCH1;DKFZp686G03277	22	2	2.5	2	0	13.031	424240	LIMCH1	1559	1.21015	0.628973	0.983826	0.670039	0.992488	0.553869	0.904308	1.29523	0.83671	0.866154	0.940983	0.686873	1.06401	31.1321	20.6981	19.2704	0.599765	0.0435702	0.284263	0.571461	0.116834	0.291165	0.884376	0.645552	0.729953	22998	LIMCH1
B7Z2Q0;Q8N4X5-2;Q8N4X5;Q8N4X5-4	AFAP1L2	7	3	2.9	4	0	24.772	1973400	AFAP1L2	1082	1.15892	0.838492	1.58034	1.06606	0.557334	0.970712	0.542816	1.0069	0.725048	0.408655	1.19258	0.920607	0.70235	31.1986	19.1114	37.5665	0.0776277	0.242866	0.37569	0.228448	0.25327	0.330038	1.69799	1.31075	0.771943	84632	AFAP1L2
B7Z2V6;P38606-2;P38606	ATP6V1A	3	1	3.3	2	0	7.5203	671280	ATP6V1A	1438	0.920736	0.849619	0.916215	0.536792	0.924068	0.396307	0.76015	0.986601	0.476	0.579645	0.895523	0.4697	0.890273	4.44639	14.9998	13.1361	0.954198	0.00557839	0.00945391	0.668377	0.0768262	0.0611168	1.0059	0.527591	0.524498	523	ATP6V1A
B7Z377;Q6FGR6;B7Z6D1;P19387	POLR2C	4	1	5.2	1	0	9.5469	1038500	POLR2C	1314	1.06971	0.50851	0.841079	0.958448	0.991174	0.956891	1.06762	1.02505	0.955779	1.03762	0.806432	0.957039	1.02795	34.9934	0.140129	3.72618	0.29266	0.0549031	0.428186	0.423302	0.126692	0.350646	0.784508	0.931021	1.18676	5432	POLR2C
B7Z3V1;P05023-3;P05023-4;P05023;P05023-2	ATP1A1	5	2	7.3	16	0	85.798	6306700	ATP1A1	621	0.822457	0.699184	1.937	1.77959	1.30235	1.12851	0.864133	1.39436	1.25892	0.897224	1.15288	1.38901	1.18695	59.1441	24.8005	23.8702	0.761304	0.479331	0.431709	0.620957	0.361327	0.35207	0.971299	1.17024	1.20482	476	ATP1A1
Q584P1;B7Z3Y2;B7Z8A2;Q9UHG3-2;Q9UHG3	PCYOX1	5	1	2.3	1	0.0012453	6.5736	469470	PCYOX1	1541	0.964863	0.964818	0.962735	0.607783	1.72482	0.449899	0.859142	2.51612	0.365751	0.471328	0.964139	0.474478	1.70003	0.126142	25.8966	48.7503	0.152378	0.0206694	0.0102173	0.318104	0.095902	0.0621555	0.567132	0.2791	0.492126	51449	PCYOX1
B7Z425;Q12846-2;Q12846	STX4A;STX4	3	2	7.3	2	0	11.08	2347500	STX4A	1004	1.32306	1.30444	0.884202	1.39241	1.10711	1.2999	0.606747	0.976297	1.25338	0.927138	1.17057	1.31523	0.896717	21.2013	5.38075	28.9388	0.311157	0.0725191	0.557369	0.436454	0.138592	0.402424	1.3054	1.46672	1.12358	6810	STX4
C9J9E8;F8WDG7;B7Z471;Q86X91;Q59FV9;Q13308-5;Q13308-3;Q13308-4;Q13308-2;Q13308;Q13308-6	PTK7	11	1	6.5	1	0.0074243	6.2137	747520	PTK7	1407	1.02219	0.810274	1.02335	3.07977	2.09396	1.41398	1.50102	0.758616	2.72217	0.948725	0.951937	2.40531	1.4512	12.888	36.4584	46.1044	0.303641	0.203699	0.0118614	0.430603	0.233164	0.0655173	0.655966	1.65746	2.52675	5754	PTK7
B7Z4B7;B7Z5T3;B7Z6U8;B7Z5V0;Q53FI7;Q13642-1;Q13642-5;Q13642-4;A0A0D9SGB2;Q5JXI0;A0A0D9SFI6;A0A0D9SFB0;Q5JXH9;A0A0D9SFZ9;Q5JXH8;Q5JXH7;Q5JXI3;Q5JXI2;Q5JXI8;B7Z9A1;Q13642-3;Q13642	FHL1	24	3	11.7	6	0	54.328	7567600	FHL1	575	0.965406	1.16774	1.06131	1.21649	1.14651	1.81637	1.16931	1.44869	1.06189	0.960026	1.06482	1.36492	1.25484	9.50518	29.1987	13.4095	0.3899	0.748503	0.354786	0.478036	0.446074	0.319738	0.848571	1.08772	1.28183	2273	FHL1
F5H563;B7Z4Q8;B7Z4C3;P16452-3;P16452;P16452-2;Q4VB96;H3BTE6	EPB42	9	2	4.2	2	0	11.507	601870	EPB42	1470	0.947675	0.902998	0.944599	0.750695	2.62413	0.503558	2.96157	1.12109	0.838204	1.66373	0.931758	0.697486	2.2356	2.67811	24.8825	43.8284	0.0263065	0.0261891	0.172343	0.153161	0.0985875	0.219473	0.416782	0.31199	0.74857	2038	EPB42
E5RGX5;B7Z4N6;Q93045;Q93045-2	STMN2	4	1	15.5	4	0	22.129	7054000	STMN2	594	1.64921	0.926494	1.52409	0.648565	0.88859	0.77675	0.979271	1.31258	1.66077	0.733551	1.3666	1.0287	1.06015	28.2629	53.5759	21.06	0.384909	0.75778	0.315561	0.475438	0.448488	0.304485	1.28906	0.970332	0.752742	11075	STMN2
Q9BZT2;B7Z4P9;Q9NP72-3;Q9NP72;Q9NP72-2;Q5W0J0;A0A087X163;B7Z5V3;H0Y6T8	RAB18	9	1	25.7	3	0	11.413	3010800	RAB18	901	1.13356	1.50949	0.943512	1.15848	1.44743	0.891293	1.53136	1.32957	1.25654	1.02877	1.19552	1.1021	1.43612	24.0923	17.1523	7.05847	0.366236	0.0616559	0.774868	0.466966	0.129775	0.474164	0.832465	0.767417	0.921861	22931	RAB18
B7Z4V2;V9HW84;Q8N1C8;P38646;B7Z1V7;B7Z4T3;A1XP52	HEL-S-124m;HSPA9	13	8	12.3	27	0	72.089	6931100	HEL-S-124m	599	0.799363	0.868471	0.71379	0.822041	0.525748	0.724818	0.53436	0.690718	0.836945	0.562237	0.793875	0.794601	0.583609	9.76049	7.66322	15.9113	0.0997064	0.03165	0.990194	0.255314	0.105214	0.526122	1.36029	1.36153	1.00092	3313	HSPA9
B7Z8U3;B7Z4V9;Q9BT40-2;Q9BT40	INPP5K	4	1	3.1	1	0	8.9736	123490	INPP5K	1709	1.18268	0.740508	1.20334	1.03549	1.22553	1.02761	1.03373	0.996502	1.03025	1.00766	1.04218	1.03112	1.08525	25.0875	0.389342	11.3246	0.806577	0.535408	0.958015	0.631854	0.381085	0.518665	0.960307	0.950116	0.989388	51763	INPP5K
B7Z507;P14780;B7Z8A9;B7Z747	MMP9	5	3	5.7	4	0	18.939	4241700	MMP9	770	0.279362	0.876071	0.146067	0.283061	20.6027	0.380003	0.960915	2.73077	0.452738	0.520417	0.433833	0.371934	8.09813	89.607	22.8873	134.171	0.0122137	0.0458602	0.829184	0.130649	0.11949	0.486385	0.053572	0.0459284	0.857321	4318	MMP9
B7Z539;B7Z549;P19827;F8WAS2	ITIH1	6	3	4.7	11	0	63.347	9152100	ITIH1	512	1.07135	0.358056	1.0735	1.15488	0.539597	0.811005	1.58685	1.66445	1.16667	1.96125	0.834301	1.04418	1.26363	49.4356	19.3476	49.7164	0.393188	0.831885	0.375044	0.479456	0.46884	0.330038	0.66024	0.826334	1.25157	3697	ITIH1
B7Z592;Q8WU90-2;Q8WU90	ZC3H15	3	1	2.3	2	0	8.4311	412110	ZC3H15	1565	1.20045	0.91986	1.07821	1.12745	0.936693	1.08705	1.04893	1.16991	1.56469	2.16543	1.06617	1.25973	1.05185	13.195	21.0263	11.0888	0.955138	0.256136	0.483911	0.668377	0.260043	0.371835	1.01362	1.19764	1.18154	55854	ZC3H15
D3DVF0;Q6FIB4;B7Z5W1;Q9Y624;Q9Y624-2	F11R	7	3	8.4	5	0	19.696	6163300	F11R	633	0.564423	2.36265	0.695974	0.606577	1.03171	0.497683	0.781469	0.757768	0.985919	1.4697	1.20768	0.696726	0.856982	83.0012	36.786	17.7112	0.757898	0.335643	0.375925	0.620957	0.301781	0.330038	1.40922	0.813	0.576913	50848	F11R
B7Z645;Q59GL1;O60506-5;O60506-4;O60506-3;H0YAA0;B7Z213	SYNCRIP	7	1	3.9	8	0	16.563	7913000	SYNCRIP	557	1.21067	1.20814	0.919273	1.75715	0.728738	1.05442	0.609388	0.818736	1.20842	0.783935	1.1127	1.34	0.718954	15.0548	27.5659	14.6068	0.0423958	0.0221374	0.496242	0.183285	0.0979968	0.377469	1.54766	1.86382	1.20428	10492	SYNCRIP
B7Z6T9;Q9Y3V7;Q86V58;B7Z9B8;P98095;P98095-2	DKFZp586A1519;FBLN2	6	1	2.1	1	0	7.4076	431610	DKFZp586A1519	1555	0.994775	0.819216	0.994339	3.24878	2.68777	2.20933	1.76422	1.09807	2.67564	3.79973	0.93611	2.71125	1.85002	10.8143	19.203	43.1516	0.0473282	0.167469	0.00187904	0.189087	0.209976	0.0528679	0.506	1.46552	2.89629	2199	FBLN2
B7Z722;D9YZV7;H0YKJ4;H0YK48;P09493-5;Q59GR8	TPM1	8	0	48.8	28	0	126.53	26010000	B7Z722	242	0.814981	1.31457	0.940674	1.30602	1.32144	1.02564	3.2744	1.29184	0.981919	1.39077	1.02341	1.10453	1.96256	25.3924	15.922	57.8928	0.0992366	0.173811	0.722137	0.255314	0.21459	0.458313	0.521466	0.562799	1.07926	7168	TPM1
B7Z7F5;B7Z829;B7ZLA9;Q9C0E8-3;Q9C0E8-2;Q9C0E8;Q9C0E8-4	KIAA1715;LNP	7	1	3.9	2	0	9.7365	1694700	KIAA1715	1148	1.27021	1.11778	0.785535	0.870593	0.696371	0.666926	1.44845	1.21466	0.955526	0.713568	1.05784	0.831015	1.11983	23.4282	17.8474	34.3717	0.92202	0.329125	0.348561	0.662982	0.298759	0.316569	0.944649	0.742093	0.785575	80856	KIAA1715;LNPK
B7Z7I4;Q6IBT3;Q53HV2;Q99832-4;Q99832-3;Q99832;F8WAM2;B7Z1C9	CCT7	8	2	4.1	3	0	18.311	1408300	CCT7	1208	1.11928	0.479071	0.959057	1.0906	2.76893	1.17595	1.14298	1.0495	1.2514	1.95202	0.85247	1.17265	1.6538	39.0804	6.86092	58.4626	0.112449	0.478626	0.191955	0.271852	0.361287	0.234181	0.51546	0.709062	1.37559	10574	CCT7
B7Z7P8;P62495-2;P62495	ETF1	3	1	2.1	1	0.0041225	6.3341	416690	ETF1	1563	0.92986	0.913138	0.925823	0.616074	0.454737	0.492952	0.590606	0.78425	0.789049	0.507059	0.92294	0.632692	0.609864	0.945408	23.5101	27.1534	0.0586025	0.848679	0.0701703	0.20268	0.472625	0.126608	1.51335	1.03743	0.685518	2107	ETF1
B7Z7Z8;B7Z8G2;Q53GX4;Q2TA84;Q13451;Q6ZR21	FKBP5	6	2	6.5	2	0	11.428	568040	FKBP5	1487	0.743146	0.550033	0.811265	1.00311	1.14729	0.997938	1.01362	0.979512	0.998973	0.989844	0.701481	1.00001	1.04681	19.3175	0.273873	8.47076	0.0524369	0.468937	0.0769231	0.197956	0.358476	0.133443	0.670115	0.955293	1.42557	2289	FKBP5
B7Z856;P56159-2;P56159	GFRA1	3	2	4.7	2	0	11.262	4973700	GFRA1	712	1.00894	1.70238	1.0923	0.983898	1.07968	0.980296	1.05241	1.01225	0.980397	1.02419	1.26788	0.98153	1.04811	29.8607	0.20894	3.23612	0.494245	0.0530828	0.338344	0.527982	0.125978	0.312671	1.20968	0.936474	0.774153	2674	GFRA1
E9PLK3;B7Z899;P55786-2;P55786;B7Z4B2;B7Z1V9;B7Z1H4;B3KTP2;B3KU93	NPEPPS	19	5	4.5	11	0	31.049	4156500	NPEPPS	781	0.936761	0.906763	1.20263	0.902759	0.92456	0.86309	1.02926	1.04046	0.99954	0.788093	1.01538	0.921796	0.998094	16.0384	7.61435	6.40508	0.959953	0.254198	0.663241	0.668842	0.258866	0.437468	1.01732	0.923556	0.90783	9520	NPEPPS
B7Z8K4;Q6ZP53;Q6FI03;Q5U0Q1;Q32P45;Q13283	G3BP;DKFZp686L1159;G3BP1	6	1	3.9	3	0	25.401	1953000	G3BP	1088	1.20541	1.34121	0.91912	1.75945	0.525486	1.65257	0.590251	1.56492	1.50121	1.23251	1.15524	1.63774	0.893554	18.6513	7.92291	65.1695	0.31926	0.0817968	0.0860834	0.440519	0.144543	0.143261	1.29287	1.83284	1.41766	10146	DKFZp686L1159;G3BP1
B7Z8Y6;P16284-3;P16284-2;P16284;A0A075B728;A0A075B727;B7Z8U8;P16284-5;P16284-4;P16284-6	PECAM1	10	2	2.5	2	0	15.371	403770	PECAM1	1574	0.799	0.654994	1.24381	1.02096	1.07486	1.0143	1.00738	0.974229	1.01622	0.984306	0.899269	1.01716	1.01882	34.1331	0.337157	5.0334	0.535291	0.984322	0.532942	0.541656	0.505948	0.393587	0.882654	0.998368	1.1311	5175	PECAM1
B7Z920;Q5VZU9;P29144	TPP2	3	1	0.7	1	0.0012293	6.5144	199290	TPP2	1679	0.990672	0.886465	0.99	1.30971	1.60327	1.38391	1.67227	0.886991	1.29282	1.24872	0.955712	1.32881	1.38751	6.27497	3.64684	31.3391	0.20276	0.983147	0.0504404	0.356997	0.505948	0.109558	0.688796	0.957696	1.39039	7174	TPP2
F5GXQ0;B7Z953;Q5VW32;Q5VW33;B7Z1V1;Q5VW32-2	BROX	6	2	4.7	3	0	12.757	2034400	BROX	1072	0.941997	0.913443	0.4835	0.662755	0.883884	0.506319	0.455627	0.990957	0.766007	0.720132	0.779647	0.645027	0.776822	32.9467	20.2702	36.4651	0.971697	0.619789	0.584498	0.673705	0.408199	0.411286	1.00364	0.83034	0.827333	148362	BROX
B7Z997;O94875-9;O94875-3;O94875-8;O94875-2;O94875-4;O94875-12;O94875-10;O94875-7;O94875;O94875-11;H7BZX1;H7C1R7;H7BZK1;B7Z3D7;H7BXR3;O94875-5	SORBS2	18	3	5.9	4	0	25.533	4800400	SORBS2	721	1.31816	0.877767	0.853671	1.64394	0.965999	2.65588	2.78711	0.708474	1.4515	0.944284	1.01653	1.91711	1.48719	25.7239	33.7484	76.1905	0.612155	0.416148	0.0328831	0.576133	0.335253	0.0928089	0.683523	1.28908	1.88593	8470	SORBS2
C9J9X7;C9JR96;B7ZKY6;P08473	MME	5	3	15.5	3	0	17.377	2537500	MME	971	0.930503	0.87478	0.9265	1.9461	1.50846	1.43328	0.992625	1.1508	0.940321	0.801935	0.910594	1.4399	1.2173	3.41326	34.9275	21.7094	0.179331	0.599589	0.110922	0.338948	0.40293	0.169357	0.748047	1.18287	1.58127	4311	MME
X5D7M1;B7ZL68;Q7Z3T9;O60462-4;O60462-5;O60462-2;O60462-3;O60462;A8K4G9;O60462-6	NRP2;DKFZp686J1169	10	4	3.8	7	0	28.858	1245000	NRP2	1255	0.950429	1.28606	1.38165	0.94886	0.841859	1.003	1.37796	0.813004	0.988797	2.13751	1.20604	0.98022	1.01094	18.7779	2.8638	31.4731	0.46512	0.997827	0.356019	0.515689	0.508671	0.319738	1.19299	0.969612	0.812756	8828	NRP2
E7ENL6;B7ZW00;P12111-4;B4E0A4;Q59F25	COL6A3	8	0	19.5	5	0	24.63	650250	E7ENL6	1448	0.287828	0.0535098	0.171581	3.54766	2.51599	2.53651	2.00152	1.88755	2.02721	2.13935	0.170973	2.7038	2.13502	68.5256	28.623	15.6821	0.000704639	0.291075	0.000763359	0.0771049	0.281548	0.0528679	0.0800804	1.2664	15.8142	NA
Q15203;Q7KZ52;B8ZZQ6;V9HVW6;Q15202;Q8TBK9;Q86YS2;Q53S24;Q15204;P06454-2;P06454;Q9UMZ1;Q9NYD3;Q15254;Q15200;V9HVW7;B8ZZA1;B8ZZW7;H7C2N1	PTMA;PTMAP7	19	2	32.9	3	0	117.2	7474000	PTMA	578	0.920778	0.995622	0.916259	0.812898	0.491644	0.848721	0.659731	1.04161	1.46988	0.83715	0.94422	1.04383	0.730995	4.72064	35.3889	38.5534	0.265062	0.250029	0.815678	0.403554	0.256905	0.483354	1.29169	1.42796	1.1055	5757	PTMA;PTMAP7
Q8NAH4;C9JJX6;E9PDC3;B9EH95;O00192-2;O00192	ARVCF	6	1	2.2	1	0	7.3054	216210	ARVCF	1668	0.930466	0.959551	0.926461	0.535891	0.254523	0.350197	0.628921	0.954815	0.237384	0.963663	0.938826	0.374491	0.612753	1.92364	40.2491	57.1888	0.140458	0.406107	0.00798591	0.309057	0.33304	0.0588369	1.53214	0.611161	0.398892	421	ARVCF
E1A689;C0JYY2;P04114	APOB	10	12	2.5	21	0	81.809	1150500	APOB	1286	0.447094	0.364276	0.879491	2.14719	2.21162	1.11773	1.32414	1.30551	2.19749	1.13645	0.56362	1.8208	1.61376	49.0877	33.4684	32.0895	0.00851439	0.727305	0.00786847	0.12006	0.441668	0.0588369	0.349259	1.1283	3.23055	338	APOB
V9HW29;D3DRX6;M1VE91;C1PHA2;P33176;A8K048;M1V490;M1VRN1;M1VPF9;M1VKJ2;B4DS27;M1VPF7;M1VRN0;M1VKI9;M1VE89;M1V481	HEL-S-61;KIF5B;KIF5B-RET(NM_020630)_K24;R11;KIF5B-ALK;KIF5B-RET(NM_020630)_K22;R12;KIF5B-RET(NM_020630)_K23;R12;KIF5B-RET(NM_020975)_K22;R12;KIF5B-RET(NM_020975)_K23;R12;KIF5B-RET(NM_020630)_K15;R12;KIF5B-RET(NM_020975)_K15;R12;KIF5B-RET(NM_020630)_K16;R12;KIF5B-RET(NM_020975)_K16;R12;KIF5B-ALK_K17;A20	27	3	4.2	8	0	35.743	3273500	HEL-S-61	868	0.935788	0.739175	0.881413	0.892941	0.664414	0.766921	0.438309	0.885034	0.718511	0.65439	0.852125	0.792791	0.662586	11.9144	11.3582	33.7116	0.288373	0.362595	0.72936	0.421312	0.314289	0.459892	1.28606	1.19651	0.930368	3799	KIF5B;HEL-S-61;KIF5B-RET(NM_020630)_K23;R12;KIF5B-RET(NM_020975)_K15;R12
C6KE32;Q99572-6;Q99572-4;Q99572-8;Q99572	P2RX7	5	1	1.5	1	0	12.447	566200	P2RX7	1489	0.933558	0.911634	0.929719	1.07241	0.923037	1.00444	1.10364	1.00772	0.422495	0.974982	0.92497	0.833118	1.01147	1.26573	42.8787	8.93374	0.589372	0.415972	0.568526	0.567381	0.335253	0.405251	0.914484	0.823673	0.900697	5027	P2RX7
F2Z363;F8WFB7;G5E9R6;H3BUI7;F8WB39;F8WDQ9;F8WD80;H3BSR4;C9JF62;C9JFD2;C9JSK8;C9IZ93;C9J9P8;Q969M7-5;Q969M7-4;Q969M7-3;Q969M7-6;Q969M7;Q969M7-2	UBE2F;UBE2F-SCLY	19	1	21.3	2	0	19.064	6048000	UBE2F	642	1.08444	1.07108	0.900608	0.977931	0.987566	0.974813	1.19477	1.13119	0.974626	1.14929	1.01871	0.97579	1.10451	10.0614	0.19023	9.61039	0.656489	0.102819	0.83212	0.592843	0.157893	0.486385	0.922319	0.88346	0.957868	140739	UBE2F;UBE2F-SCLY
C9J0D1;Q71UI9-2;Q71UI9;P0C0S5;C9J386;Q71UI9-3;Q71UI9-4	H2AFV;H2AFZ	7	1	21.3	5	0.007399	6.2028	884500	H2AFV	1358	1.58449	0.75751	0.792611	1.15685	1.08744	1.13818	1.13306	1.07987	1.14723	1.09524	1.04487	1.14742	1.10012	44.7571	0.813974	2.6158	0.704345	0.116207	0.593482	0.606777	0.170314	0.413253	0.949777	1.04299	1.09815	94239	H2AFV;H2AFZ
C9J0K6;P30626-3;P30626-2;P30626	SRI	5	4	23.9	20	0	53.736	16078000	SRI	348	0.992453	0.804423	1.15335	1.16837	1.59533	1.31318	1.32051	0.980527	0.978401	1.05806	0.983409	1.15332	1.29879	17.7587	14.5577	23.7126	0.266295	0.562419	0.468526	0.404368	0.389138	0.366811	0.757173	0.887992	1.17277	6717	SRI
C9J6S2;Q58I18;D3DNF9;P54709	ATP1B3	4	1	9	1	0.0018061	6.4159	3002600	ATP1B3	905	0.932105	0.930339	0.928188	1.27231	0.903254	1.09683	0.659851	0.836221	1.48298	1.06128	0.93021	1.28404	0.799776	0.210894	15.0573	15.7204	0.397358	0.0187904	0.0972989	0.483304	0.0921092	0.153781	1.16309	1.60551	1.38038	483	ATP1B3
C9J8R4;C9JVE2;Q96GG9	DCUN1D1	3	1	7	1	0	6.6959	694860	DCUN1D1	1424	1.11895	0.47753	0.882753	1.09798	1.00059	1.08466	1.07908	1.03468	1.09053	1.04773	0.826411	1.09106	1.03811	39.2541	0.612026	3.79111	0.337405	0.134762	0.240752	0.447902	0.185848	0.263056	0.79607	1.051	1.32024	54165	DCUN1D1
C9J8U2;G5E977;Q6XQN6-3;Q6XQN6;Q6XQN6-2	NAPRT	7	2	5.7	2	0	24.581	1001500	NAPRT	1320	0.841851	2.07992	1.06575	1.74099	1.62251	0.937043	1.50399	0.749198	1.22276	1.16412	1.32917	1.30026	1.2919	49.6349	31.3428	36.6681	0.987434	0.929008	0.949031	0.678536	0.489998	0.515351	1.02885	1.00647	0.97825	93100	NAPRT
Q8NF83;C9J8Z4;Q969P0-3;Q969P0	FLJ00271;IGSF8	4	1	4.3	2	0.0058005	6.2665	2483300	FLJ00271	979	1.25633	1.98358	1.29157	1.04644	0.95707	1.03762	1.0752	1.03142	1.04082	1.04432	1.51049	1.04163	1.02123	27.1491	0.428724	5.84808	0.095596	0.639871	0.119201	0.251308	0.413696	0.175076	1.47909	1.01997	0.689593	93185	IGSF8
C9JF17;P05090;B4DGC3;C9JX71	APOD	5	5	25.1	44	0	75.785	121690000	APOD	72	0.309595	1.79919	0.578553	2.42953	0.967559	4.44163	0.918797	1.85071	1.67947	0.887518	0.895778	2.85021	1.24569	88.621	50.113	42.1076	0.286025	0.0701116	0.0155608	0.419656	0.135899	0.0713851	0.719103	2.28806	3.18182	347	APOD
D3DUU0;D3DUU2;F5GZZ9;C9JHR8;Q86VB7-3;Q86VB7-4;Q86VB7;Q86VB7-2	CD163	8	2	1.9	2	0	11.456	362710	CD163	1592	0.992632	0.864404	0.992072	1.74424	0.868629	1.93963	1.12723	1.07486	2.31262	2.05231	0.949703	1.99883	1.02357	7.77839	14.4472	13.3566	0.710159	0.00416911	0.00640047	0.607233	0.0759587	0.0572332	0.927832	1.9528	2.10469	9332	CD163
C9JUE0;C9JJP5;Q05BK6;Q7Z426;Q8TDJ5;Q92734-4;Q92734-3;Q92734-2;Q92734;C9JTY3;Q7Z427	TFG;TFG/ALK fusion	11	2	10.2	5	0	14.033	33791000	TFG	195	0.887298	0.217528	1.10072	1.01729	0.652154	1.13458	1.16057	0.885159	0.628168	1.10062	0.735182	0.926679	0.899294	62.6819	28.6061	28.3001	0.439577	0.921257	0.369877	0.502765	0.488347	0.328094	0.81751	1.03045	1.26048	10342	TFG
C9JNW5;V9HW01;P83731;C9JXB8	RPL24;HEL-S-310	4	2	10	3	0	12.461	5660900	RPL24	668	0.967522	0.903359	0.965541	0.417612	0.574782	0.757092	1.01698	0.827218	0.714408	1.16148	0.945474	0.629704	0.806328	3.85904	29.365	27.5124	0.439284	0.360834	0.0779213	0.502765	0.31349	0.134141	1.17257	0.780952	0.666019	6152	RPL24
Q68DU0;C9JZR2;O60716-5;O60716-3;O60716-2;O60716;Q96FS1;O60716-21;O60716-19;O60716-18;O60716-17;O60716-13;O60716-11;O60716-10;O60716-8;O60716-9;O60716-7;O60716-6;O60716-4;O60716-24;O60716-23;O60716-22;O60716-20;O60716-16;O60716-15;O60716-14;O60716-12;Q7KZJ3;A0A024R4Z0;O60716-29;O60716-27;O60716-26;O60716-25	DKFZp781O2021;CTNND1	40	7	6.7	15	0	45.336	4662500	DKFZp781O2021	728	1.10944	0.425181	0.909205	0.708125	0.856887	0.878026	1.02574	0.732956	0.628176	0.938703	0.814608	0.738109	0.871862	43.1865	17.2868	16.8567	0.691427	0.283735	0.927363	0.601484	0.276918	0.509733	0.934331	0.846589	0.906091	1500	CTNND1;DKFZp781O2021
D0PNI1;E7EX29;P63104;E7ESK7;E5RIR4;E9PD24;E7EVZ2;E5RGE1;Q6LD62	YWHAZ;14-3-3 protein	17	5	31	59	0	236.92	80612000	YWHAZ	101	1.04624	1.02104	1.26891	1.10284	0.878137	1.09119	0.699766	0.928517	1.28096	0.799401	1.11206	1.15833	0.835473	12.2673	9.18216	14.3865	0.135937	0.0291251	0.832179	0.308298	0.101287	0.486385	1.33106	1.38643	1.0416	7534	YWHAZ
Q5T123;Q86Z22;D3DPK5;Q9H299	SH3BGRL3;HEL-S-297	4	3	28.4	16	0	46.829	268050000	SH3BGRL3	37	0.74288	3.88615	1.04292	1.61952	2.06407	1.08364	0.726065	1.0668	2.17562	1.1442	1.89065	1.62626	1.28565	91.7491	33.5755	54.084	0.696183	0.466119	0.866588	0.603552	0.35695	0.492456	1.47058	1.26494	0.86016	83442	HEL-S-297;SH3BGRL3
H0YF21;Q6NX58;D3DPS3;Q3KQU3-3;Q3KQU3-2;Q3KQU3-4;Q3KQU3	MAP7D1;RPRC1	7	1	4	2	0	12.721	1556600	MAP7D1	1182	0.853668	0.634217	0.972864	1.04274	1.16309	1.03424	1.00444	0.971732	1.03725	0.981689	0.820249	1.03807	1.04642	20.9423	0.415419	9.78146	0.235526	0.942396	0.242983	0.378444	0.493758	0.264148	0.783863	0.992025	1.26556	55700	MAP7D1;RPRC1
D3DQ38;Q9NWV4	C1orf123	2	2	13.8	2	0	12.06	1813400	C1orf123	1122	0.874807	1.24958	1.13084	0.722026	0.317001	0.512399	0.426018	0.596523	0.582943	0.345516	1.08508	0.605789	0.446514	17.6515	17.6076	31.5519	0.00645919	0.163887	0.0201996	0.116879	0.20668	0.0779463	2.43011	1.35671	0.558292	54987	C1orf123
Q63HR1;Q5VU21;D3DQ69;D3DQ70;Q8NC51-4;Q8NC51-3;Q8NC51-2;Q8NC51	DKFZp686P17171;SERBP1	8	1	4.1	3	0	7.401	1827100	DKFZp686P17171	1117	1.02936	0.669619	1.03202	0.473582	1.26834	0.895123	0.986367	0.839502	0.908787	1.06562	0.910335	0.759164	1.0314	22.9005	32.5905	21.1302	0.612331	0.218555	0.491544	0.576133	0.241565	0.375685	0.882618	0.73605	0.833939	26135	SERBP1
Q5VZR0;D3DRP5;Q9H4G4;A0A087WUM5;B4DQC5	GLIPR2;C9orf19	5	2	20.3	3	0	12.276	1887100	GLIPR2	1101	1.49926	2.98607	0.736842	0.975112	0.962187	0.972221	1.0853	1.03991	0.9719	1.05323	1.74072	0.973078	1.02913	65.7135	0.181778	6.04994	0.360129	0.238344	0.258074	0.465163	0.250968	0.274776	1.69145	0.945532	0.559008	152007	C9orf19;GLIPR2
D3DS95;Q59FI9;P30050-2;P30050	hCG_21173;RPL12	4	1	16	1	0	9.5789	2374500	hCG_21173	998	0.953175	1.00558	0.9504	1.39176	1.81926	1.08629	1.67205	1.6564	1.09962	1.30392	0.96972	1.19256	1.7159	3.20616	14.4769	5.23633	0.00358191	0.0128009	0.294245	0.0988109	0.0870034	0.293724	0.565137	0.695003	1.2298	6136	RPL12
D3DSC5;H9KV31;O15394;O15394-2;B7Z5K2	NCAM2	5	10	10.8	21	0	74.011	7923900	NCAM2	556	1.35784	3.15337	0.967468	0.390639	0.669056	0.418591	0.863768	0.625685	0.301492	0.971493	1.82623	0.370241	0.719503	63.8364	16.518	17.624	0.0377569	0.00851439	0.00416911	0.173177	0.083005	0.0558464	2.53818	0.514578	0.202735	4685	NCAM2
H7BXV5;D3DSM4;D3DSM5;P39060-2;P39060-1;P39060;Q8NG19;H7C457	COL18A1	8	4	6.8	12	0	70.715	7696900	COL18A1	571	1.12194	15.178	0.797236	0.934333	1.21574	0.858086	1.88547	0.854091	0.945023	0.96556	5.69907	0.912481	1.31843	144.07	5.19567	39.6911	0.413858	0.215678	0.149207	0.491293	0.238993	0.201405	4.32261	0.692095	0.16011	80781	COL18A1
D3DTE6;V9HW48;O75368;B0AZV6	SH3BGRL;HEL-S-115	4	5	31	13	0	35.375	51140000	SH3BGRL	139	0.985924	1.84791	0.754008	0.720223	0.830421	0.672874	0.886546	1.16603	0.703765	0.719932	1.19595	0.698954	0.961	48.196	3.43919	18.7064	0.630006	0.0397534	0.111274	0.580775	0.112578	0.169517	1.24448	0.727319	0.584436	6451	SH3BGRL
D3DTX7	COL1A1	1	2	19.7	11	0	222.59	6140400	D3DTX7	636	1.07187	1.14869	0.527868	1.1716	1.74507	0.983082	4.64937	1.14643	2.00318	3.21393	0.916142	1.38596	2.51362	36.942	39.1631	74.5408	0.054081	0.35872	0.196947	0.198719	0.312805	0.236111	0.364471	0.551378	1.51282	NA	COL1A1
H3BM18;X6RHM1;D3DUZ3;Q16666-3;Q16666-2;Q16666	IFI16	6	1	7.2	1	0	7.0542	897490	IFI16	1354	1.28794	2.09583	0.876321	1.05239	1.00427	1.04306	1.01507	0.980734	1.04656	0.991124	1.42003	1.04734	1.00002	43.6885	0.450097	1.75559	0.334821	0.0497358	0.410452	0.447902	0.123294	0.344183	1.42	1.04731	0.737544	3428	IFI16
D3DV11	FAM63A	1	1	4	2	0.0075145	6.2489	443750	FAM63A	1549	1.18666	0.0616711	1.14891	0.985278	0.982778	0.981564	0.979427	0.950514	0.981731	0.959461	0.79908	0.982858	0.970906	79.9537	0.213399	1.82714	0.321374	0.536171	0.25273	0.441695	0.381129	0.271208	0.823025	1.01231	1.22999	55793	FAM63A
V9GYF0;Q5VY93;D3DVA5;V9GYM8;Q92974-3;Q92974-2;Q92974	ARHGEF2	7	1	3.8	1	0.0018116	6.4292	487820	ARHGEF2	1529	0.925884	0.917177	0.921635	1.46526	1.16564	0.996348	0.8292	1.02031	0.831858	1.49223	0.921566	1.09782	1.00505	0.472438	29.9383	16.7888	0.692014	0.745567	0.547739	0.601484	0.446074	0.399033	0.916936	1.09231	1.19126	9181	ARHGEF2
D3DVC4;P48681;Q05BW3;A5PKT9	NES	6	13	7.5	29	0	159.79	9224400	NES	507	0.985012	1.32995	1.51075	0.590154	0.492894	0.557775	0.639524	0.64833	0.454838	0.543022	1.27524	0.534256	0.593583	20.9456	13.2254	14.709	0.00733999	0.444392	0.00634175	0.116879	0.347991	0.0572332	2.14838	0.900053	0.418946	10763	NES
D6R9C3;Q496I0;D6RIE3;D6RGV5;H0UI06;P14406	COX7A2	6	1	18.9	3	0.0074201	6.2117	3478300	COX7A2	850	0.776783	3.42317	0.931506	0.951196	0.961013	0.950212	1.14559	1.09032	0.948759	1.10624	1.71048	0.950056	1.06564	86.8316	0.129019	8.88961	0.595948	0.104521	0.396124	0.569734	0.159101	0.33937	1.60512	0.891535	0.555431	1347	COX7A2
D6RF17;D6RDL0;E7EQJ0;D6RAM1;D6R9T0;D6RFM3;D6RIT2;E7EN40;D6RIU0;D6RDU3;D6RJ04;D6RIH9;D6RBM0;E9PCY7;G8JLB6;P31943;E5RJ94;D6R9D3;E5RGV0	HNRNPH1	19	2	44.9	4	0	19.161	51041000	HNRNPH1	140	1.03286	0.930744	0.573366	1.66414	0.782587	1.57386	0.906436	0.823524	1.51535	0.793393	0.845658	1.58445	0.837516	28.5312	4.73095	7.53408	0.94081	0.0002936	0.0187904	0.667506	0.0664538	0.0758948	1.00972	1.89184	1.87363	3187	HNRNPH1
D6RA26;O43660-2;O43660	PLRG1	3	1	4.2	2	0.0074928	6.2377	790210	PLRG1	1387	2.1878	1.03432	0.735882	1.10994	1.06661	1.09555	0.983634	0.954088	1.10206	0.963204	1.31933	1.10252	1.00144	58.1182	0.653752	5.82526	0.630123	0.0585437	0.83347	0.580775	0.127689	0.486385	1.31743	1.10093	0.835661	5356	PLRG1
D6RA31;F6L6N6;Q4W5L2;H6UYS5;E7EPV7;P37840-2;P37840;A0A2Z5HU10;H6UYS7;H6UYS0;P37840-3	SNCA;NACP	11	1	40.9	24	0	35.953	90948000	SNCA	92	1.07474	1.27024	1.11248	0.14279	1.32875	0.325284	0.379993	0.836416	0.35059	0.791209	1.15249	0.272888	0.848386	8.99832	41.5468	55.9287	0.254903	0.0610687	0.00193776	0.392732	0.128919	0.0528679	1.35845	0.321656	0.236782	6622	SNCA;NACP
D6RAC2;E9KL35;D6REE5;P63244;D6RGK8;D6RHJ5;D6R909;D6RAU2;E9PD14;B4E0C3;D6RBD0;B4DWC6;D6RFZ9;D6RHH4;J3KPE3	GNB2L1	25	3	9.7	6	0	23.007	5342100	GNB2L1	688	1.06415	0.948979	0.838562	0.631496	0.236853	0.597941	0.705391	0.871998	0.601435	0.638644	0.950565	0.610291	0.604747	11.867	3.0227	54.4552	0.137405	0.735056	0.026835	0.308298	0.444436	0.0861414	1.57184	1.00917	0.64203	10399	RACK1
D6RGI3;D6RER5;Q9NVA2;D6RDP1;D6R9Y6;D6RDU5;Q9NVA2-2	SEPT11	7	1	5.4	5	0	11.057	4321600	SEPT11	763	1.22025	0.312319	0.889732	1.43032	0.852634	1.31472	1.11379	1.26215	1.14745	1.13861	0.807433	1.29749	1.07619	56.912	10.9612	19.2654	0.314504	0.194598	0.101703	0.437932	0.229093	0.159247	0.750269	1.20564	1.60694	55752	SEPT11
D6RF35;P02774;P02774-3;V9HWI6;P02774-2;D6RBJ7	GC;HEL-S-51	14	10	20	53	0	120.17	70752000	GC	109	0.711498	1.13486	0.556297	1.66756	0.958899	2.11861	1.33305	1.92383	1.88976	1.4431	0.800885	1.89197	1.40526	37.3912	11.9204	34.62	0.0747504	0.166001	0.00933647	0.225539	0.208739	0.0611168	0.56992	1.34635	2.36235	2638	GC
D6RF83;D6RH06;Q9NR12-3;Q9NR12-5;Q9NR12-6;Q9NR12-4;Q9NR12	PDLIM7	7	1	5.8	2	0.0058038	6.2671	691320	PDLIM7	1430	0.884793	0.99518	0.790645	1.5366	1.07018	1.71212	2.90015	1.89244	1.45094	1.92974	0.890206	1.56655	1.95426	11.5001	8.4992	46.9001	0.037522	0.651674	0.0126835	0.173177	0.417592	0.0671734	0.455522	0.801612	1.75977	9260	PDLIM7
D6RGG3;Q99715;Q99715-4;A0A087X0A8;B9EJB8;Q99715-2	COL12A1	8	25	8	48	0	184.13	6201000	COL12A1	629	2.08302	1.74859	0.594119	0.772458	0.686092	1.18391	1.51424	0.533692	0.720075	2.05924	1.47524	0.892148	0.911341	52.9528	28.4738	57.8988	0.335702	0.879272	0.305989	0.447902	0.478604	0.299451	1.61876	0.97894	0.604747	1303	COL12A1
Q6LAP8;D9HTE9;P53007;B4DP62	SLC25A1	4	2	5	2	0	14.144	7146600	SLC25A1	592	0.673807	0.005883	0.455277	1.28266	0.980493	1.10818	0.82323	1.06259	1.07293	1.01471	0.378322	1.15459	0.955436	90.015	9.72698	12.7302	0.0758074	0.0991779	0.0350558	0.226955	0.155603	0.0950667	0.395968	1.20844	3.05187	6576	SLC25A1
D9IAI1;P30086;V9HW05;A0A0K0K1J6;B4DRT4	HEL-S-34;PEBP1;HEL-210	5	4	24.1	24	0	47.306	130700000	HEL-S-34	66	0.918965	1.56634	0.997559	0.854735	0.964002	0.751561	0.758516	1.00936	0.955025	0.752153	1.16095	0.853773	0.910624	30.4289	11.916	14.6787	0.382795	0.629477	0.248503	0.475361	0.410957	0.267628	1.2749	0.937569	0.735407	5037	HEL-S-96;PEBP1
D9YZU5;P68871;Q8IZI0;Q3LR79;Q0Z944;Q9BWV6;A0A2R8Y7R2;Q9GZL9;B3VL86;C8C504;Q14473;Q4TZM4;Q8IUL9;B3VL31;Q6V0K9;E9NGZ5;B3VL05;Q4TWB7;A0A1B4WRL5;Q14484;B5ANL9;Q9UP81;F8W6P5;Q3Y9I8;Q4JLR8;B2M1S6;Q9BWU5;B3VL17;Q9UK54;D5FZW3;E9M263;Q9BXA2;Q9UBV6;A9YUX2;A0A2R3Z0D6;A1YZ08	HBB	51	1	63.3	1301	0	323.31	2380000000	D9YZU5	5	0.366374	0.474071	0.823321	0.54032	7.35406	0.351914	1.96993	1.74359	1.00029	2.09061	0.554589	0.630842	3.68919	43.0728	52.8709	86.0862	0.00499119	0.0321198	0.806224	0.10709	0.105964	0.482101	0.150328	0.170997	1.13749	3043	HBB
D9ZGF2;P12111-2;P12111	COL6A3	6	0	16.5	315	0	323.31	84231000	D9ZGF2	98	0.444441	0.411075	0.437286	3.31084	1.77287	3.04601	1.73464	1.29539	2.13575	2.66797	0.430934	2.83086	1.60096	4.07644	21.7736	16.5728	0.000411039	0.0254257	0.00017616	0.0771049	0.0985143	0.0528679	0.269171	1.76822	6.56914	1293	COL6A3
D9ZGG2;P04004;J7HH10	VTN	6	4	8.2	10	0	34.964	1933000	VTN	1092	0.928376	1.08485	0.92426	1.03836	2.11322	1.03429	2.38648	1.197	1.17493	3.22757	0.979163	1.08253	1.8989	9.3502	7.39504	32.8102	0.0315326	0.0590722	0.586201	0.161243	0.127814	0.411286	0.515648	0.570081	1.10556	7448	VTN
G4V2I9;G4V2I8;E2RVJ0;P02730-2;P02730;B7ZFE0	SLC4A1;AE1	8	4	3.7	7	0	32.537	2295500	SLC4A1	1020	0.45543	0.316211	0.744295	0.68699	5.97763	0.601055	1.85657	1.48917	1.09529	2.03145	0.505312	0.794446	3.10779	43.2125	33.2383	80.1899	0.00475631	0.0470346	0.127422	0.10709	0.121226	0.181812	0.162595	0.25563	1.57219	6521	AE1;SLC4A1
Q6FGM6;E5KN59;E5KN55;Q08752	PPID	5	2	6.5	5	0	20.459	1560700	PPID	1180	0.666785	0.798508	1.32937	1.11712	1.60662	1.29003	1.50588	1.07951	1.3166	0.813929	0.931556	1.24125	1.39734	37.653	8.72647	20.0253	0.121609	0.480564	0.21286	0.286349	0.361943	0.246423	0.666666	0.888297	1.33245	5481	PPID
E5RFU3;E5RK00;O00399	DCTN6	3	1	11	1	0.0079455	6.187	2191100	DCTN6	1041	0.937191	0.866797	0.933547	0.72046	0.741403	0.814586	1.03701	0.694315	0.679977	0.735868	0.912512	0.738341	0.824241	4.34319	9.3538	22.5368	0.583206	0.521257	0.222959	0.564146	0.378087	0.254101	1.10709	0.895783	0.809131	10671	DCTN6
E5RG12;H0YAQ3;E5RJZ9;O75525-2;O75525	KHDRBS3	5	1	5	1	0	8.4087	1302000	KHDRBS3	1237	0.924714	0.99396	0.920403	1.78546	0.469127	0.872836	0.397346	0.600566	0.754758	0.796869	0.946359	1.13769	0.489013	4.36198	49.5823	21.0748	0.00786847	0.0431004	0.723312	0.116879	0.116498	0.458313	1.93524	2.32649	1.20217	10656	KHDRBS3
E5RH81;E5RHP7;V9HWE3;P00915;E5RFE7;E5RIF9;E5RG43;H0YBE2;E5RJF6;E5RGU8;E5RFL2;E5RJI8	CA1;HEL-S-11	15	6	32	41	0	65.419	351040000	CA1	29	0.482792	0.940583	1.59937	0.51069	10.6103	0.289019	1.20512	2.72821	1.24988	2.21423	1.00758	0.683195	4.84787	55.7073	73.6423	104.131	0.0432766	0.0626541	0.322196	0.183815	0.130819	0.306855	0.20784	0.140927	0.678054	759	CA1
E5RHK3;E5RJ86;Q9NVT9	ARMC1	3	1	6.5	2	0.0046811	6.3116	6660500	ARMC1	609	0.668849	0.655893	2.98385	1.15861	2.34732	0.795412	0.95821	1.57108	1.01819	1.02395	1.4362	0.990737	1.62554	93.3245	18.4862	42.8261	0.526365	0.162243	0.811333	0.540474	0.205203	0.482119	0.883522	0.609483	0.689833	55156	ARMC1
E5RHK8;Q9UQ16-2;Q9UQ16-3;Q9UQ16;Q9UQ16-4;K7EPK9;E5RIK2;Q59G96;B3KPF2;Q9UQ16-5;P50570-3;P50570-2;P50570-5;P50570-4;P50570	DNM3;DNM2	15	2	2.3	3	0	11.82	3332100	DNM3	859	1.22167	1.06347	1.07108	1.0673	1.6025	0.952065	0.764793	0.981388	0.828135	0.913554	1.11874	0.949167	1.11623	7.97505	12.6016	38.955	0.8633	0.635819	0.389313	0.647245	0.41313	0.335742	1.00225	0.850336	0.848425	26052	DNM2;DNM3
E5RHW4;O94905;E5RJ09	ERLIN2	3	2	6.2	6	0	16.975	4906100	ERLIN2	715.5	1.20368	1.2612	0.814381	0.680277	0.76003	0.664981	0.829788	0.703398	0.506328	0.89994	1.09309	0.617195	0.764405	22.2375	15.6057	8.28201	0.116383	0.0941867	0.0281856	0.276317	0.152656	0.0872683	1.42998	0.807419	0.564635	11160	ERLIN2
E5RIA9;Q9UJ68-4;Q9UJ68-5;Q9UJ68;H0YAN3;B7Z694;Q9UJ68-2;Q9UJ68-3	MSRA	8	2	8	3	0	12.092	2549300	MSRA	967	0.814336	1.25924	1.00381	1.29481	2.85923	1.01956	0.814792	1.25662	1.40393	1.39065	1.0258	1.23944	1.64355	21.765	15.9815	65.4522	0.375514	0.71057	0.408925	0.472469	0.43829	0.344136	0.624136	0.754123	1.20827	4482	MSRA
E5RIW3;Q6FGD7;E5RJD8;O75347;E5RHG6;O75347-2	TBCA	7	3	28.6	9	0	21.937	18484000	TBCA	318	0.83174	2.70723	1.24542	1.05045	1.55707	1.07518	0.880859	1.21398	1.0056	0.921387	1.5948	1.04375	1.21731	61.7853	3.37941	27.776	0.660305	0.491427	0.3835	0.594806	0.366352	0.334131	1.31011	0.857423	0.654468	6902	TBCA
E5RJR5;P63208;P78561;E7ERH2;F8W8N3;P63208-2	SKP1	6	2	12.3	2	0	11.637	1292100	SKP1	1239	0.948669	1.06415	0.945647	0.918045	0.729782	0.976132	1.09362	0.902942	0.903755	0.715376	0.986156	0.932644	0.908781	6.85114	4.11017	20.0255	0.657428	0.772871	0.756019	0.593229	0.452146	0.467974	1.08514	1.02626	0.945737	6500	SKP1
E7DVW5;Q01469;I6L8B7	FABP5	3	4	26.7	8	0	45.792	8594000	FABP5	529	1.27518	0.973528	1.12012	0.510789	0.991598	0.366467	1.27192	1.99869	1.09857	0.731903	1.12294	0.658609	1.42074	13.4332	58.8803	36.585	0.473165	0.0731063	0.0569583	0.519273	0.139101	0.116853	0.790394	0.463568	0.586503	2171	FABP5
E9PB77;E7EMF1;E7ESP4;P17301;Q71V33;D6RG08	ITGA2	6	2	3.3	3	0	14.999	744950	ITGA2	1408	0.946949	1.47136	0.810613	1.0503	1.36539	1.09807	1.18506	0.988259	0.915088	1.15396	1.07631	1.02115	1.17957	32.4119	9.29436	15.9911	0.665062	0.265003	0.932707	0.596401	0.265813	0.511303	0.912459	0.8657	0.948755	3673	ITGA2
H0Y9K5;E7EMR3;E7ES20;E7ENK1;E7ESV6;E7EUP0;E7EX52;E7EN28;E9PBG4;E7EW95;E7EVD6;E7ETE3;E7EUW2;Q9HAR2-2;Q9HAR2;Q9HAR2-4;Q9HAR2-3	ADGRL3;LPHN3	19	3	3.2	3	0	17.081	535850	ADGRL3	1500	1.09	4.15537	1.4784	0.97897	0.556056	0.760711	1.5561	0.395126	0.913326	1.0005	2.24126	0.884336	0.835761	74.4676	12.6627	75.2608	0.0584263	0.612038	0.0479742	0.20268	0.406297	0.107713	2.6817	1.05812	0.394571	23284	ADGRL3
E7EV99;E7ENY0;P35611-2;P35611-6;P35611-4;P35611;P35611-3;Q96D30;A0A0A0MSR2;P35611-5;D6RF25	ADD1	17	4	6.2	12	0	85.357	5258100	ADD1	693	1.38374	1.08706	1.32052	0.765549	0.41811	0.747544	1.42209	0.655894	0.6274	0.690441	1.26377	0.713498	0.832032	12.365	10.5262	63.0571	0.137052	0.945097	0.0143864	0.308298	0.494278	0.0696379	1.5189	0.857537	0.564577	118	ADD1
E7EPN9;Q9Y520-2;Q9Y520-3;Q9Y520-6;Q9Y520-4;Q9Y520-5;Q9Y520;Q9Y520-7;B4DQN8	PRRC2C	14	3	0.9	3	0	17.95	145720	PRRC2C	1701	0.887702	1.09571	1.45814	0.621706	0.513901	0.768653	0.639503	0.766411	0.731789	0.735689	1.14718	0.707383	0.639938	25.1642	10.8079	19.7294	0.0295361	0.463476	0.0485026	0.15626	0.356184	0.108068	1.79265	1.10539	0.616626	23215	PRRC2C
E7ERF2;P17987;F5H7Y1;F5GYL4;F5GZI8;F5H136;F5GZ03	TCP1	7	2	4.4	1	0	12.161	88284	TCP1	1716	0.982494	0.841477	0.981356	1.14358	0.262858	0.814211	1.05282	0.81706	0.733032	0.871562	0.935109	0.896941	0.710911	8.6717	24.2401	57.0445	0.308984	0.447446	0.810041	0.434458	0.34922	0.482101	1.31537	1.26168	0.959184	6950	TCP1
E7ESW6;Q6ZQQ6;Q6ZQQ6-2	WDR87	3	1	0.3	2	0.0012114	6.4651	528980	WDR87	1506	0.883099	0.85584	1.02876	0.95522	0.924369	0.953918	1.01807	0.983269	0.952654	0.993782	0.922565	0.953931	0.975235	10.0771	0.13449	4.85652	0.733235	0.580857	0.840575	0.616201	0.394468	0.487172	0.945993	0.978155	1.034	83889	WDR87
E7EVA0;P27816;P27816-6;P27816-2;B4DM10;A0A024R2V0;Q86Y04	MAP4	19	7	7.5	54	0	131.16	19919000	E7EVA0	300	0.963557	0.592928	1.20239	0.453684	0.464089	0.513981	0.477205	0.794235	0.432846	0.830383	0.919626	0.466837	0.57851	33.3938	9.02593	32.3138	0.133999	0.360951	0.026424	0.306219	0.31349	0.0861414	1.58965	0.806964	0.507637	4134	MAP4
E7EVX8;Q8WWY3;Q8WWY3-4	PRPF31	3	2	3.4	2	0	14.072	452450	PRPF31	1546	1.54863	0.5889	0.976905	0.988143	1.01024	0.984196	1.00052	0.968414	0.984502	0.978212	1.03815	0.985614	0.993059	46.5049	0.222787	2.20431	0.924134	0.741809	0.940458	0.662982	0.445724	0.512861	1.0454	0.992503	0.949398	26121	PRPF31
E7EX90;Q14203-3;Q14203-4;Q14203-6;Q14203;Q6AWB3;Q6AWB1;Q6MZZ3;Q14203-5;Q14203-2;Q59F36	DCTN1;DKFZp686E191;DKFZp686E0752;DKFZp686I0746	16	8	5.7	15	0	95.542	5795500	DCTN1	660	1.16503	0.698395	1.03861	0.906827	1.33991	1.02895	0.797516	0.952538	0.727669	0.633975	0.967344	0.887816	1.02999	24.9489	17.0686	27.1237	0.825602	0.504756	0.781856	0.63643	0.371933	0.474778	0.939179	0.861966	0.917787	1639	DCTN1;DKFZp686I0746
Q5UGI6;H9KV48;E9KL26;E9PGN7;P05155-2;P05155;P05155-3	SERPING1	7	1	2.4	2	0	7.7521	12593000	SERPING1	417.5	0.563906	1.94391	0.776766	1.25499	0.488783	2.22592	1.91186	1.43888	2.78064	3.34595	1.09486	2.08718	1.27984	67.8588	36.9987	56.6277	0.770464	0.259836	0.061421	0.623202	0.26245	0.119181	0.855465	1.63082	1.90635	710	SERPING1
Q2NLC8;E9PFN5;Q6FII1;Q9Y2Q3-4;Q9Y2Q3-3;Q9Y2Q3;Q9Y2Q3-2	GSTK1;LOC51064	7	1	4.6	4	0	8.5753	21773000	GSTK1	281	0.972054	2.10022	0.93196	0.931753	0.459886	0.931349	0.619135	0.5766	1.69462	0.702873	1.33474	1.18591	0.551874	49.6891	37.1494	14.9407	0.0197299	0.0243688	0.808456	0.141527	0.0985143	0.482101	2.41857	2.14887	0.88849	373156	GSTK1;LOC51064
E9PGC8;P78559;P78559-2;A8K4T7	MAP1A	4	3	1	3	0	16.786	362570	MAP1A	1593	0.976013	0.994856	1.41866	0.971367	0.985476	0.968778	0.982669	0.953269	0.968278	0.962346	1.12984	0.969475	0.973805	22.1534	0.171038	1.832	0.526189	0.828597	0.525191	0.540474	0.468542	0.389498	1.16023	0.995553	0.858062	4130	MAP1A
E9PN91;E9PMW7;E9PPR1;E9PL12;E9PL71;E9PQ49;E9PI39;E9PK01;P29692-3;P29692;E9PNW6;E9PKK3;E9PK72;E9PJD0;E9PIZ1;E9PK06;H0YCK7;E9PQZ1;Q9BW34;A0A087X1X7;Q71RH4;Q9H7G6;D3DWK1;B2RAR6;E9PRY8;P29692-4;P29692-2	EEF1D	27	2	19.8	2	0	13.764	565370	EEF1D	1490	0.962263	0.621617	0.87235	0.954297	0.932724	0.953068	1.06856	1.02585	0.951761	1.03846	0.818744	0.953042	1.00904	21.5619	0.133074	6.88383	0.302584	0.28256	0.451204	0.430157	0.276083	0.360779	0.811404	0.944499	1.16403	1936	EEF1D
E9PIT3;P00734;B4DDT3;Q69EZ8;C9JV37	F2	7	4	5.8	8	0	31.173	20874000	F2	293	0.499519	0.501276	0.360098	1.61613	0.72425	1.25053	2.48254	1.18432	1.04764	1.85666	0.453631	1.30477	1.4637	17.8574	22.0804	62.2961	0.015091	0.997123	0.00334703	0.135067	0.508611	0.0546302	0.30992	0.891414	2.87627	2147	F2
E9PJD9;E9PLX7;Q6NZ52;P46776;Q9BQQ5;E9PLL6	RPL27A;L27a	6	2	23.1	2	0	11.291	2372200	RPL27A	999	1.01153	1.40914	1.23298	1.0364	1.01954	1.02843	0.952437	0.927538	1.03113	0.935413	1.21788	1.03199	0.966503	16.359	0.392603	4.92336	0.240693	0.108867	0.439753	0.382538	0.162298	0.35605	1.26009	1.06775	0.847362	6157	RPL27A
E9PK85;P62070-3;P62070;P62070-4;P62070-2	RRAS2	6	3	15.7	5	0	27.776	8076300	RRAS2	549	1.0324	2.1313	1.34816	0.242926	0.366154	0.314978	0.640668	0.115412	0.281281	0.784609	1.50395	0.279728	0.374078	37.6192	12.8878	70.2307	0.00910159	0.888784	0.00105696	0.120605	0.480167	0.0528679	4.02042	0.747781	0.185996	22800	RRAS2
E9PKQ5	CCDC90B	1	1	3.4	3	0	7.0138	15395000	CCDC90B	362	1.59705	1.20125	1.03182	0.592623	0.441968	0.631347	0.640771	0.525478	0.497449	0.571572	1.27671	0.573807	0.536072	22.7203	12.0082	18.6214	0.00452143	0.607634	0.00810335	0.10691	0.405788	0.0588369	2.3816	1.07039	0.449442	NA
E9PP36;E9PKZ0;P62917;G3V1A1;E9PKU4	RPL8	5	2	12.2	3	0	14.651	4898000	RPL8	717	1.09017	1.23589	1.07224	0.862446	0.72947	1.05059	1.40384	0.64885	1.00139	1.47096	1.13277	0.971476	0.927387	7.9239	10.044	44.7046	0.376336	0.700528	0.411039	0.472916	0.435393	0.344256	1.22146	1.04754	0.857613	6132	RPL8
E9PL09;Q53G83;P23396;P23396-2;A7E2S3;Q9NQS8;H0YEU2	RPS3	16	3	10.8	11	0	22.452	7139100	RPS3	593	1.19461	0.710261	0.716174	1.34425	0.670286	1.27099	0.846385	0.750245	1.36089	1.17763	0.873681	1.32538	0.755639	31.8132	3.60868	11.6687	0.640106	0.00140928	0.0630652	0.587114	0.0664538	0.120154	1.15621	1.75399	1.51701	6188	RPS3
E9PPJ5;E9PLM6;P21741-2;P21741	MDK	4	1	7.6	1	0.0012338	6.5305	2115600	MDK	1054	3.14924	6.86029	0.645539	0.925374	0.995053	0.9264	1.02293	0.987385	0.923755	0.998098	3.55169	0.925176	1.00179	88.0386	0.144123	1.86743	0.13576	0.0103934	0.0746917	0.308298	0.0858836	0.131447	3.54534	0.923523	0.260489	4192	MDK
E9PND2	CSRP1	1	1	24.2	1	0	6.976	1390200	CSRP1	1217	0.849777	0.938359	1.07536	0.992796	0.984286	0.988469	1.00273	0.970284	0.989001	0.980172	0.954499	0.990089	0.985765	11.9072	0.23835	1.65066	0.833647	0.814151	0.829536	0.63808	0.463746	0.486385	0.968282	1.00439	1.03729	NA	CSRP1
E9PP50;V9HWI5;P23528;B4E112;E9PQB7;G3V1A4;E9PK25;E9PLJ3;E9PS23	CFL1;HEL-S-15	10	5	34.6	51	0	132.52	178850000	CFL1	47	0.870922	0.740557	1.23938	0.863878	0.930757	0.945456	0.603445	0.887256	0.922524	0.724272	0.950288	0.91062	0.807153	27.2245	4.6201	22.0221	0.557134	0.382384	0.936348	0.553131	0.322357	0.511954	1.17733	1.12819	0.958257	1072	CFL1;HEL-S-15
E9PR44;V9HW27;P02511;A0A140G961;C3VMY8;A0A024R3B9;H0YCW8;E9PNH7;E9PJL7	CRYAB;HEL-S-101	13	5	29.9	117	0	103.03	113020000	CRYAB	76	1.30273	1.31299	1.51881	0.685554	1.02662	0.840446	0.911983	1.18346	0.53744	0.79791	1.37818	0.687813	1.04069	8.84489	22.0286	13.0957	0.113506	0.0399295	0.0105109	0.272135	0.112578	0.0630891	1.32429	0.660921	0.499075	1410	CRYAB;HEL-S-101
Q7Z7N0;Q19UJ9;Q19UK0;Q19UJ7;F2RM37;F2RM35;P00740-2;P00740	F9;F9 p22;factor IX F9	8	1	17.8	2	0	7.7113	22638000	F9	266	0.882875	1.06713	0.656271	1.34956	0.663955	0.870402	3.09183	1.10753	1.48227	2.094	0.868759	1.23408	1.62111	23.6882	26.0815	79.7511	0.336641	0.861773	0.190957	0.447902	0.474126	0.233596	0.535905	0.761256	1.4205	2158	F9
F2Z2K0;Q53FF5;Q53FE8;Q9UNZ2-4;Q9UNZ2;Q9UNZ2-5	NSFL1C	8	3	9.5	5	0	19.716	6136900	NSFL1C	637	1.40115	1.3282	1.22184	0.88861	1.14514	1.35368	1.11988	1.03965	1.20489	0.83617	1.31706	1.14906	1.10156	6.8464	20.6697	5.00037	0.251908	0.845684	0.499883	0.389673	0.471866	0.378206	1.19564	1.04312	0.872439	55968	NSFL1C
Q71V88;F2ZC06;Q15654;H7BZE2	TRIP6i1;TRIP6	4	2	8.9	2	0	13.898	762200	TRIP6i1	1397	1.14569	0.919775	1.30424	4.13602	0.318228	1.86313	1.24226	0.477299	0.987081	0.871295	1.12323	2.32875	0.679262	17.2017	69.7923	72.7281	0.0979448	0.0766295	0.136113	0.254175	0.141942	0.189981	1.65361	3.42835	2.07325	7205	TRIP6
F4ZW65;F4ZW66;Q12906-4;Q12906-6;Q12906-7;B4DDF3;B4DFG4;F4ZW64;A8K590;A0A024R7C7;Q12906-5;Q12906-2;Q12906-3;Q12906	ILF3	14	2	2.3	4	0	12.533	1110900	ILF3	1292	1.04563	1.06027	0.574686	1.41324	0.633211	0.827083	0.746857	1.03899	1.01604	0.825113	0.893527	1.08545	0.806351	30.9136	27.5627	25.9598	0.775573	0.213975	0.481033	0.623202	0.238324	0.370709	1.10811	1.34613	1.2148	3609	ILF3
F8VQ14;F5GWF6;V9HW96;P78371;B7Z4R3;P78371-2	CCT2;HEL-S-100n	6	3	7.2	8	0	32.748	1741000	CCT2	1137	0.940891	1.24914	1.08233	1.22916	1.5696	1.25877	1.00239	1.19795	1.153	1.45894	1.09079	1.21364	1.25665	14.1454	4.49603	22.9281	0.572049	0.902114	0.567176	0.55837	0.482858	0.405139	0.868012	0.965775	1.11263	10576	CCT2;HEL-S-100n
F5GX11;V9HW55;P25786;P25786-2	PSMA1;HEL-S-275	4	3	10.9	3	0	18.809	17683000	PSMA1	332	0.849796	1.4162	1.19578	1.35103	1.58832	1.44897	1.64697	1.14924	1.45664	1.42397	1.15393	1.41888	1.46151	24.7428	4.15009	18.6121	0.332883	0.893717	0.326248	0.447902	0.481931	0.307098	0.789542	0.970831	1.22961	5682	HEL-S-275;PSMA1
F5GXJ9;Q13740-2;Q13740;B3KNN9	ALCAM	8	3	5.6	9	0	52.709	3303300	ALCAM	865	1.33271	1.31905	0.954001	0.621507	0.385295	0.311291	0.756326	0.541269	0.611951	0.562969	1.20192	0.514916	0.560963	17.8725	34.2598	33.2103	0.0130945	0.769055	0.0115678	0.131962	0.45113	0.0646164	2.1426	0.917915	0.428412	214	ALCAM
F5H8C8;F5GXS8;F5GYM3;Q96PU8-5;Q96PU8-9;Q96PU8-8;Q96PU8-6;Q96PU8-3;Q96PU8	QKI	9	1	9	1	0	8.4563	6176000	QKI	632	1.39891	0.862915	1.4113	0.973478	1.09445	0.970719	0.959351	0.933431	0.97032	0.941579	1.22437	0.971506	0.995745	25.5717	0.177018	8.68291	0.444451	0.714269	0.387493	0.505346	0.439011	0.334864	1.22961	0.975657	0.793472	9444	QKI
F5H065;F5H2G5;Q9BQI9-2;Q9BQI9	NRIP2	4	1	8	1	0	25.51	1889900	NRIP2	1100	1.26162	0.998874	1.64894	0.93199	1.06183	0.932505	1.03049	0.993768	0.930163	1.00479	1.30314	0.931553	1.0287	25.0945	0.132113	3.31176	0.334762	0.0164416	0.155432	0.447902	0.0902875	0.205193	1.26679	0.905566	0.71485	83714	NRIP2
F5H296;Q53GF0;Q8NFW8-2;Q8NFW8	CMAS	4	1	11.4	2	0	9.0367	3317900	CMAS	862	1.99356	0.379094	0.833433	1.00002	1.01816	0.995098	1.01055	0.976911	0.995981	0.987117	1.0687	0.997033	1.00187	77.9034	0.263099	2.19092	0.737405	0.832942	0.729419	0.617998	0.46884	0.459892	1.0667	0.995168	0.932942	55907	CMAS
F6RFD5;V9HWA6;P60981;P60981-2	DSTN;HEL32	4	2	20	3	0	44.108	5070300	DSTN	702	0.568155	0.188393	0.685576	1.11431	0.961118	1.34266	0.732265	1.63964	1.30837	0.673417	0.480708	1.25511	1.11101	54.0601	9.81131	42.4745	0.0443922	0.508691	0.0134469	0.185681	0.373259	0.0676355	0.432677	1.12971	2.61097	11034	DSTN;HEL32
Q5JPE4;F8VXU5;Q9UBQ0;Q9UBQ0-2;E9RKB4	DKFZp667O202;VPS29;vps29	5	2	8.3	2	0	11.588	5395800	DKFZp667O202	686	0.740728	0.501764	1.14537	1.34712	1.17541	1.50493	0.861223	0.977918	1.61936	1.21282	0.795954	1.49047	1.00485	40.8739	9.1712	15.8049	0.348268	0.017616	0.0260716	0.456457	0.0912817	0.085983	0.792112	1.48327	1.87256	51699	vps29;VPS29
H3BRU6;F8VZX2;Q15366-7;Q15366-8;Q15366-4;Q15366-5;Q15366-6;Q15366-3;Q15366;Q15366-2;B4DRD7;H3BSS4	PCBP2	13	2	16.3	7	0	41.99	7346600	PCBP2	586	1.10796	1.52173	1.39215	1.45888	1.60962	1.08027	1.66023	1.24116	1.30182	1.41115	1.34061	1.28032	1.50367	15.7871	14.857	15.2122	0.595831	0.266765	0.842337	0.569734	0.26651	0.487172	0.891562	0.851467	0.955028	5094	PCBP2
F8W1R7;G3V1V0;P60660-2;P60660;J3KND3;G8JLA2;B7Z6Z4;F8VPF3	MYL6	14	5	35.2	25	0	142.29	44522000	MYL6	154	0.978013	1.65171	1.06399	1.33305	1.76056	1.1632	2.04943	1.09358	1.42315	1.26239	1.23124	1.30647	1.63452	29.7802	10.1035	29.9922	0.34956	0.37892	0.742337	0.457116	0.320436	0.463774	0.75327	0.799294	1.0611	4637	MYL6
F8W754;Q6FHG5;O76070	SNCG	3	1	14.3	8	0	12.489	4501200	SNCG	744	0.676414	0.497298	1.81087	0.559645	2.60027	0.610949	1.17359	4.95232	0.514429	2.4766	0.994861	0.561674	2.90873	71.6017	8.59786	65.6011	0.0434527	0.0187316	0.262654	0.183815	0.0921092	0.277883	0.342026	0.1931	0.564575	6623	SNCG
F8W785;O00461	GOLIM4	2	1	1.6	1	0	6.8455	175640	GOLIM4	1689	0.759203	0.732024	1.37805	0.980959	1.03525	0.977597	1.00175	0.969459	0.977555	0.979307	0.956426	0.978704	1.00216	38.2038	0.199602	3.28291	0.737698	0.421961	0.807692	0.617998	0.338343	0.482101	0.954368	0.976599	1.02329	27333	GOLIM4
F8W7F7;Q7Z7H5-2;Q7Z7H5	TMED4	3	1	5.1	3	0	12.604	15337000	TMED4	365	0.832203	1.03288	0.86984	0.938652	0.698447	1.39304	1.02619	0.51771	1.15642	0.751591	0.91164	1.1627	0.74745	11.7007	19.5458	34.485	0.38485	0.0886671	0.283793	0.475438	0.148917	0.291014	1.21967	1.55556	1.2754	222068	TMED4
Q6IPN0;F8W914;Q9NQC3-2;Q9NQC3-5;Q9NQC3;A0A0U1RQR6;Q53R94;Q53SY1;A6XGP7;H7C106;D6W5C2;Q3LIF4;Q9NQC3-3;Q9NQC3-4;Q9NQC3-6	RTN4;NOGOC;Nbla00271	15	2	6.1	8	0	63.418	16377000	RTN4	345	1.12172	3.35578	1.29877	0.823558	0.508784	1.29814	1.55299	1.03426	0.775668	1.17119	1.92542	0.96579	1.03201	64.4992	29.9052	50.5912	0.178685	0.99037	0.0962419	0.338833	0.507853	0.152554	1.8657	0.935833	0.501599	57142	RTN4;NOGOC
F8WCF6;P59998;P59998-3;F8WDD7;A0A0A6YYG9;P59998-2;R4GN08;Q9H7Z5;H7C0A3;P59998-4	ARPC4-TTLL3;ARPC4	10	4	18.8	9	0	28.674	10248000	ARPC4-TTLL3	480	1.00344	1.60259	1.02448	0.960159	1.30419	1.00895	1.02266	0.887834	0.952121	1.26515	1.21017	0.973743	1.07156	28.0956	3.15822	19.8253	0.67064	0.517322	0.41057	0.598011	0.376264	0.344183	1.12936	0.908716	0.804633	10093	ARPC4
F8WF69;P09496-2;P09496-4;P09496-3;P09496	CLTA	7	3	9.6	7	0	25.905	38860000	CLTA	165	0.712916	0.222591	1.00665	0.872674	0.892784	1.05696	0.504765	0.806411	0.861035	0.971502	0.647386	0.930225	0.734653	61.187	11.8159	27.73	0.558133	0.213212	0.184263	0.553545	0.238085	0.22726	0.881213	1.26621	1.43689	1211	CLTA
Q5JPB8;Q53HL4;Q53GT4;G3V1D3;G3V180;Q9NY33-2;Q9NY33-4;Q9NY33;B4E357	DKFZp686O1117;DPP3	12	3	3.7	3	0	22.253	1420300	DKFZp686O1117	1205	0.832507	1.39873	0.765315	1.26897	2.65497	1.08632	0.760816	1.332	1.90032	0.981154	0.998852	1.41854	1.5826	34.8334	30.1095	61.3944	0.364592	0.983969	0.20781	0.466966	0.505948	0.243619	0.631147	0.896334	1.42017	10072	DPP3
G3V185;Q7Z7N9	TMEM179B	2	1	5.6	1	0.0079007	6.163	2168400	TMEM179B	1044	1.07586	3.54436	1.27202	0.972547	0.974703	0.969863	1.09093	1.04462	0.969419	1.05818	1.96408	0.970609	1.03675	69.8584	0.174355	5.64367	0.19219	0.149618	0.113623	0.350545	0.196392	0.171909	1.89446	0.936203	0.494181	374395	TMEM179B
H0YER7;G3V1C3;Q9BZZ5-1;Q9BZZ5-3;Q9BZZ5-5;Q9BZZ5-2;Q9BZZ5-6;Q9BZZ5	API5	8	1	2.7	1	0.0057971	6.2648	1403600	API5	1212	1.16608	1.13234	0.425017	1.05776	1.01057	1.04796	1.06472	1.02261	1.05174	1.03506	0.907812	1.05249	1.03263	46.0947	0.469357	2.75299	0.531239	0.455549	0.471991	0.541534	0.353853	0.367484	0.879124	1.01923	1.15937	8539	API5
G3V1D4;Q53FX5;Q9NUP9	LIN7C	7	2	17.3	3	0	21.894	3860900	LIN7C	813	1.30081	2.36134	3.296	0.702731	1.34072	0.758698	0.961318	1.51814	0.959788	0.880456	2.31938	0.807072	1.27339	43.0396	16.7499	22.3379	0.092249	0.0451556	0.0100998	0.247984	0.118519	0.0621555	1.82142	0.633797	0.347968	55327	LIN7C
G3V5Q1;G3V3M6;Q5TZP7;P27695	APEX1	4	1	3.7	3	0	6.6227	18175000	APEX1	323	0.969598	0.884084	0.640874	1.36076	0.987248	1.43238	0.648232	0.653209	1.24213	0.520129	0.831519	1.34509	0.762896	20.5106	7.14358	25.47	0.723371	0.0140928	0.0323547	0.612205	0.0893435	0.0916045	1.08995	1.76314	1.61763	328	APEX1
Q59EE6;G3V511;G3V3X5;Q6AZ94;Q14767	LTBP2	5	1	0.6	3	0	18.891	625070	LTBP2	1458	0.395378	0.0452437	0.634227	0.407991	0.731873	1.18616	2.29843	0.851098	0.517384	3.62202	0.358283	0.703846	1.2938	82.6829	59.852	67.4042	0.0365825	0.266471	0.105109	0.172573	0.26651	0.163726	0.276922	0.544014	1.9645	4053	LTBP2
G3V4P8;P60983	GMFB	10	2	23.3	7	0	22.176	1439700	GMFB	1200	1.01476	1.47769	1.17599	0.867178	1.09472	0.961893	0.833852	0.819256	1.13486	1.13279	1.22281	0.987977	0.915943	19.2173	13.7386	16.9223	0.192425	0.56835	0.350793	0.350545	0.390749	0.317208	1.33503	1.07864	0.807956	2764	GMFB
H0YJS4;G3V4T5;Q53XC0;P05198	EIF2S1	4	2	6	2	0	11.392	585490	EIF2S1	1479	0.922576	0.889457	0.918152	1.11616	1.41827	1.10718	0.837164	1.08806	0.978764	1.0701	0.910062	1.06737	1.1145	1.97576	7.20115	26.1509	0.433118	0.900235	0.352261	0.500089	0.482448	0.317843	0.816567	0.957711	1.17285	1965	EIF2S1
G3V533;Q6ZMZ3-3;Q6ZMZ3-2;Q6ZMZ3	SYNE3	4	2	2.5	2	0	12.497	163520	SYNE3	1694	1.02058	0.882105	1.02164	1.62431	1.0934	1.09415	1.21391	1.16788	1.18095	0.837261	0.974775	1.2998	1.1584	8.23335	21.8775	5.24983	0.280564	0.475984	0.202642	0.415154	0.360685	0.240905	0.841488	1.12207	1.33344	161176	SYNE3
G3XAI2;P07942;Q8TAS6	LAMB1	4	11	4.9	22	0	75.356	8516100	LAMB1	533	1.908	0.890975	0.795634	0.850787	1.31936	1.36987	1.51703	1.1128	0.839493	0.927899	1.1982	1.02005	1.3164	51.4559	29.7051	15.3549	0.612038	0.186201	0.750851	0.576133	0.223143	0.466222	0.910213	0.774881	0.851318	3912	LAMB1
G5E968;Q86T07;P10645	CHGA	3	1	3.3	3	0	9.0771	1414700	CHGA	1207	0.464981	0.242846	0.463997	0.243831	0.202237	0.201584	0.14051	0.0887175	0.156876	0.199611	0.390608	0.200764	0.143821	32.7609	21.6587	39.5156	0.0115091	0.210981	0.0340575	0.128217	0.236638	0.0943489	2.71592	1.39592	0.513977	1113	CHGA
G8JLQ3;P78537-2;P78537	BLOC1S1	3	1	10.7	1	0.0099448	6.0616	1807200	BLOC1S1	1123	0.780429	1.51289	0.694571	1.03272	1.10342	1.02507	1.02937	0.992823	1.02758	1.0038	0.995964	1.02846	1.04187	45.1549	0.379377	5.40849	0.721257	0.772989	0.748855	0.611756	0.452146	0.465947	0.955937	0.987123	1.03262	2647	BLOC1S1
H0Y5E8;Q8NG23;Q6FID4;Q5SQT9;Q9NR31-2;Q9NR31	SAR1A;SARA1	6	1	7	2	0	7.1134	4145900	SAR1A	782	0.809584	0.551223	0.738507	0.431546	0.225995	0.348616	0.411689	0.71274	0.419299	0.250502	0.699771	0.39982	0.450141	19.0727	11.1963	54.5695	0.133881	0.965003	0.0226072	0.306219	0.500764	0.0803345	1.55456	0.88821	0.571358	56681	SAR1A;SARA1
H0Y5F5;Q6IQ30;Q13310-2;Q13310-3;H0YEU6;Q147Y3;Q3B867;Q59GZ7;Q53GL4	PABPC4	10	1	4.5	1	0	6.8785	283040	PABPC4	1632	1.16276	1.37295	1.06582	0.998949	1.02323	0.994117	1.04324	1.00453	0.994948	1.01608	1.20051	0.996005	1.02367	13.0781	0.259398	1.89129	0.379624	0.188784	0.332531	0.475067	0.224828	0.309608	1.17276	0.972977	0.82965	NA	PABPC4
H0YCU9;Q53GC9;Q6FI52;Q5U0D2;Q01995;Q59FA5	TAGLN	6	2	13.2	16	0	53.802	17557000	TAGLN	335	0.429761	0.421771	0.52573	1.34993	1.45903	2.23511	3.86863	2.84356	1.1222	1.43431	0.459087	1.56908	2.72374	12.6016	37.4698	44.397	0.000939518	0.184028	0.00317088	0.0771049	0.221765	0.0538654	0.16855	0.576076	3.41782	6876	TAGLN
H0YDM4;Q86VS8	HOOK3	2	1	5	1	0	6.7641	1552600	HOOK3	1183	1.2917	0.842755	0.538984	1.01221	1.03562	1.00628	0.993906	0.962806	1.00776	0.972336	0.891145	1.00875	0.997446	42.4939	0.305918	3.66317	0.563065	0.706048	0.525073	0.553545	0.437512	0.389498	0.893427	1.01133	1.13197	84376	HOOK3
H0YEN5;Q6IPX5;P15880;Q9BSW5;I3L404;E9PM36;E9PMM9;Q8J014;E9PQD7;Q8N5L9;Q3KQT6	RPS2;rps2	16	3	13.3	5	0	17.9	2810400	RPS2	927	1.14466	0.874835	0.924847	1.62609	1.47454	1.45846	1.13332	0.99379	1.46724	2.0968	0.981448	1.51726	1.20055	14.6256	6.21831	20.6008	0.380035	0.0971227	0.0314739	0.475067	0.1534	0.090751	0.817499	1.26381	1.54594	6187	RPS2
H0YEX9;P57087-2;P57087;P57087-3	JAM2	4	1	4.2	1	0	10.195	889310	JAM2	1355	0.917987	0.853181	0.913321	1.33222	1.28401	1.67847	3.45552	0.470287	1.08242	0.625369	0.89483	1.36437	1.73661	4.03923	21.9382	88.8644	0.499295	0.938285	0.0597769	0.530302	0.492795	0.11751	0.515275	0.785653	1.52473	58494	JAM2
H0YLP6;Q59F34;H0YMF4;H0YKD8;P46779-4;P46779-5;P46779;P46779-2;P46779-3	RPL28	9	3	33.7	6	0	22.108	15042000	RPL28	367	1.21478	0.583257	0.683625	0.949341	0.537072	0.88111	0.747918	0.468567	1.16542	0.957302	0.827222	0.998625	0.584519	41.0253	14.863	24.9084	0.298767	0.0244862	0.41192	0.426994	0.0985143	0.344648	1.41522	1.70846	1.2072	6158	RPL28
H7BZ09;Q3KPI8;H0YN26;Q6PKH8;Q08AJ6;Q1AHP8;P39687	ANP32A	7	1	10.1	6	0	8.3709	72387000	ANP32A	107	0.980015	2.39565	0.961818	1.26877	1.27734	1.24007	1.51889	1.54422	1.21268	1.16822	1.44583	1.24051	1.44682	56.8962	2.26117	10.1824	0.785379	0.0718732	0.86377	0.626191	0.138078	0.492207	0.999317	0.857405	0.857991	8125	ANP32A
H3BN72;H3BNV9;P13073;H3BNI5;Q86WV2;H3BPG0	COX4I1	6	2	15.9	5	0	14.007	5361600	COX4I1	687	0.788164	0.949988	0.993635	0.817191	0.935543	0.583869	0.803138	0.762474	0.64583	0.656944	0.910596	0.682297	0.833718	11.888	17.7138	10.8546	0.646271	0.135408	0.16007	0.588663	0.185848	0.208867	1.09221	0.818378	0.749286	1327	COX4I1
H3BN98;H3BV27;H3BT37;I3L303;I3L3P7;H3BPJ2;I3L246;B2R4W8;A8K7H3;B7Z6R9;A0A024QYV7;P62244;Q15041-3;Q15041-2;Q15041	RPS15A;ARL6IP1;hCG_1994130	15	2	6.3	5	0	12.533	24558000	RPS15A	252	1.18444	1.20295	1.24239	0.422086	0.448101	0.62477	0.51508	0.579832	0.570719	0.547884	1.20993	0.539192	0.514338	2.44612	19.4654	12.8065	0.00123312	0.803523	0.00551967	0.0771049	0.461092	0.0569347	2.3524	1.04832	0.44564	23204	RPS15A;ARL6IP1
H3BTK3;I3L3X8;H3BSW7;H3BUY4;H3BPY5;H3BNU9;Q9Y2V2	CARHSP1	7	2	26.8	3	0	12.409	21965000	CARHSP1	277	1.02237	0.936159	1.0595	0.777675	1.06571	0.822301	0.605261	1.25677	0.870496	0.725847	1.00601	0.823491	0.975912	6.28978	5.63724	34.3173	0.794539	0.610335	0.241045	0.627366	0.405788	0.263058	1.03084	0.843817	0.818571	23589	CARHSP1
H3BRM5;H3BV69;H3BNX8;P20674	COX5A	4	2	23.2	6	0	18.662	11658000	COX5A	440	0.670156	1.81531	1.11439	0.685104	0.745383	0.495327	0.818536	0.806675	0.667439	0.619038	1.19995	0.615957	0.790198	48.1146	17.0208	4.96857	0.292719	0.0654727	0.059953	0.423302	0.132965	0.117599	1.51855	0.779497	0.513317	9377	COX5A
H3BQZ9;P07741-2;P07741;H3BQB1	APRT	7	3	17	2	0	21.695	1973900	APRT	1081	0.966104	1.58798	0.742901	0.965043	1.17425	0.962961	1.0232	0.987612	0.96216	0.998336	1.099	0.963388	1.06169	39.8485	0.154496	9.33337	0.965238	0.157898	0.777099	0.671645	0.202063	0.474164	1.03514	0.907412	0.876608	353	APRT
[truncated: 533 more rows]
