# Supplementary material for: Loss of EPB41L3: a common molecular link in the tumorigenesis of neurofibromatosis types 1 and 2
Source: Front Oncol. 2026 May 20;16:1632602. doi: 10.3389/fonc.2026.1632602 (PMC13229769; doi:10.3389/fonc.2026.1632602)
Supplement: Supplementary file 5 [file Table2.csv]

Table S2 Proteins significantly differentially expressed in neurofibromatosis type 1 vs.control nerves (p<0.05)
ENTREZID	Majority.protein.IDs	Gene.names	Number.of.proteins	Unique.peptides	Sequence.coverage....	MS.MS.count	Q.value	Score	Reporter.intensity.corrected.1.18_2	Reporter.intensity.corrected.2.18_2	Reporter.intensity.corrected.3.18_2	Reporter.intensity.corrected.4.18_2	Reporter.intensity.corrected.6.18_2	Reporter.intensity.corrected.8.18_2	iBAQ	Symbol	NF1.2	CON.3	NF1.1	CON.2	CON.1	NF1.3	im..NF1.2	im..CON.3	im..NF1.1	im..CON.2	im..CON.1	im..NF1.3	NF1	CON	cv..NF1	cv..CON	pv..NF1--CON	qv..NF1--CON	fc..NF1--CON	Alias	preferred_name	protein_size	annotation	SubPPI	STRING_id
4318	B7Z507;P14780;B7Z8A9;B7Z747	MMP9	5	3	5.7	4	0	18.939	1048.6	32344	1931.3	2350	6326	1396.2	4241700	MMP9	0.283061396	20.60270904	0.380003246	0.960915018	2.730773464	0.452738365	FALSE	FALSE	FALSE	FALSE	FALSE	FALSE	0.371934336	8.098132508	22.887315	134.1713952	0.045860247	0.119490474	0.045928408	MMP9	MMP9	707	matrix metallopeptidase 9 (gelatinase B, 92kDa gelatinase, 92kDa type IV collagenase); May play an essential role in local proteolysis of the extracellular matrix and in leukocyte migration. Could play a role in bone osteoclastic resorption. Cleaves KiSS1 at a Gly-|-Leu bond. Cleaves type IV and type V collagen into large C-terminal three quarter fragments and shorter N-terminal one quarter fragm…	2	9606.ENSP00000361405
23136	A0A0A0MSA4;B3KY28;A8K968;A0A0A0MRA8;Q9Y2J2-2;Q9Y2J2-4;Q9Y2J2;B3KT50;B7Z2D7;B7Z2G3;B7Z8M8	EPB41L3	12	2	3.3	7	0	16.813	1162	2447	542.11	3435.6	9537.7	329.24	489010	EPB41L3	1.274352895	6.332531531	0.433348976	5.707323676	16.72680272	0.433735579	FALSE	FALSE	FALSE	FALSE	FALSE	FALSE	0.713812483	9.588885977	68.00697468	64.54885771	0.005049912	0.076421885	0.074441649	EPB41L3	EPB41L3	1087	erythrocyte membrane protein band 4.1-like 3; Critical growth regulator in the pathogenesis of meningiomas	3	9606.ENSP00000341138
4155	A8MZH3;A0A024R384;P02686-5;P02686-3;P02686;E9PJ72;J3QL64;B4DF42;A8K1H8;H7BYR8;P02686-6;P02686-4;C9J6H1;J3QQK6;J3QKL5;B7Z3Y6	MBP	32	8	42	90	0	117.94	18919	92641	24639	58985	248530	13950	478630000	MBP	0.305626871	3.531477157	0.290123701	1.443381945	6.420337705	0.2707051	FALSE	FALSE	FALSE	FALSE	FALSE	FALSE	0.288818557	3.798398936	6.058277633	65.79591636	0.004227833	0.075958722	0.07603692	MBP	MBP	197	myelin basic protein	2	9606.ENSP00000372025
5375	P02689	PMP2	5	5	28.8	27	0	33.402	20393	142930	31693	28519	162880	9226.4	691840000	PMP2	0.724439822	11.9813126	0.820637429	1.534623401	9.252831461	0.393715351	FALSE	FALSE	FALSE	FALSE	FALSE	FALSE	0.6462642	7.589589154	34.65148448	71.3913805	0.025601879	0.098514347	0.085151408	PMP2	PMP2	132	peripheral myelin protein 2; May play a role in lipid transport protein in Schwann cells. May bind cholesterol	2	9606.ENSP00000256103
4359	P25189-2;Q14902;P25189	MPZ;P0	4	7	19.9	356	0	108.32	80112	418590	104110	291450	676830	54463	515770000	MPZ	0.542567402	6.689671349	0.513943461	2.989967794	7.330294428	0.443084499	FALSE	FALSE	FALSE	FALSE	FALSE	FALSE	0.499865121	5.669977857	10.24554029	41.32212584	0.000998238	0.066453813	0.088159978	MPZ	MPZ	248	myelin protein zero; Creation of an extracellular membrane face which guides the wrapping process and ultimately compacts adjacent lamellae	2	9606.ENSP00000431538
4057	B2MV14;B7ZAL5;E7EQB2;B3KSL2;E7ER44;Q2TUW9;V9HWI4;W8QEY1;Q5EK51;B3VMW0;A8K494;A0A161I202;P02788-2;P02788;B4E1V0	LTF;HEL110	15	2	3.2	2	0	12.042	267.81	5623.7	867.07	2264.7	1113.8	650.97	984670	LTF	0.293307546	14.53377398	0.692177347	3.757106059	1.950694934	0.856419003	FALSE	FALSE	FALSE	FALSE	FALSE	FALSE	0.613967966	6.747191659	47.16661588	100.8359785	0.026717557	0.09907745	0.090996076	LTF	LTF	710	lactotransferrin	2	9606.ENSP00000231751
4069	B2R4C5;P61626;F8VV32;A0A0B4J259	LYZ	4	5	27.7	15	0	35.366	5982.1	80387	11425	13334	24743	8851	295890000	LYZ	0.362258058	11.48708984	0.504298144	1.223125906	2.396086194	0.643851335	FALSE	FALSE	FALSE	FALSE	FALSE	FALSE	0.503469179	5.035433979	27.96565797	111.5692115	0.038578978	0.112085431	0.099985261	LYZ	LYZ	148	lysozyme; Lysozymes have primarily a bacteriolytic function; those in tissues and body fluids are associated with the monocyte- macrophage system and enhance the activity of immunoagents	2	9606.ENSP00000261267
57716	Q9BXM0;Q9BXM0-3	PRX	2	18	18.7	65	0	221.3	23975	125560	34718	71090	193080	18783	17844000	Q9BXM0	0.50947396	6.296141679	0.537755485	2.288327696	6.561246599	0.479465328	FALSE	FALSE	FALSE	FALSE	FALSE	FALSE	0.508898258	5.048571991	5.727931269	47.42160654	0.002642396	0.07192648	0.100800436	PRX	PRX	1461	periaxin; Seems to be required for maintenance of peripheral nerve myelin sheath. May have a role in axon-glial interactions, possibly by interacting with the cytoplasmic domains of integral membrane proteins such as myelin-associated glycoprotein in the periaxonal regions of the Schwann cell plasma membrane. May have a role in the early phases of myelin deposition	2	9606.ENSP00000326018
4741	E7ESP9;A5YM63;P07197;E7EMV2;B4DJT7	NEFM	7	13	16.6	46	0	129.35	23324	76970	27998	66046	182110	13608	18482000	NEFM	0.527140555	4.104919955	0.46122961	2.261081643	6.581772793	0.369442259	FALSE	FALSE	FALSE	FALSE	FALSE	FALSE	0.452604141	4.315924797	17.49921944	50.23396748	0.002290076	0.070963179	0.104868403	NEFM	NEFM	916	neurofilament, medium polypeptide; Neurofilaments usually contain three intermediate filament proteins: L, M, and H which are involved in the maintenance of neuronal caliber	2	9606.ENSP00000221166
820	J3KNB4;P49913	CAMP	2	3	15.6	9	0	19.792	4605.2	44187	4896	9633.9	9621.3	4974.9	25631000	CAMP	0.58281206	13.19575855	0.451635652	1.846836695	1.947150343	0.756298541	FALSE	FALSE	FALSE	FALSE	FALSE	FALSE	0.596915417	5.663248529	25.60166934	115.1907394	0.038931298	0.112220841	0.105401593	CAMP	CAMP	170	cathelicidin antimicrobial peptide; Binds to bacterial lipopolysaccharides (LPS), has antibacterial activity	2	9606.ENSP00000458149
1668	Q6EZE9;P59666;P59665	DEFA3;DEFA1	3	2	19.1	9	0	14.159	4427.8	33446	6685	10785	17597	4306	36858000	DEFA3	0.373135423	6.650931574	0.410626214	1.376717907	2.371389069	0.435894494	FALSE	FALSE	FALSE	FALSE	FALSE	FALSE	0.406552044	3.466346184	7.76709328	80.84637303	0.011274222	0.087003376	0.117285471	DEFA3;DEFA1; DEFA1B	DEFA3	94	defensin, alpha 3, neutrophil-specific; Defensin 2 and defensin 3 have antibiotic, fungicide and antiviral activities. Has antimicrobial activity against Gram- negative and Gram-positive bacteria. Defensins are thought to kill microbes by permeabilizing their plasma membrane	2	9606.ENSP00000328359
5630	B3KWQ6;P41219;P41219-2	PRPH	5	8	19.6	18	0	66.811	12692	41676	15167	36961	72143	6930.6	11948000	PRPH	0.888388202	6.883646474	0.773818628	3.918887162	8.075187443	0.582736776	FALSE	FALSE	FALSE	FALSE	FALSE	FALSE	0.748314535	6.292573693	20.63484498	34.01254992	0.000822079	0.066453813	0.118920266	PRPH	PRPH	470	peripherin; Class-III neuronal intermediate filament protein	2	9606.ENSP00000257860
9118	Q16352;Q59EM6	INA	3	10	24.2	24	0	123.11	8082.1	26967	7916.4	15168	41044	5076	28221000	INA	0.342960009	2.700298077	0.244857701	0.974975965	2.785188776	0.258743679	FALSE	FALSE	FALSE	FALSE	FALSE	FALSE	0.28218713	2.153487606	18.81263579	47.43483266	0.004697592	0.075958722	0.131037267	INA	INA	499	internexin neuronal intermediate filament protein, alpha; Class-IV neuronal intermediate filament that is able to self-assemble. It is involved in the morphogenesis of neurons. It may form an independent structural network without the involvement of other neurofilaments or it may cooperate with NF-L to form the filamentous backbone to which NF-M and NF-H attach to form the cross-bridges	2	9606.ENSP00000358865
10875	A0A1B0GVK0;Q53GD2;A4D1B8;Q14314;Q8WWE4	FGL2	5	3	12.9	4	0	19.157	5132.5	26452	6620.8	7389.1	15399	3642.8	4351400	FGL2	0.917500347	11.15823755	0.862689521	2.000852851	4.402055293	0.782242631	FALSE	FALSE	FALSE	FALSE	FALSE	FALSE	0.854144166	5.853715232	7.964997794	81.11341233	0.021785085	0.097693956	0.145914882	FGL2	FGL2	439	fibrinogen-like 2; May play a role in physiologic lymphocyte functions at mucosal sites	2	9606.ENSP00000248598
4059	I7L574;I7KDP0;G0TQY6;A0A0A1TTQ0;A0A068W6H0;P50895;A0A087WXM8;A0A1A9C7B7;A0A142CG40;K7ENU8;A0A1Z1VXG5	LU;BCAM	17	6	8.9	10	0	65.126	2965.1	5604	4286.1	23946	5628.2	2307.4	6068500	LU	0.483529205	2.156459479	0.509462755	5.915107898	1.467704354	0.451996558	FALSE	FALSE	FALSE	FALSE	FALSE	FALSE	0.481662839	3.179757244	5.974827534	75.28198297	0.011920141	0.087003376	0.151477865	BCAM;LU	BCAM	628	basal cell adhesion molecule (Lutheran blood group); Laminin alpha-5 receptor. May mediate intracellular signaling	1	9606.ENSP00000270233
286	P16157-2;P16157-11;P16157-9;P16157-6;P16157-7;P16157-4;P16157-13;P16157-10;P16157-15;P16157-8;P16157-5;P16157-16;P16157-3;P16157;P16157-12;P16157-14;P16157-21	ANK1	19	8	4.8	15	0	100.13	5680.7	31992	6478.6	21117	14394	9220.2	3073500	ANK1	0.488249402	6.488451553	0.405870799	2.749276454	1.978367909	0.951938914	FALSE	FALSE	FALSE	FALSE	FALSE	FALSE	0.615353038	3.738698639	47.84045038	64.52377896	0.013035819	0.087003376	0.164590168	ANK1	ANK1	1897	ankyrin 1, erythrocytic	3	9606.ENSP00000265709
928	B4DPP0;A6NNI4;A0A2R8Y478;G8JLH6;P21926;Q56CY1;A0A087WU13;B4DK09	CD9;BTCC-1	8	2	9.9	37	0	11.582	15371	10922	19090	38955	99123	10937	160660000	CD9	0.240208627	0.402761973	0.217449884	0.922138202	2.477117519	0.205311636	FALSE	FALSE	FALSE	FALSE	FALSE	FALSE	0.220990049	1.267339231	8.01656003	85.17079237	0.036758661	0.110357785	0.174373241	CD9	CD9	228	CD9 molecule; Involved in platelet activation and aggregation. Regulates paranodal junction formation. Involved in cell adhesion, cell motility and tumor metastasis. Required for sperm-egg fusion	2	9606.ENSP00000009180
6708	P02549;P02549-2;D3DVD8	SPTA1	3	10	3.6	12	0	78.231	6164.6	25998	6193.5	15368	11137	8450.5	1741900	SPTA1	0.701987733	6.985932267	0.514076247	2.650869208	2.028049431	1.15594162	FALSE	FALSE	FALSE	FALSE	FALSE	FALSE	0.790668534	3.888283636	41.73606626	69.45626694	0.021843805	0.097693956	0.203346414	SPTA1	SPTA1	2419	spectrin, alpha, erythrocytic 1 (elliptocytosis 2); Spectrin is the major constituent of the cytoskeletal network underlying the erythrocyte plasma membrane. It associates with band 4.1 and actin to form the cytoskeletal superstructure of the erythrocyte plasma membrane	3	9606.ENSP00000357130
2596	Q5U058;P17677;P17677-2	GAP43	3	3	12.6	14	0	58.134	1403.4	2562.4	2025.8	3086.5	4850.3	820.53	53399000	GAP43	0.112110776	0.483028352	0.117958497	0.373489585	0.619612519	0.078738879	FALSE	FALSE	FALSE	FALSE	FALSE	FALSE	0.102936051	0.492043486	20.5548614	25.06056487	0.001056958	0.066453813	0.209201125	GAP43	GAP43	274	growth associated protein 43; This protein is associated with nerve growth. It is a major component of the motile "growth cones" that form the tips of elongating axons. Plays a role in axonal and dendritic filopodia induction	2	9606.ENSP00000377372
3684	P11215;P11215-2;B3KXM6	ITGAM	6	3	3.1	6	0	25.63	2688.3	10218	3987.3	4099.6	3469.2	1893.4	1227600	ITGAM	0.74125432	6.648370498	0.801373898	1.712289988	1.529693912	0.627134585	FALSE	FALSE	FALSE	FALSE	FALSE	FALSE	0.723254268	3.296784799	12.23681829	88.08563613	0.041749853	0.114996741	0.219381704	ITGAM	ITGAM	1153	integrin, alpha M (complement component 3 receptor 3 subunit); Integrin alpha-M/beta-2 is implicated in various adhesive interactions of monocytes, macrophages and granulocytes as well as in mediating the uptake of complement-coated particles. It is identical with CR-3, the receptor for the iC3b fragment of the third complement component. It probably recognizes the R-G-D peptide in C3b. Integrin …	2	9606.ENSP00000441691
847	B4DWK8;P04040;Q8TAK2	CAT	3	2	4.7	5	0	19.388	1244.9	4777.5	1557.4	2278.8	2331.2	1480.9	4490500	CAT	0.443179861	4.01334094	0.404122001	1.228847776	1.327121788	0.633286392	FALSE	FALSE	FALSE	FALSE	FALSE	FALSE	0.493529418	2.189770168	24.84117025	72.15473458	0.023018203	0.098514347	0.225379551	CAT	CAT	527	catalase; Occurs in almost all aerobically respiring organisms and serves to protect cells from the toxic effects of hydrogen peroxide. Promotes growth of cells including T-cells, B-cells, myeloid leukemia cells, melanoma cells, mastocytoma cells and normal and transformed fibroblast cells	2	9606.ENSP00000241052
152137	Q8IVM0;Q8IVM0-2	CCDC50	2	2	9.5	2	0	16.302	1172.2	1947.6	2171	1777.9	5835.2	1207.9	492840	CCDC50	0.536326558	2.102747674	0.724026036	1.232200109	4.26942144	0.663876721	FALSE	FALSE	FALSE	FALSE	FALSE	FALSE	0.641409771	2.534789741	14.94293258	61.70234901	0.022078685	0.09799677	0.253042594	CCDC50	CCDC50	482	coiled-coil domain containing 50; Involved in EGFR signaling	8	9606.ENSP00000376250
6521	G4V2I9;G4V2I8;E2RVJ0;P02730-2;P02730;B7ZFE0	SLC4A1;AE1	8	4	3.7	7	0	32.537	6306.9	23256	7570.3	11252	8549.2	8370.8	2295500	SLC4A1	0.686989576	5.977630012	0.601054796	1.856565402	1.489173757	1.095292317	FALSE	FALSE	FALSE	FALSE	FALSE	FALSE	0.794445563	3.107789724	33.23829634	80.18991533	0.047034645	0.121226088	0.25563041	AE1;SLC4A1	SLC4A1	911	solute carrier family 4, anion exchanger, member 1 (erythrocyte membrane protein band 3, Diego blood group); Band 3 is the major integral glycoprotein of the erythrocyte membrane. Band 3 has two functional domains. Its integral domain mediates a 1:1 exchange of inorganic anions across the membrane, whereas its cytoplasmic domain provides binding sites for cytoskeletal proteins, glycolytic enzymes…	3	9606.ENSP00000262418
199731	Q8NFZ8	CADM4	1	2	4.9	27	0	30.271	2800	3841	4201.8	4619.9	7479.1	1215.1	15391000	CADM4	0.435638518	1.410172877	0.476508214	1.08879757	1.860815331	0.227095817	FALSE	FALSE	FALSE	FALSE	FALSE	FALSE	0.379747516	1.453261926	35.22611176	26.68537541	0.006811509	0.077762619	0.261307002	CADM4	CADM4	388	cell adhesion molecule 4; Involved in the cell-cell adhesion. Has calcium- and magnesium-independent cell-cell adhesion activity. May have tumor- suppressor activity	2	9606.ENSP00000222374
54829	Q6P528;Q9BXN1	ASPN	2	3	6.5	3	0	18.871	3575.4	7508.7	8075.5	10987	7957.4	2838.9	2977300	ASPN	0.90993765	4.509325258	1.49803926	4.23557573	3.23849987	0.867892564	FALSE	FALSE	FALSE	FALSE	FALSE	FALSE	1.091956491	3.994466953	32.26371899	16.74420699	0.002466236	0.071327092	0.273367261	ASPN	ASPN	380	asporin; Negatively regulates periodontal ligament (PDL) differentiation and mineralization to ensure that the PDL is not ossified and to maintain homeostasis of the tooth-supporting system. Inhibits BMP2-induced cytodifferentiation of PDL cells by preventing its binding to BMPR1B/BMP type-1B receptor, resulting in inhibition of BMP-dependent activation of SMAD proteins (By similarity). Critical …	3	9606.ENSP00000364694
29119	A8K141;Q9UI47	CTNNA3	2	2	1.9	2	0	12	656.98	635.64	749.02	776.39	1546.8	215.08	350740	CTNNA3	0.443560776	1.012679491	0.36860496	0.794012329	1.670016816	0.174433497	FALSE	FALSE	FALSE	FALSE	FALSE	FALSE	0.328866411	1.158902878	42.23438272	39.34244288	0.018320611	0.09210924	0.283773918	CTNNA3	CTNNA3	895	catenin (cadherin-associated protein), alpha 3; May be involved in formation of stretch-resistant cell- cell adhesion complexes	3	9606.ENSP00000362849
3039	U6A216;Q4ZGM8;E9M4D4;I1VZV6;D1MGQ2;A0A1S5UZ39;P69905;E1B2D1;V9H1D9;A0A0K2BMD8;Q9BX83;A0A2R8Y7C0;A0A1K0GXZ1;Q96T46;G3V1N2	HBA1;HBA2	27	3	44	709	0	203.92	165220	488760	165880	270810	251340	235130	1.04E+10	HBA1	0.693586323	4.841649747	0.507573224	1.72206257	1.687272424	1.1857	FALSE	FALSE	FALSE	FALSE	FALSE	FALSE	0.795619849	2.750328247	44.03968999	65.85472415	0.039870816	0.112578475	0.289281779	HBA2;HBA1;HBA1; HBA2	HBA1	142	hemoglobin, alpha 1; Involved in oxygen transport from the lung to the various peripheral tissues (By similarity)	4	9606.ENSP00000322421
7345	V9HW74;B2RD14;P09936;D6R974;D6RE83;D6R956;A6NLJ7	HEL-117;UCHL1	8	6	26.5	46	0	54.9	17942	24226	22722	17993	45291	10690	44697000	HEL-117	0.419118177	1.33538707	0.386882401	0.636671708	1.691855428	0.299966132	FALSE	FALSE	FALSE	FALSE	FALSE	FALSE	0.36865557	1.221304735	16.71796042	43.94994463	0.017557252	0.091281696	0.301853877	UCHL1;HEL-117	UCHL1	223	ubiquitin carboxyl-terminal esterase L1 (ubiquitin thiolesterase); Ubiquitin-protein hydrolase involved both in the processing of ubiquitin precursors and of ubiquitinated proteins. This enzyme is a thiol protease that recognizes and hydrolyzes a peptide bond at the C-terminal glycine of ubiquitin. Also binds to free monoubiquitin and may prevent its degradation in lysosomes. The homodimer may ha…	2	9606.ENSP00000284440
5706	V9HW24;A0A087X2I1;P62333;H0YJX2;H0YJS8;H0YJC0	HEL-S-73;PSMC6	6	3	6.4	4	0	18.89	1421.3	1072.8	2038.3	5600.6	2214.4	1310.4	2494600	HEL-S-73	0.483577464	0.861308776	0.505493036	2.886431006	1.204819715	0.535566071	FALSE	FALSE	FALSE	FALSE	FALSE	FALSE	0.50821219	1.650853166	5.135797678	65.64718412	0.035173224	0.108604292	0.307848209	PSMC6	PSMC6	403	proteasome (prosome, macropain) 26S subunit, ATPase, 6; The 26S protease is involved in the ATP-dependent degradation of ubiquitinated proteins. The regulatory (or ATPase) complex confers ATP dependency and substrate specificity to the 26S complex	3	9606.ENSP00000401802
2038	F5H563;B7Z4Q8;B7Z4C3;P16452-3;P16452;P16452-2;Q4VB96;H3BTE6	EPB42	9	2	4.2	2	0	11.507	1580.5	2341.3	1454.5	4116.3	1476	1469.1	601870	EPB42	0.750695445	2.624134889	0.503558325	2.96157426	1.121092206	0.838203582	FALSE	FALSE	FALSE	FALSE	FALSE	FALSE	0.697485784	2.235600451	24.88252104	43.82840172	0.026189078	0.09858754	0.311990358	EPB42	EPB42	721	erythrocyte membrane protein band 4.2; Probably plays an important role in the regulation of erythrocyte shape and mechanical properties	3	9606.ENSP00000300215
22908	Q9NTJ5;C9JV50;B3KX17;E9PGZ4;B4DVV3;Q9NTJ5-2	SACM1L	8	3	4.4	2	0	23.706	1950.7	5149.5	2585.6	2578.8	3893.7	2600.4	489770	SACM1L	0.34037295	2.120261498	0.328846079	0.681598371	1.086457487	0.545046538	FALSE	FALSE	FALSE	FALSE	FALSE	FALSE	0.404755189	1.296105785	30.05088001	57.24000111	0.033000587	0.107028659	0.312285613	SACM1L	SACM1L	587	SAC1 suppressor of actin mutations 1-like (yeast); Phosphoinositide phosphatase that hydrolyzes PtdIns(3)P and PtdIns(4)P. Has low activity towards PtdIns(3,5)P2 (By similarity)	3	9606.ENSP00000373713
10529	B7ZB56;Q8N8M3;B4DH47;Q59FZ8;O76041-2;B0YJ47;O76041	NEBL	7	3	14.3	5	0	27.713	816.81	0	605.03	1108.3	1279.6	603.8	2671800	NEBL	0.338133106	1.029131418	0.182561977	0.694976801	0.847084185	0.300253881	FALSE	TRUE	FALSE	FALSE	FALSE	FALSE	0.273649655	0.857064135	29.64594615	19.52020861	0.005519671	0.076826233	0.319287255	NEBL	NEBL	1014	nebulette; Binds to actin and plays an important role in the assembly of the Z-disk. Isoform 2 might play a role in the assembly of focal adhesion	3	9606.ENSP00000366326
5549	Q6FHG6;P51888;Q7Z4B2	PRELP;MST161	3	5	11.8	23	0	92.906	15962	18669	21198	36819	25375	13414	27220000	PRELP	1.464625839	4.042222831	1.417754543	5.117498233	3.723326585	1.478517811	FALSE	FALSE	FALSE	FALSE	FALSE	FALSE	1.453632731	4.294349216	2.190260389	17.01031499	0.000352319	0.066453813	0.338498957	PRELP	PRELP	382	proline/arginine-rich end leucine-rich repeat protein; May anchor basement membranes to the underlying connective tissue (By similarity)	3	9606.ENSP00000343924
27316	P38159-2;P38159;B3KRG5;H3BUY5;B4E352;H0Y6E7;H3BT71;Q2VIN3;Q96E39	RBMX;RBMXL1	12	8	17.2	15	0	54.896	2745.2	4017	7451.2	11651	5642.1	4009.9	14465000	RBMX	0.257659431	0.889679729	0.509759172	1.656462405	0.846834472	0.452099961	FALSE	FALSE	FALSE	FALSE	FALSE	FALSE	0.406506188	1.130992202	32.49387327	40.28095898	0.022724604	0.098514347	0.359424395	RBMX;RBMXL1	RBMX	391	RNA binding motif protein, X-linked; RNA-binding protein that plays several role in the regulation of pre- and post-transcriptional processes. Implicated in tissue-specific regulation of gene transcription and alternative splicing of several pre-mRNAs. Binds to and stimulates transcription from the tumor suppressor TXNIP gene promoter; may thus be involved in tumor suppression. When associated wi…	1	9606.ENSP00000359645
5354	A8K9L3;P60201;B1B1G3;B1B1G4;B1B1G6;B4DI30;Q5U0F3;Q5U0F2;A0A0S2Z4D4;B4DI21;P60201-2	PLP1	13	3	11.6	52	0	306.95	2985	3496	4779.2	3315.3	7531.5	2345.9	24009000	PLP1	0.368623649	1.018755796	0.430190523	0.620166095	1.487325535	0.347998384	FALSE	FALSE	FALSE	FALSE	FALSE	FALSE	0.382270852	1.042082476	11.18625695	41.65218134	0.018027011	0.092005955	0.366833587	PLP1	PLP1	277	proteolipid protein 1; This is the major myelin protein from the central nervous system. It plays an important role in the formation or maintenance of the multilamellar structure of myelin	2	9606.ENSP00000305152
64423	Q27J81-2;Q27J81;A0A0A0MQU1	INF2	4	8	7.5	12	0	54.895	5854.9	8431.9	8514.2	6118.7	8100.5	3691.4	4467800	INF2	0.410949314	1.39654211	0.435591504	0.65054039	0.909214388	0.311235236	FALSE	FALSE	FALSE	FALSE	FALSE	FALSE	0.385925352	0.985432296	17.06199369	38.43959094	0.017204932	0.091281696	0.391630509	INF2	INF2	1249	inverted formin, FH2 and WH2 domain containing; Severs actin filaments and accelerates their polymerization and depolymerization (By similarity)	3	9606.ENSP00000376410
4099	P20916-2;Q53HD1;Q53HA1;Q53ES7;Q59GD9;P20916-3;P20916	MAG	7	2	3.1	4	0	14.544	2976.7	2253.9	4281.2	4806.9	4965.7	1688.3	1405000	MAG	1.199432759	2.143064746	1.257399056	2.933946927	3.19968343	0.817183018	FALSE	FALSE	FALSE	FALSE	FALSE	FALSE	1.091338278	2.758898368	21.91693517	19.92205324	0.00645919	0.07746876	0.395570308	MAG	MAG	626	myelin associated glycoprotein; Adhesion molecule in postnatal neural development that mediates sialic-acid dependent cell-cell interactions between neuronal and myelinating cells. Preferentially binds to alpha-2,3- linked sialic acid (By similarity)	2	9606.ENSP00000376048
4969	Q7Z532;A8K0R3;B4DI63;P20774;Q5TBF5	OGN	5	3	9.1	22	0	37.171	28861	24257	48990	77896	31054	22549	10963000	OGN	1.481719788	2.938675308	1.833280503	6.057817566	2.54951722	1.390627668	FALSE	FALSE	FALSE	FALSE	FALSE	FALSE	1.568542653	3.848670032	14.90236511	49.9665393	0.033646506	0.108311511	0.407554464	OGN	OGN	298	osteoglycin; Induces bone formation in conjunction with TGF-beta-1 or TGF-beta-2	3	9606.ENSP00000262551
23576	B1AKK2;O94760;B4E3V1;B4DYP1;B4DGT0;O94760-2	DDAH1	6	3	13	7	0	26.152	2269.7	2799	6212.3	4344.4	5137.7	1993.6	11485000	DDAH1	0.555073987	1.615269994	1.107392587	1.609379813	2.009263309	0.58566506	FALSE	FALSE	FALSE	FALSE	FALSE	FALSE	0.749377211	1.744637705	41.42472697	13.13690616	0.015619495	0.09021352	0.429531707	DDAH1	DDAH1	285	dimethylarginine dimethylaminohydrolase 1; Hydrolyzes N(G),N(G)-dimethyl-L-arginine (ADMA) and N(G)-monomethyl-L-arginine (MMA) which act as inhibitors of NOS. Has therefore a role in the regulation of nitric oxide generation	4	9606.ENSP00000284031
6812	Q59GC9;B7Z3F4;B7Z2V7;B7Z1V5;A0A1B0GWF2;A0A1B0GVQ5;A0A2R8Y5D4;A0A0D9SG72;A0A1B0GTP9;P61764;P61764-2;A0A096LP52;A0A1B0GW76	STXBP1	13	2	5.6	3	0	13.009	803.06	615.32	1265.4	1220.4	1589.2	690.68	1470700	STXBP1	0.42783457	0.773550588	0.491385666	0.984864324	1.35391728	0.442011566	FALSE	FALSE	FALSE	FALSE	FALSE	FALSE	0.453743934	1.037444064	7.352270783	28.31326738	0.008162067	0.081399555	0.437367131	STXBP1	STXBP1	603	syntaxin binding protein 1; May participate in the regulation of synaptic vesicle docking and fusion, possibly through interaction with GTP-binding proteins. Essential for neurotransmission and binds syntaxin, a component of the synaptic vesicle fusion machinery probably in a 1:1 ratio. Can interact with syntaxins 1, 2, and 3 but not syntaxin 4. May play a role in determining the specificity of i…	3	9606.ENSP00000362399
1267	A0A024R1T5;P09543-2;P09543;B4DI06	CNP	9	11	25.7	133	0	90.659	26382	21346	39456	30823	52801	20289	88533000	CNP	0.481522623	0.919359345	0.52491479	0.852177795	1.541121301	0.444834534	FALSE	FALSE	FALSE	FALSE	FALSE	FALSE	0.483757316	1.10421948	8.286566369	34.40042646	0.01262478	0.087003376	0.438098878	CNP	CNP	421	2',3'-cyclic nucleotide 3' phosphodiesterase; May participate in RNA metabolism in the myelinating cell, CNP is the third most abundant protein in central nervous system myelin (By similarity)	2	9606.ENSP00000377470
7408	A0A0S2Z4N8;A0A024R0V4;P50552;K7EM16;A0A0S2Z4I9;A0A0S2Z4I7	VASP	10	4	12.8	5	0	41.272	1381.2	2112.4	2447.4	2389	1334.5	1376.6	9447100	VASP	0.619557826	2.235945668	0.800197164	1.623258758	0.957259205	0.741757449	FALSE	FALSE	FALSE	FALSE	FALSE	FALSE	0.720504147	1.605487877	12.79326792	39.83390008	0.035819143	0.109046432	0.448775825	VASP	VASP	380	vasodilator-stimulated phosphoprotein; Ena/VASP proteins are actin-associated proteins involved in a range of processes dependent on cytoskeleton remodeling and cell polarity such as axon guidance, lamellipodial and filopodial dynamics, platelet activation and cell migration. VASP promotes actin filament elongation. It protects the barbed end of growing actin filaments against capping and increas…	3	9606.ENSP00000245932
80017	Q53HP9;Q8NB88;Q6IA66;B3KVU6;Q4LE40;Q7Z3D6-5;Q7Z3D6-3;Q7Z3D6;Q7Z3D6-2;H0YB11;H0YB62;H0YB09;Q7Z3D6-4	C14orf159;C14orf159 variant protein	13	2	4.6	3	0	11.527	1735.8	810.98	1881.8	3034.2	2082	1138.5	1963100	C14orf159	0.541553859	0.59705168	0.427939337	1.433945028	1.038743673	0.426681565	FALSE	FALSE	FALSE	FALSE	FALSE	FALSE	0.465391587	1.023246794	14.17332462	40.91504021	0.041103934	0.114306238	0.454818515	DGLUCY;C14orf159 variant protein	C14orf159	621	chromosome 14 open reading frame 159	4	9606.ENSP00000256324
7450	L8E853;P04275	VWF	5	8	2.7	10	0	51.88	8087.7	9267.7	12081	16865	6658.8	8202.1	1063800	VWF	0.826121635	2.233833189	0.899474014	2.609465956	1.087678711	1.006405255	FALSE	FALSE	FALSE	FALSE	FALSE	FALSE	0.910666968	1.976992619	9.955505484	40.09820499	0.047386964	0.121226088	0.460632457	VWF	VWF	2813	von Willebrand factor; Important in the maintenance of hemostasis, it promotes adhesion of platelets to the sites of vascular injury by forming a molecular bridge between sub-endothelial collagen matrix and platelet-surface receptor complex GPIb-IX-V. Also acts as a chaperone for coagulation factor VIII, delivering it to the site of injury, stabilizing its heterodimeric structure and protecting i…	3	9606.ENSP00000261405
10211	Q5ST80;Q53HQ0;O75955-2;O75955;A0A140T907;A0A140T9W4;A0A140T9X0;A2VCL5;A2AB09;A0A140T9R1;Q6IB58	FLOT1	16	3	7	5	0	23.872	3806.5	4480.7	6083.1	5486.7	3605.3	2606.8	3089200	FLOT1	0.975375744	2.70926692	1.136155689	2.129627563	1.477315386	0.802384818	FALSE	FALSE	FALSE	FALSE	FALSE	FALSE	0.971305417	2.10540329	17.18539364	29.27386472	0.017028773	0.091281696	0.461339365	FLOT1	PREPL	727	prolyl endopeptidase-like	2	9606.ENSP00000260648
3908	A0A087WYF1;A0A087WX80;P24043;Q59H37	LAMA2	5	15	4.7	37	0	263.5	21649	14222	30642	47739	21203	18016	5505900	LAMA2	0.64229584	0.995675344	0.662645345	2.145442668	1.005958992	0.642073159	FALSE	FALSE	FALSE	FALSE	FALSE	FALSE	0.649004781	1.382359001	1.82026383	47.8073961	0.042689372	0.116110157	0.469490762	LAMA2	LAMA2	3122	laminin, alpha 2; Binding to cells via a high affinity receptor, laminin is thought to mediate the attachment, migration and organization of cells into tissues during embryonic development by interacting with other extracellular matrix components	3	9606.ENSP00000400365
64122	B4DH12;Q9H479;B3KNR9	FN3K	3	2	10.9	4	0	13.99	2821	2892.6	3223.8	3211.6	4165.2	2941.7	8937300	FN3K	0.671268266	1.624206417	0.559149442	1.1576061	1.584946419	0.840853399	FALSE	FALSE	FALSE	FALSE	FALSE	FALSE	0.690423702	1.455586312	20.54180918	17.78004931	0.008807986	0.083621048	0.474326872	FN3K	FN3K	309	fructosamine 3 kinase; May initiate a process leading to the deglycation of fructoselysine and of glycated proteins. May play a role in the phosphorylation of 1-deoxy-1-morpholinofructose (DMF), fructoselysine, fructoseglycine, fructose and glycated lysozyme	3	9606.ENSP00000300784
1000	A0A024RC42;P19022-2;P19022;C9J126;C9J8J8	CDH2	5	2	2	2	0	11.331	218.25	280.59	591.85	440.37	259.83	152.47	910070	CDH2	0.167513964	0.508193099	0.331112206	0.51198922	0.318912655	0.14057563	FALSE	FALSE	FALSE	FALSE	FALSE	FALSE	0.213067267	0.446364991	48.39476579	24.7316169	0.046917205	0.121226088	0.47733866	CDH2	CDH2	906	cadherin 2, type 1, N-cadherin (neuronal); Cadherins are calcium-dependent cell adhesion proteins. They preferentially interact with themselves in a homophilic manner in connecting cells; cadherins may thus contribute to the sorting of heterogeneous cell types. CDH2 may be involved in neuronal recognition mechanism. In hippocampal neurons, may regulate dendritic spine density (By similarity)	2	9606.ENSP00000269141
54927	A4D1N4;C9JRZ6;F8WAR4;Q9NX63;B7Z1X9	CHCHD3	6	6	21.1	14	0	43.376	11898	10653	19712	17512	14476	7930.8	46198000	CHCHD3	0.80210718	1.694689645	0.968625513	1.78830057	1.560603975	0.642250292	FALSE	FALSE	FALSE	FALSE	FALSE	FALSE	0.804327662	1.681198063	20.29010666	6.807424221	0.003640634	0.075958722	0.478425284	CHCHD3	CHCHD3	227	coiled-coil-helix-coiled-coil-helix domain containing 3; Required for maintenance of mitochondrial crista integrity and mitochondrial function. May act as a scaffolding protein that stabilizes protein complexes involved in crista architecture and protein import. Has also been shown to function as a transcription factor which binds to the BAG1 promoter and represses BAG1 transcription	4	9606.ENSP00000262570
4131	A0A024RAM4;P46821;A2BDK6;Q5H9P1	MAP1B;DKFZp686F1345	14	16	6.2	45	0	145.26	19651	15360	25503	17547	29416	13769	9462300	MAP1B	0.520998668	0.96095485	0.492844601	0.704694953	1.247157405	0.438513766	FALSE	FALSE	FALSE	FALSE	FALSE	FALSE	0.484119012	0.970935736	8.660888579	27.94921552	0.015208456	0.09021352	0.498610766	MAP1B	MAP1B	2468	microtubule-associated protein 1B; Facilitates tyrosination of alpha-tubulin in neuronal microtubules (By similarity). Phosphorylated MAP1B may play a role in the cytoskeletal changes that accompany neurite extension. Possibly MAP1B Binds to at least two tubulin subunits in the polymer, and this bridging of subunits might be involved in nucleating microtubule polymerization and in stabilizing mic…	2	9606.ENSP00000296755
23705	H1ZZW4;A0A087X0T8;A0A4Z1;A0A087X1W8;A0A0A0MTJ8;X5D8W0;X5DQS5;X5DQR8;X5DNF2;X5D7A8;Q9BY67-5;Q9BY67;Q9BY67-4;Q9BY67-3;Q6MZK6;Q9BY67-2	CADM1;DKFZp686F1789	16	2	25	7	0	18.932	8182.9	7177.3	9666.8	5818.1	11111	5799.3	74054000	CADM1	0.77333789	1.600600522	0.665903892	0.832893655	1.679194054	0.658364635	FALSE	FALSE	FALSE	FALSE	FALSE	FALSE	0.699202139	1.370896077	9.198200268	34.10747264	0.042630652	0.116110157	0.510032927	CADM1	CADM1	442	cell adhesion molecule 1; Mediates homophilic cell-cell adhesion in a Ca(2+)- independent manner. Also mediates heterophilic cell-cell adhesion with CADM3 and PVRL3 in a Ca(2+)-independent manner. Acts as a tumor suppressor in non-small-cell lung cancer (NSCLC) cells. Interaction with CRTAM promotes natural killer (NK) cell cytotoxicity and interferon-gamma (IFN-gamma) secretion by CD8+ cells in …	2	9606.ENSP00000395359
4685	D3DSC5;H9KV31;O15394;O15394-2;B7Z5K2	NCAM2	5	10	10.8	21	0	74.011	8685.8	6304.3	12769	12679	8699.7	5580.6	7923900	NCAM2	0.390639225	0.669056364	0.418590807	0.863768483	0.625685364	0.301492	FALSE	FALSE	FALSE	FALSE	FALSE	FALSE	0.370240677	0.719503404	16.51801862	17.62399548	0.008514386	0.083005043	0.514578076	NCAM2	NCAM2	837	neural cell adhesion molecule 2; May play important roles in selective fasciculation and zone-to-zone projection of the primary olfactory axons	4	9606.ENSP00000383392
5340	B2R7F8;P00747	PLG	11	10	10.6	21	0	82.772	22335	15676	26386	25674	29983	19115	19312000	PLG	1.077026463	1.783756144	0.927429167	1.875341142	2.312071164	1.107244657	FALSE	FALSE	FALSE	FALSE	FALSE	FALSE	1.037233429	1.990389483	9.282974946	14.18430966	0.002701116	0.07192648	0.521120835	PLG	PLG	810	plasminogen; Plasmin dissolves the fibrin of blood clots and acts as a proteolytic factor in a variety of other processes including embryonic development, tissue remodeling, tumor invasion, and inflammation. In ovulation, weakens the walls of the Graafian follicle. It activates the urokinase-type plasminogen activator, collagenases and several complement zymogens, such as C1 and C5. Cleavage of f…	2	9606.ENSP00000308938
23336	A0A075B7B1;O15061-2;O15061;C9JIE4;H0YL34;O15061-3	SYNM	6	4	3.4	5	0	27.29	959.07	1094.1	2091.8	1573.5	1414.8	1109.3	863730	SYNM	0.45972273	1.23754927	0.730857324	1.142506672	1.08449216	0.638739181	FALSE	FALSE	FALSE	FALSE	FALSE	FALSE	0.609773078	1.154849367	22.60983119	6.691041091	0.009395185	0.084037811	0.528010921	SYNM	SYNM	1564	synemin, intermediate filament protein; Type-VI intermediate filament (IF) which plays an important cytoskeletal role within the muscle cell cytoskeleton. It forms heteropolymeric IFs with desmin and/or vimentin, and via its interaction with cytoskeletal proteins alpha-dystrobrevin, dystrophin, talin-1, utrophin and vinculin, is able to link these heteropolymeric IFs to adherens-type junctions, s…	3	9606.ENSP00000336775
8482	O75326;B3KMH6;F5GYX3;O75326-2	SEMA7A	4	2	2.4	3	0	13.487	1170.5	1157.1	1578.8	1203.7	1333.1	1030.1	1183000	SEMA7A	0.436814048	1.018957059	0.429456392	0.680439891	0.795561215	0.461778214	FALSE	FALSE	FALSE	FALSE	FALSE	FALSE	0.442682885	0.831652722	3.826959551	20.696181	0.00651791	0.07746876	0.532292955	SEMA7A	SEMA7A	666	semaphorin 7A, GPI membrane anchor (John Milton Hagen blood group); Plays an important role in integrin-mediated signaling and functions both in regulating cell migration and immune responses. Promotes formation of focal adhesion complexes, activation of the protein kinase PTK2/FAK1 and subsequent phosphorylation of MAPK1 and MAPK3. Promotes production of proinflammatory cytokines by monocytes an…	3	9606.ENSP00000261918
2896	B4DJI2;P28799-2;P28799;K7EMR1;K7EKL3;K7EQ05;B4E1G5;P28799-3	GRN	8	2	4.2	3	0	12.621	798.64	500.36	637.68	1004.5	572.19	578.35	4555300	GRN	0.277458045	0.41019339	0.161478919	0.528618712	0.317886601	0.241360322	FALSE	FALSE	FALSE	FALSE	FALSE	FALSE	0.226765762	0.418899567	26.1728189	25.21737531	0.038637698	0.112085431	0.541336826	GRN	GRN	593	granulin	3	9606.ENSP00000053867
4045	B2RCU8;H3BLU2;B7Z661;Q13449;C9J5G3	LSAMP	6	3	7.1	4	0	18.328	3485.4	2247.5	3727.3	5004.6	3002.3	2873.8	3675300	LSAMP	0.962193007	1.464094401	0.750016285	2.092788154	1.325407278	0.95300457	FALSE	FALSE	FALSE	FALSE	FALSE	FALSE	0.888404621	1.627429944	13.50013678	25.12761052	0.018203171	0.09210924	0.545894233	LSAMP	LSAMP	338	limbic system-associated membrane protein; Mediates selective neuronal growth and axon targeting. Contributes to the guidance of developing axons and remodeling of mature circuits in the limbic system. Essential for normal growth of the hyppocampal mossy fiber projection (By similarity)	5	9606.ENSP00000419000
210	B7Z3I9;A0A140VJL9;A0A024R877;Q6ZMU0;P13716;P13716-2	ALAD	6	2	5.4	4	0	13.498	2873.1	2206.8	3107.7	2416.5	2880.1	1875.1	7459100	ALAD	0.928763079	1.683359931	0.73225115	1.183279463	1.488838061	0.728127624	FALSE	FALSE	FALSE	FALSE	FALSE	FALSE	0.796380618	1.451825818	14.39828008	17.36340454	0.009512625	0.084220036	0.548537302	ALAD	ALAD	330	aminolevulinate dehydratase; Catalyzes an early step in the biosynthesis of tetrapyrroles. Binds two molecules of 5-aminolevulinate per subunit, each at a distinct site, and catalyzes their condensation to form porphobilinogen	2	9606.ENSP00000386284
9805	A0A090N7T9;Q12765;Q12765-2;B8ZZP4;C9J7U9;B4DE46;B4DH22;B4DIV7;C9K052;A0A024RA21;Q12765-3	SCRN1	11	2	4.6	13	0	49.019	2458.5	1541.6	5102.5	3335	3927.3	1747.1	6979600	SCRN1	0.392752128	0.581138764	0.594152764	0.807031524	1.003293749	0.335270213	FALSE	FALSE	FALSE	FALSE	FALSE	FALSE	0.440725035	0.797154679	30.84580525	26.50059494	0.049207281	0.123185324	0.552872669	SCRN1	SCRN1	434	secernin 1; Regulates exocytosis in mast cells. Increases both the extent of secretion and the sensitivity of mast cells to stimulation with calcium (By similarity)	4	9606.ENSP00000388942
230	A0A024QZ64;B7Z3K9;P09972;B7Z1N6;A8MVZ9;B7Z1Y2;C9J8F3;J3KSV6;J3QKP5;B7Z1Z9;B7Z3K7	ALDOC	17	3	11.5	6	0	51.483	2344	1807.5	1975.8	1829.7	2388.8	1858.5	493430	ALDOC	1.011869606	1.841217353	0.621694033	1.196446157	1.649044704	0.963736666	FALSE	FALSE	FALSE	FALSE	FALSE	FALSE	0.865766768	1.562236071	24.57230537	21.18982958	0.034703464	0.108493419	0.554184342	ALDOC	ALDOC	364	aldolase C, fructose-bisphosphate	4	9606.ENSP00000226253
8639	Q16853;K7EQZ5;K7EL47;Q16853-3;Q16853-2	AOC3	5	2	2.4	2	0	18.62	10508	8431.7	12814	12422	7197.8	6850.5	1072900	AOC3	1.538950832	2.913933501	1.367905749	2.755767239	1.685738288	1.205190847	FALSE	FALSE	FALSE	FALSE	FALSE	FALSE	1.370682476	2.451813009	12.17622026	27.25073079	0.034409865	0.108493419	0.559048537	AOC3	AOC3	763	amine oxidase, copper containing 3 (vascular adhesion protein 1); Cell adhesion protein that participates in lymphocyte recirculation by mediating the binding of lymphocytes to peripheral lymph node vascular endothelial cells in an L-selectin- independent fashion. Has a monoamine oxidase activity. May play a role in adipogenesis	2	9606.ENSP00000312326
3306	A0A024R6B5;P54652;B3KUS2	HSPA2	24	3	12.7	5	0	26.008	2161.3	1685.9	3048.6	1964.6	3278.7	2082	6465200	HSPA2	0.562155381	1.034744054	0.577974315	0.774037115	1.363730943	0.650505417	FALSE	FALSE	FALSE	FALSE	FALSE	FALSE	0.596878371	1.057504037	7.892912764	27.94363016	0.027950675	0.101046714	0.564421837	HSPA2	HSPA2	639	heat shock 70kDa protein 2; In cooperation with other chaperones, Hsp70s stabilize preexistent proteins against aggregation and mediate the folding of newly translated polypeptides in the cytosol as well as within organelles. These chaperones participate in all these processes through their ability to recognize nonnative conformations of other proteins. They bind extended peptide segments with a …	4	9606.ENSP00000247207
4627	A0A024R1N1;P35579;A0A0U4BW16;P35579-2;Q86XU5	MYH9	15	15	10.5	56	0	174.71	65394	43909	70655	73430	56747	50268	13111000	MYH9	0.856517151	1.357098958	0.674540198	1.456860661	1.18857547	0.790894655	FALSE	FALSE	FALSE	FALSE	FALSE	FALSE	0.773984002	1.334178363	11.9071632	10.16380492	0.004110393	0.075958722	0.580120337	MYH9	MYH9	1960	myosin, heavy chain 9, non-muscle; Cellular myosin that appears to play a role in cytokinesis, cell shape, and specialized functions such as secretion and capping	3	9606.ENSP00000216181
4060	Q53FV4;P51884	LUM	3	6	18.6	49	0	49.587	60213	62680	116840	61534	82832	59518	46803000	LUM	1.252900004	3.077619624	1.772084667	1.939490334	2.7561953	1.487658841	FALSE	FALSE	FALSE	FALSE	FALSE	FALSE	1.504214504	2.591101753	17.28396928	22.64483752	0.030534351	0.103487969	0.58053085	LUM	LUM	338	lumican	3	9606.ENSP00000266718
2317	O75369-8;O75369-6;O75369-3;O75369-2;O75369-9;O75369;A0A024R321;Q68CT4;E7EN95;O75369-7;O75369-5;O75369-4	FLNB;DKFZp686A1668	14	25	10.4	54	0	224.98	37277	25043	60667	49912	44206	31637	6098100	FLNB	0.957043952	1.517179944	1.135298917	1.941074613	1.814921494	0.975697287	FALSE	FALSE	FALSE	FALSE	FALSE	FALSE	1.022680052	1.75772535	9.580291279	12.38296405	0.004286553	0.075958722	0.581820164	FLNB	FLNB	2633	filamin B, beta	3	9606.ENSP00000420213
1153	Q53XX5;Q14011;F6WMK9;K7EMY9;K7EPM4;K7EQR7;D6W5Y5;Q14011-3;Q14011-2	CIRBP	9	2	11.6	5	0	16.18	1000.4	1157.4	2131.8	1587.5	1381.2	1432.2	5734300	CIRBP	0.385671139	1.052899077	0.599041196	0.927050769	0.851502097	0.663248078	FALSE	FALSE	FALSE	FALSE	FALSE	FALSE	0.549320137	0.943817314	26.45356352	10.77962642	0.029183793	0.101286907	0.582019559	CIRBP	CIRBP	172	cold inducible RNA binding protein; Cold-inducible mRNA binding protein that plays a protective role in the genotoxic stress response by stabilizing transcripts of genes involved in cell survival. Acts as a translational activator. Seems to play an essential role in cold- induced suppression of cell proliferation. Binds specifically to the 3'-untranslated regions (3'-UTRs) of stress-responsive tr…	1	9606.ENSP00000322887
51700	A8K237;Q6BCY4;E9PRM4;E9PIV9;E9PMI2;E9PQW2;Q6BCY4-2	CYB5R2	8	5	16.7	15	0	30.439	2320.8	1806.4	3368	3829.9	2712.5	3024.9	2647900	CYB5R2	0.557492339	1.023940974	0.589712108	1.39358977	1.041973394	0.872852948	FALSE	FALSE	FALSE	FALSE	FALSE	FALSE	0.673352465	1.153168046	25.76985156	18.07251293	0.029418673	0.101289323	0.5839153	CYB5R2	CYB5R2	276	cytochrome b5 reductase 2; NADH-cytochrome b5 reductases are involved in desaturation and elongation of fatty acids, cholesterol biosynthesis, drug metabolism, and, in erythrocyte, methemoglobin reduction (By similarity). Responsible for NADH-dependent lucigenin chemiluminescence in spermatozoa by reducing both lucigenin and 2-[4-iodophenyl]-3-[4-nitrophenyl]-5-[2,4- disulfophenyl]-2H tetrazolium…	4	9606.ENSP00000299498
23446	A0A024R151;Q8WWI5-3;Q8WWI5-2;Q8WWI5;B3KWF2;B3KMS7	SLC44A1	6	2	2.3	3	0	11.854	2769.9	2095.4	3734.2	2931	3081.1	2403.4	5051900	SLC44A1	0.787780587	1.406267479	0.77411509	1.262709157	1.401305005	0.821100118	FALSE	FALSE	FALSE	FALSE	FALSE	FALSE	0.794331932	1.356760547	3.042546557	6.006120797	0.00017616	0.066453813	0.585462139	SLC44A1	SLC44A1	657	solute carrier family 44, member 1; Choline transporter. May be involved in membrane synthesis and myelin production	2	9606.ENSP00000363852
5898	H7C3P7;P11233	RALA	2	2	13.4	7	0	15.219	4672.5	3764.6	7007.4	3878.4	5812.8	3730.9	18674000	RALA	0.614236574	1.167790694	0.671444384	0.772298671	1.221961261	0.589154019	FALSE	FALSE	FALSE	FALSE	FALSE	FALSE	0.624944992	1.054016875	6.748969723	23.28937807	0.025836759	0.09858754	0.592917444	RALA	RALA	206	v-ral simian leukemia viral oncogene homolog A (ras related); Multifunctional GTPase involved in a variety of cellular processes including gene expression, cell migration, cell proliferation, oncogenic transformation and membrane trafficking. Accomplishes its multiple functions by interacting with distinct downstream effectors. Acts as a GTP sensor for GTP-dependent exocytosis of dense core vesic…	3	9606.ENSP00000005257
3691	B7ZLD8;B7ZLD5;A0A024R8K7;A0A024R8T0;A0A024R8N2;P16144-4;P16144-2;P16144-3;P16144;Q59H46	ITGB4	15	21	11.9	51	0	161.96	17038	12546	30029	22081	19159	14521	18665000	ITGB4	0.540452506	0.939083077	0.694299041	1.060972156	0.971846005	0.55330465	FALSE	FALSE	FALSE	FALSE	FALSE	FALSE	0.596018733	0.990633746	14.3209399	6.367548823	0.004403993	0.075958722	0.601653977	ITGB4	ITGB4	1822	integrin, beta 4; Integrin alpha-6/beta-4 is a receptor for laminin. Plays a critical structural role in the hemidesmosome of epithelial cells. Is required for the regulation of keratinocyte polarity and motility	3	9606.ENSP00000200181
5305	P48426;P48426-2	PIP4K2A	2	2	6.2	2	0	13.867	1387.3	1346.3	2707.6	1474.2	1943.8	1478.1	1950100	PIP4K2A	0.714971492	1.637268833	1.017113969	1.15085623	1.601974549	0.915063072	FALSE	FALSE	FALSE	FALSE	FALSE	FALSE	0.882382844	1.463366537	17.41867928	18.53374302	0.027833235	0.101043161	0.602981428	PIP4K2A	PIP4K2A	406	phosphatidylinositol-5-phosphate 4-kinase, type II, alpha; Catalyzes the phosphorylation of phosphatidylinositol 5- phosphate (PtdIns5P) on the fourth hydroxyl of the myo-inositol ring, to form phosphatidylinositol 4,5-bisphosphate (PtdIns(4,5)P2). May exert its function by regulating the levels of PtdIns5P, which functions in the cytosol by increasing AKT activity and in the nucleus signals thro…	3	9606.ENSP00000365757
274	A0A024RAI6;Q9BTH3;A0A024RAG8;A0A024RAI4;A0A024RAI5;A0A024RAJ3;A0A024RAF0;A0A024RAF6;A0A024RAF1;O00499-9;O00499-7;O00499-4;O00499-6;O00499-3;O00499-2;O00499-5;O00499;B7Z6Y2;A0A024RAG9;A0A024RAE9;A0A024RAJ2;O00499-10;O00499-8;O00499-11;Q8WWH9	BIN1	26	4	7.1	10	0	30.44	699.45	454.99	739.92	789.64	447.57	472.99	6160100	BIN1	0.596321755	0.915346743	0.459806938	1.01976346	0.610197808	0.484400755	FALSE	FALSE	FALSE	FALSE	FALSE	FALSE	0.513509816	0.848436004	14.16990309	25.08419955	0.041456254	0.1145517	0.60524284	BIN1	BIN1	593	bridging integrator 1	3	9606.ENSP00000316779
26064	B4DNL3;Q9P0K7-4;Q9P0K7-3;Q9P0K7;Q9P0K7-2	RAI14	6	3	3.6	4	0	17.93	4122.1	1868.7	5552.9	4400.6	4687.3	2739.3	865180	RAI14	0.527067335	0.563828434	0.517528421	0.852326124	0.958420344	0.420742176	FALSE	FALSE	FALSE	FALSE	FALSE	FALSE	0.488445977	0.791524967	12.04368094	25.79849961	0.047504404	0.121226088	0.617094846	RAI14	RAI14	983	retinoic acid induced 14	3	9606.ENSP00000427123
216	V9HW83;V9HVX6;P00352;B4DDF8;B4DXX3;Q59EJ0	HEL-S-53e;HEL-9;ALDH1A1	9	9	22.2	79	0	192.51	20408	10838	30949	19415	27140	15032	260090000	HEL-S-53e	0.389437374	0.488029572	0.43047762	0.561204189	0.828195222	0.344574253	FALSE	FALSE	FALSE	FALSE	FALSE	FALSE	0.388163082	0.625809661	11.06902237	28.6107863	0.045801527	0.119490474	0.620257414	ALDH1A1;HEL-S-53e	ALDH1A1	501	aldehyde dehydrogenase 1 family, member A1; Binds free retinal and cellular retinol-binding protein- bound retinal. Can convert/oxidize retinaldehyde to retinoic acid (By similarity)	4	9606.ENSP00000297785
2243	P02671-2;P02671;A0A0S2Z3E8	FGA	9	14	26.6	160	0	323.31	54958	37753	109410	71771	78764	55397	200960000	FGA	0.675941518	1.095694498	0.980848643	1.337129676	1.549143545	0.818452204	FALSE	FALSE	FALSE	FALSE	FALSE	FALSE	0.825080788	1.327322573	18.49050466	17.09332394	0.028302995	0.101057197	0.621612866	FGA	FGA	866	fibrinogen alpha chain; Fibrinogen has a double function: yielding monomers that polymerize into fibrin and acting as a cofactor in platelet aggregation	2	9606.ENSP00000306361
64601	Q6GMQ7;A1A4H0;Q9H269-2;Q9H269	VPS16	4	2	3.6	2	0	11.527	2095.6	1745	2479.2	2254.9	2020.5	2341.8	820850	VPS16	1.190014374	2.338293694	1.026176713	1.939623473	1.834798462	1.597432414	FALSE	FALSE	FALSE	FALSE	FALSE	FALSE	1.271207834	2.037571876	23.13985582	13.03779462	0.028596594	0.101070779	0.623883677	VPS16	VPS16	839	vacuolar protein sorting 16 homolog (S. cerevisiae); May play a role in vesicle-mediated protein trafficking to lysosomal compartments and in membrane docking/fusion reactions of late endosomes/lysosomes	4	9606.ENSP00000369810
6916	B4E0M5;A0A0A0MSK3;B4DVP1;Q53F23;A0A0C4DH47;P24557-4;P24557-2;P24557;P24557-3;Q86UL7;Q9UDV3	TBXAS1	11	2	4.8	3	0	12.321	827.08	508.49	1681.7	1219.2	986.49	695.08	2442700	TBXAS1	0.492877525	0.715045573	0.730477418	1.1005576	0.940090964	0.497571116	FALSE	FALSE	FALSE	FALSE	FALSE	FALSE	0.57364202	0.918564712	23.6809207	21.08239094	0.047915443	0.121916438	0.624498211	TBXAS1	TBXAS1	580	thromboxane A synthase 1 (platelet)	2	9606.ENSP00000389414
3655	P23229-4;P23229-2;P23229-5;P23229-3;P23229-6;P23229;P23229-9;P23229-7	ITGA6	10	12	10.8	47	0	196.77	11281	7503.2	13595	10169	9124.6	7247.5	18742000	ITGA6	0.658353319	1.03327938	0.578305625	0.898950969	0.851551583	0.508075821	FALSE	FALSE	FALSE	FALSE	FALSE	FALSE	0.581578255	0.927927311	12.9289878	10.15870735	0.008044627	0.081399555	0.626749799	ITGA6	ITGA6	1091	integrin, alpha 6	3	9606.ENSP00000386896
6629	B5BTZ8;P08579;Q86YK2	SNRPB2	3	2	9.3	2	0	12.672	717.82	560.31	742.05	733.33	525.92	670.34	223160	SNRPB2	0.929451367	1.711982415	0.700343432	1.438324557	1.08897146	1.042641782	FALSE	FALSE	FALSE	FALSE	FALSE	FALSE	0.890812194	1.413092811	19.57648712	22.09840307	0.049618321	0.123293974	0.630398928	SNRPB2	SNRPB2	225	small nuclear ribonucleoprotein polypeptide B; Involved in pre-mRNA splicing. This protein is associated with snRNP U2. It binds stem loop IV of U2 snRNA only in presence of the U2A' protein	1	9606.ENSP00000246071
55327	G3V1D4;Q53FX5;Q9NUP9	LIN7C	7	2	17.3	3	0	21.894	2866.6	2317.7	4246	2588.8	3872.6	3259.3	3860900	LIN7C	0.702731132	1.34072321	0.758697864	0.961317668	1.518135142	0.959787981	FALSE	FALSE	FALSE	FALSE	FALSE	FALSE	0.807072326	1.273392007	16.74988192	22.3379401	0.045155608	0.118519338	0.633797229	LIN7C	LIN7C	197	lin-7 homolog C (C. elegans); Plays a role in establishing and maintaining the asymmetric distribution of channels and receptors at the plasma membrane of polarized cells. Forms membrane-associated multiprotein complexes that may regulate delivery and recycling of proteins to the correct membrane domains. The tripartite complex composed of LIN7 (LIN7A, LIN7B or LIN7C), CASK and APBA1 may have the…	5	9606.ENSP00000278193
2037	O43491;E9PHY5;O43491-4;E9PK52;O43491-3;E9PII3;O43491-2;Q59FD8;I6L9B1;A0A2R8Y5B3	EPB41L2	35	20	20.8	93	0	272.2	36344	24286	59774	30830	45013	27289	67740000	EPB41L2	0.502138262	0.791783399	0.601962843	0.645223896	0.994521657	0.452904969	FALSE	FALSE	FALSE	FALSE	FALSE	FALSE	0.519002025	0.81050965	14.63315638	21.64073136	0.03722842	0.110999942	0.64034034	EPB41L2	EPB41L2	1005	erythrocyte membrane protein band 4.1-like 2	2	9606.ENSP00000338481
22998	B7Z656;B7Z3F1;B7Z3G0;B7Z5Q8;E7EPK0;E9PDJ9;B7Z2J4;H0Y8P3;D6RD46;G5EA03;Q9UPQ0-9;Q9UPQ0-8;Q9UPQ0-6;Q9UPQ0-5;Q9UPQ0-10;Q9UPQ0-2;Q9UPQ0-4;Q9UPQ0;Q9UPQ0-3;Q6N054;B7Z7Z0;B7Z5G6	LIMCH1;DKFZp686G03277	22	2	2.5	2	0	13.031	1193.4	749.12	1353.4	1063.3	1442.6	1240.6	424240	LIMCH1	0.670039237	0.992488318	0.553869115	0.904307938	1.295226808	0.836709793	FALSE	FALSE	FALSE	FALSE	FALSE	FALSE	0.686872715	1.064007688	20.69812112	19.27036659	0.04357017	0.11683428	0.645552398	LIMCH1	LIMCH1	1083	LIM and calponin homology domains 1	6	9606.ENSP00000316891
5906	F5GX62;E7ESV4;F5H7Y6;Q5U0C3;A8KAH9;A0A024RB87;P61224-2;P61224-3;P62834;P61224;F5H004;A0A075B6Q0;Q9BXV4;F5H4H0;F5GYH7;F5H077;F5GWU8;F5H491;F5H0B7;F5H500;F5H6R7;F5GYB5;B7ZAY2;P61224-4;A6NIZ1	RAP1B;RAP1A	29	4	26.6	22	0	49.263	10095	5047.6	12519	11328	8487.7	7326.9	324310000	RAP1B	0.607674629	0.716984097	0.549289371	1.03291444	0.817034692	0.529802397	FALSE	FALSE	FALSE	FALSE	FALSE	FALSE	0.562255466	0.85564441	7.207216165	18.87060233	0.021608925	0.097693956	0.657113468	RAP1B;RAP1A	RAP1A	184	RAP1A, member of RAS oncogene family; Induces morphological reversion of a cell line transformed by a Ras oncogene. Counteracts the mitogenic function of Ras, at least partly because it can interact with Ras GAPs and RAF in a competitive manner	3	9606.ENSP00000348786
1410	E9PR44;V9HW27;P02511;A0A140G961;C3VMY8;A0A024R3B9;H0YCW8;E9PNH7;E9PJL7	CRYAB;HEL-S-101	13	5	29.9	117	0	103.03	45037	28581	75748	39552	48618	29392	113020000	CRYAB	0.685553528	1.026618642	0.840446091	0.911982895	1.183463044	0.537439929	FALSE	FALSE	FALSE	FALSE	FALSE	FALSE	0.687813182	1.040688194	22.02861515	13.09574259	0.039929536	0.112578475	0.660921481	CRYAB;HEL-S-101	CRYAB	175	crystallin, alpha B; May contribute to the transparency and refractive index of the lens. Has chaperone-like activity, preventing aggregation of various proteins under a wide range of stress conditions	2	9606.ENSP00000227251
391	Q6ICQ8;P84095	ARHG;RHOG	2	3	22.5	5	0	19.859	3450.4	2552.6	3913.2	2670.5	2597.7	2583.4	12647000	ARHG	0.777921553	1.358028654	0.643080259	0.912021903	0.936571738	0.699659745	FALSE	FALSE	FALSE	FALSE	FALSE	FALSE	0.706887186	1.068874098	9.578694553	23.45607011	0.039694656	0.112578475	0.661338119	ARHG;RHOG	RHOG	191	ras homolog family member G; Required for the formation of membrane ruffles during macropinocytosis. Plays a role in cell migration and is required for the formation of cup-like structures during trans-endothelial migration of leukocytes. In case of Salmonella enterica infection, activated by SopB and ARHGEF26/SGEF, which induces cytoskeleton rearrangements and promotes bacterial entry	3	9606.ENSP00000339467
127018	Q5VWZ2-2;Q5VWZ2	LYPLAL1	3	4	15.4	3	0	35.591	10185	2985.7	11296	3924.6	4314.1	9505.2	3022900	LYPLAL1	1.326943256	0.917904072	1.072711105	0.774520728	0.898808604	1.487583838	FALSE	FALSE	FALSE	FALSE	FALSE	FALSE	1.295746066	0.863744468	16.14424495	9.013969757	0.020845567	0.096204855	1.500149771	LYPLAL1	LYPLAL1	237	lysophospholipase-like 1; Does not exhibit phospholipase nor triacylglycerol lipase activity, able to hydrolyze only short chain substrates due to its shallow active site	5	9606.ENSP00000355895
6400	Q9UBV2;Q3ZCU6;Q9UBV2-2	SEL1L	3	2	2.3	2	0	12.594	3076.2	1002.3	5662.6	1465.9	1338.3	2405.2	498290	SEL1L	0.985625225	0.757800316	1.322451949	0.711455784	0.685703577	0.925715021	FALSE	FALSE	FALSE	FALSE	FALSE	FALSE	1.077930732	0.718319892	19.84077098	5.086203991	0.024192601	0.098514347	1.500627705	SEL1L	SEL1L	794	sel-1 suppressor of lin-12-like (C. elegans); May play a role in Notch signaling (By similarity). May be involved in the endoplasmic reticulum quality control (ERQC) system also called ER-associated degradation (ERAD) involved in ubiquitin-dependent degradation of misfolded endoplasmic reticulum proteins	1	9606.ENSP00000337053
23435	A0A087WW61;A0A087WX67;A0A087WXV3;A0A087WXQ5;K7EJM5;A0A087WV68;A0A0A0N0N3;A0A0A0N0M3;K7EN94;B1AKP7;G3V162;A0A087X260;A0A087WYY0;B4DRW3;A0A0A0N0L3;A0A024R4E2;Q13148-4;Q13148;A0A087WZC9;A0A087WX29	TARDBP;TDP43	20	2	12.3	4	0	15.054	6954	2083.4	10858	2626.5	3206	5227.8	19758000	TARDBP	1.433483061	1.013422048	1.631452715	0.820127947	1.056834768	1.294510916	FALSE	FALSE	FALSE	FALSE	FALSE	FALSE	1.453148897	0.963461588	11.65259587	13.07931206	0.015384615	0.09021352	1.508258259	TARDBP;TDP43	TARDBP	414	TAR DNA binding protein	1	9606.ENSP00000240185
9987	A0A087WUK2;A0A024RDF6;O14979;O14979-3;O14979-2;B4DTA2	HNRNPDL;HNRPDL	16	4	8.3	14	0	23.654	27196	5642.7	36747	10657	12532	17329	27199000	HNRNPDL	0.979043646	0.479340133	0.964241201	0.581136715	0.721444791	0.749375337	FALSE	FALSE	FALSE	FALSE	FALSE	FALSE	0.897553395	0.59397388	14.32106648	20.46584239	0.039224897	0.112578475	1.5110991	HNRNPDL;HNRPDL	HNRPDL	420	heterogeneous nuclear ribonucleoprotein D-like; Acts as a transcriptional regulator. Promotes transcription repression. Promotes transcription activation in differentiated myotubes (By similarity). Binds to double- and single-stranded DNA sequences. Binds to the transcription suppressor CATR sequence of the COX5B promoter (By similarity). Binds with high affinity to RNA molecules that contain AU-…	2	9606.ENSP00000295470
1478	A0A0A0MT56;E9PID8;B4DUD5;E7EWR4;B3V096;P33240-2;P33240;Q9H0L4	CSTF2;CSTF2T	8	2	8.4	3	0	11.623	4579.2	1166.3	5392.2	1381.9	1813.3	2661.1	2051700	CSTF2	1.434948243	0.862415812	1.23162754	0.655948237	0.908661195	1.001697739	FALSE	FALSE	FALSE	FALSE	FALSE	FALSE	1.222757841	0.809008414	17.7272548	16.63216914	0.040223136	0.112578475	1.51142784	CSTF2;CSTF2T	CSTF2	577	cleavage stimulation factor, 3' pre-RNA, subunit 2, 64kDa; One of the multiple factors required for polyadenylation and 3'-end cleavage of mammalian pre-mRNAs. This subunit is directly involved in the binding to pre-mRNAs (By similarity)	1	9606.ENSP00000362063
85456	A0A024R542;Q9C0C2;B3KXS7;Q9C0C2-2;A0A2R8Y5C4	TNKS1BP1	7	8	3.9	8	0	54.45	4467.6	866.71	6129.4	2221.3	2113	3735.8	1626800	TNKS1BP1	1.199764366	0.549231319	1.199793253	0.903597916	0.907416912	1.20513075	FALSE	FALSE	FALSE	FALSE	FALSE	FALSE	1.20156279	0.786748716	0.257163257	26.14620884	0.045214328	0.118519338	1.527251035	TNKS1BP1	TNKS1BP1	1729	tankyrase 1 binding protein 1, 182kDa	7	9606.ENSP00000350990
55276	Q96G03;B4DN40	PGM2	7	5	7.2	4	0	31.866	7193.1	2709.6	9959.2	2385.7	2486.5	5802.7	2319100	PGM2	1.370240089	1.217995166	1.382839574	0.68840296	0.757451326	1.327821092	FALSE	FALSE	FALSE	FALSE	FALSE	FALSE	1.360300252	0.887949818	2.11898942	32.42358208	0.049266001	0.123185324	1.531956226	PGM2	PGM2	612	phosphoglucomutase 2; Catalyzes the conversion of the nucleoside breakdown products ribose-1-phosphate and deoxyribose-1-phosphate to the corresponding 5-phosphopentoses. May also catalyze the interconversion of glucose-1-phosphate and glucose-6-phosphate. Has low glucose 1,6-bisphosphate synthase activity	4	9606.ENSP00000371393
3155	B1AK13;P35914-3;P35914-2;P35914;H0Y2L7	HMGCL	13	3	7.3	5	0	19.458	7651.7	2991.6	10868	2857.1	3179.4	8046.4	4504500	HMGCL	0.832728204	0.7682608	0.862108137	0.47099588	0.553319792	1.051903334	FALSE	FALSE	FALSE	FALSE	FALSE	FALSE	0.915579891	0.597525491	12.9939484	25.68653625	0.043394011	0.11683428	1.532285912	HMGCL	HMGCL	325	3-hydroxymethyl-3-methylglutaryl-CoA lyase; Key enzyme in ketogenesis (ketone body formation). Terminal step in leucine catabolism	4	9606.ENSP00000363614
4267	B2R932;P14209-3;P14209;A0A096LP69	CD99	4	2	13	8	0	39.743	5344.7	1287.9	8455.6	3132.3	2143.2	4751.3	124600000	CD99	0.886237254	0.503928153	1.021969356	0.786749266	0.568296609	0.94638532	FALSE	FALSE	FALSE	FALSE	FALSE	FALSE	0.951530643	0.619658009	7.147660515	23.92305994	0.029653553	0.101294099	1.535573863	CD99	CD99	185	CD99 molecule; Involved in T-cell adhesion processes and in spontaneous rosette formation with erythrocytes. Plays a role in a late step of leukocyte extravasation helping leukocytes to overcome the endothelial basement membrane. Acts at the same site as, but independently of, PECAM1. Involved in T-cell adhesion processes (By similarity)	2	9606.ENSP00000370588
5093	Q53SS8;Q15365;J3QT27;Q5MJP6;E9PFP8;P57721-2;P57721-3;P57721-5;P57721-4;P57721	PCBP1;PCBP3	29	2	13.2	23	0	77.985	22632	6211.4	30760	7514.6	10700	17726	57891000	PCBP1	1.439631972	0.932347598	1.426204014	0.724070317	1.08842378	1.354466185	FALSE	FALSE	FALSE	FALSE	FALSE	FALSE	1.406767391	0.914947232	3.254914583	19.979175	0.019318849	0.093404526	1.53753937	PCBP3;PCBP1	PCBP1	356	poly(rC) binding protein 1; Single-stranded nucleic acid binding protein that binds preferentially to oligo dC	1	9606.ENSP00000305556
81502	A0A0S2Z5V7;Q8TCT9-5;Q8TCT9;Q8TCT9-2;A0A075B6F6;A0A0S2Z6F0;Q8TCT9-4	HM13	7	2	4.2	5	0	14.301	4008.1	1166.4	5362.7	1369.8	1887.2	3490	6918100	HM13	0.788993487	0.54180398	0.769458403	0.408449491	0.594071192	0.825256912	FALSE	FALSE	FALSE	FALSE	FALSE	FALSE	0.7945696	0.514774887	3.563451022	18.59399221	0.016265414	0.09021352	1.543528287	HM13	HM13	426	histocompatibility (minor) 13	2	9606.ENSP00000381237
1464	Q6UVK1	CSPG4	1	10	4.1	17	0	73.148	51713	15462	86758	21235	20186	34893	3942000	CSPG4	2.092586174	1.476417205	2.558938951	1.301614	1.306229786	1.696097455	FALSE	FALSE	FALSE	FALSE	FALSE	FALSE	2.115874193	1.36142033	20.41198376	7.317134189	0.0250734	0.098514347	1.554166738	CSPG4	CSPG4	2322	chondroitin sulfate proteoglycan 4; Proteoglycan playing a role in cell proliferation and migration which stimulates endothelial cells motility during microvascular morphogenesis. May also inhibit neurite outgrowth and growth cone collapse during axon regeneration. Cell surface receptor for collagen alpha 2(VI) which may confer cells ability to migrate on that substrate. Binds through its extrace…	2	9606.ENSP00000312506
23382	Q96HN2-2;Q96HN2;O43210;Q6ZMM9;Q2NKW8;H0Y8B3;Q6ZNS6;A0A024R0A8;V5YQL4;O43865-2;Q96HN2-4;Q96HN2-3;O43865	AHCYL2;AHCYL1;FGFR2-AHCYL1	13	2	3.1	1	0	12.947	5779.7	1408.1	6524	2708.4	2089	5301.8	411890	AHCYL2	2.373175202	1.364324925	1.952563794	1.684548959	1.371666842	2.615030264	FALSE	FALSE	FALSE	FALSE	FALSE	FALSE	2.313589753	1.473513575	14.48954771	12.40564525	0.014445097	0.089886693	1.570117705	AHCYL1;AHCYL2	AHCYL2	611	adenosylhomocysteinase-like 2	4	9606.ENSP00000315931
5111	Q6FHF5;P12004;Q7Z6A3;Q7Z6A2;Q7Z6A1;B4DUA2;Q6FI35	PCNA	7	2	6.1	2	0	11.693	5349.5	1595.1	10712	3214.5	2592.3	5766.4	3315100	PCNA	0.996921061	0.701447713	1.455073453	0.907417888	0.772535657	1.290866164	FALSE	FALSE	FALSE	FALSE	FALSE	FALSE	1.247620226	0.79380042	18.60482511	13.17947054	0.026952437	0.099089393	1.571705173	PCNA	PCNA	261	proliferating cell nuclear antigen; Auxiliary protein of DNA polymerase delta and is involved in the control of eukaryotic DNA replication by increasing the polymerase's processibility during elongation of the leading strand. Induces a robust stimulatory effect on the 3'- 5' exonuclease and 3'-phosphodiesterase, but not apurinic- apyrimidinic (AP) endonuclease, APEX2 activities. Has to be loaded …	2	9606.ENSP00000368438
11167	Q12841-2;Q12841;C9J5G4;B4DTZ8	FSTL1	4	2	5.9	2	0	13.99	8543.2	1892.4	11438	3151.1	3463.2	5363.3	1408100	FSTL1	1.404575994	0.734171324	1.370697229	0.784753355	0.910516743	1.059218681	FALSE	FALSE	FALSE	FALSE	FALSE	FALSE	1.278163968	0.809813807	14.89381161	11.21300224	0.014151497	0.089343459	1.578343018	FSTL1	FSTL1	308	follistatin-like 1; May modulate the action of some growth factors on cell proliferation and differentiation. Binds heparin (By similarity)	2	9606.ENSP00000295633
5230	V9HWF4;P00558;P00558-2;B4DHB3;B4E1H9	HEL-S-68p;PGK1	10	10	21.3	60	0	87.052	51329	16161	64241	15451	17441	36836	91249000	HEL-S-68p	1.489703744	1.106789795	1.358989725	0.679266233	0.809457746	1.284217086	FALSE	FALSE	FALSE	FALSE	FALSE	FALSE	1.377636852	0.865171258	7.549500619	25.32902489	0.028185555	0.101057197	1.592328501	PGK1	PGK1	417	phosphoglycerate kinase 1; In addition to its role as a glycolytic enzyme, it seems that PGK-1 acts as a polymerase alpha cofactor protein (primer recognition protein)	4	9606.ENSP00000362413
2950	A8MX94;V9HWE9;P09211;A0A087X2E9;C7DJS2;C7DJS1	GSTP1;HEL-S-22	6	2	9.8	3	0	23.782	9908.7	2243.2	12509	4336.5	4119	8671.3	5052900	GSTP1	1.18093596	0.63086651	1.086673395	0.782880265	0.785031628	1.241431476	FALSE	FALSE	FALSE	FALSE	FALSE	FALSE	1.169680277	0.732926135	6.66768532	12.06025661	0.004932472	0.076421885	1.595904719	GSTP1;HEL-S-22	GSTP1	210	glutathione S-transferase pi 1; Conjugation of reduced glutathione to a wide number of exogenous and endogenous hydrophobic electrophiles. Regulates negatively CDK5 activity via p25/p35 translocation to prevent neurodegeneration	2	9606.ENSP00000381607
5358	B4DPW9;A0A0A0MSQ0;Q53GY0;P13797-3;P13797-2;P13797;B4DG31;Q96HI1;A7E2S2;B4DI60	PLS3	13	3	5.6	12	0	30.148	23165	5520.4	28856	8294.1	10187	18861	9211800	PLS3	1.82266562	1.024955604	1.654922273	0.988530997	1.281759953	1.78265904	FALSE	FALSE	FALSE	FALSE	FALSE	FALSE	1.753415644	1.098415518	4.996640138	14.55023223	0.00616559	0.07746876	1.596313613	PLS3	PLS3	630	plastin 3; Actin-bundling protein found in intestinal microvilli, hair cell stereocilia, and fibroblast filopodia	3	9606.ENSP00000348163
223	P49189;B9EKV4;B4DE91;B4DX14	ALDH9A1	6	5	12.8	15	0	57.054	23532	7011.4	28462	8627.5	10058	24104	27465000	ALDH9A1	1.732931555	1.21839224	1.527758677	0.962396125	1.18445863	2.132261976	FALSE	FALSE	FALSE	FALSE	FALSE	FALSE	1.797650736	1.121748998	17.10034283	12.39517164	0.016911333	0.091281696	1.60254276	ALDH9A1	ALDH9A1	518	aldehyde dehydrogenase 9 family, member A1; Converts gamma-trimethylaminobutyraldehyde into gamma- butyrobetaine. Catalyzes the irreversible oxidation of a broad range of aldehydes to the corresponding acids in an NAD-dependent reaction	4	9606.ENSP00000346827
51056	V9HW38;P28838-2;P28838;B4DQG5	HEL-S-106;LAP3	5	3	6.6	9	0	96.481	10318	2898.3	13599	3409.4	4395.5	8714.7	19269000	HEL-S-106	1.346916767	0.892788078	1.293954437	0.674170151	0.91757002	1.366553222	FALSE	FALSE	FALSE	FALSE	FALSE	FALSE	1.335808142	0.828176083	2.811226379	16.17378297	0.008396947	0.082790375	1.612951846	HEL-S-106;LAP3	LAP3	519	leucine aminopeptidase 3; Presumably involved in the processing and regular turnover of intracellular proteins. Catalyzes the removal of unsubstituted N-terminal amino acids from various peptides	2	9606.ENSP00000226299
6050	A0A024RC87;A0A140VJT8;P13489	RNH1	10	9	20.2	27	0	112.34	15355	3893.2	21737	6670.5	5467	11862	16978000	RNH1	1.353275616	0.809660515	1.396377414	0.89051482	0.770497448	1.255807952	FALSE	FALSE	FALSE	FALSE	FALSE	FALSE	1.335153661	0.823557594	5.393806483	7.431619683	0.000880799	0.066453813	1.621202536	RNH1	RNH1	461	ribonuclease/angiogenin inhibitor 1; Ribonuclease inhibitor which inhibits RNASE1, RNASE2 and ANG. May play a role in redox homeostasis	3	9606.ENSP00000346402
7385	H3BRG4;P22695	UQCRC2	7	3	7.5	11	0	19.904	6083.6	1717.8	7441.4	1783.8	2608	5180.3	5428400	UQCRC2	1.144149825	0.76235044	1.02010217	0.508176683	0.784360165	1.170323786	FALSE	FALSE	FALSE	FALSE	FALSE	FALSE	1.11152526	0.68496243	7.219720698	22.40939721	0.024133881	0.098514347	1.622753618	UQCRC2	UQCRC2	453	ubiquinol-cytochrome c reductase core protein II; This is a component of the ubiquinol-cytochrome c reductase complex (complex III or cytochrome b-c1 complex), which is part of the mitochondrial respiratory chain. The core protein 2 is required for the assembly of the complex	4	9606.ENSP00000268379
5518	Q8NB89;B4DE69;B4DQY1;B4DDF7;A8K7B7;A8K3H8;P30153;B3KQV6;C9J9C1	PPP2R1A	19	5	8.6	10	0	36.402	10562	2525.9	14439	3581.2	4640.2	8262.4	9180400	PPP2R1A	1.444863368	0.815373477	1.439741451	0.742088191	1.015086407	1.357737169	FALSE	FALSE	FALSE	FALSE	FALSE	FALSE	1.414113996	0.857516025	3.457350948	16.47712973	0.00628303	0.07746876	1.649081714	PPP2R1A	PPP2R1A	589	protein phosphatase 2, regulatory subunit A, alpha; The PR65 subunit of protein phosphatase 2A serves as a scaffolding molecule to coordinate the assembly of the catalytic subunit and a variable regulatory B subunit. Required for proper chromosome segregation and for centromeric localization of SGOL1 in mitosis	1	9606.ENSP00000324804
6741	B5BUB5;P05455;Q14730	SSB	7	6	11.8	11	0	53.544	23357	5469.6	35030	8945.9	9289.5	16497	13303000	SSB	1.474777341	0.814938381	1.612190313	0.855617704	0.937966721	1.251247559	FALSE	FALSE	FALSE	FALSE	FALSE	FALSE	1.446071738	0.869507602	12.59795991	7.208592893	0.004345273	0.075958722	1.663092691	SSB	SSB	408	Sjogren syndrome antigen B (autoantigen La); Binds to the 3' poly(U) terminii of nascent RNA polymerase III transcripts, protecting them from exonuclease digestion and facilitating their folding and maturation	1	9606.ENSP00000260956
6428	B2R6F3;P84103-2;P84103;A0A087X2D0	SFRS3;SRSF3	4	2	9.8	3	0	12.697	9272.5	1350.3	8366.7	3406.2	2934.7	5354.3	9021700	SFRS3	1.119560454	0.384716475	0.736328616	0.622970066	0.566630718	0.776572991	FALSE	FALSE	FALSE	FALSE	FALSE	FALSE	0.877487354	0.52477242	24.00090913	23.7284201	0.047445684	0.121226088	1.672129328	SRSF3	SRSF3	164	serine/arginine-rich splicing factor 3; May be involved in RNA processing in relation with cellular proliferation and/or maturation	1	9606.ENSP00000362820
501	A0A1B0GV49;A0A1B0GTY9;A0A1B0GTJ4;A0A1B0GTG2;A0A1B0GW77;P49419-2;P49419;P49419-4;A0A1B0GUA1;A0A1B0GW82	ALDH7A1	17	5	10	10	0	32.8	19941	4193.1	21368	7211.8	8081.2	17472	6451000	ALDH7A1	1.626651389	0.807128318	1.270510341	0.891122802	1.054166243	1.712060271	FALSE	FALSE	FALSE	FALSE	FALSE	FALSE	1.536407333	0.917472454	15.2433447	13.69078325	0.01221374	0.087003376	1.674608678	ALDH7A1	ALDH7A1	539	aldehyde dehydrogenase 7 family, member A1; Multifunctional enzyme mediating important protective effects. Metabolizes betaine aldehyde to betaine, an important cellular osmolyte and methyl donor. Protects cells from oxidative stress by metabolizing a number of lipid peroxidation-derived aldehydes. Involved in lysine catabolism	4	9606.ENSP00000387123
6117	P27694;I3L524;I3L2M5;I3L4R8	RPA1	4	2	2.4	3	0	14.043	8346.9	2292.9	9049.4	3127.5	2951.4	8303.3	1541100	RPA1	1.442174313	0.934840393	1.139669971	0.818532996	0.815466855	1.723344681	FALSE	FALSE	FALSE	FALSE	FALSE	FALSE	1.435062988	0.856280081	20.34073294	7.947457606	0.015325895	0.09021352	1.675927094	RPA1	RPA1	616	replication protein A1, 70kDa; Plays an essential role in several cellular processes in DNA metabolism including replication, recombination and DNA repair. Binds and subsequently stabilizes single-stranded DNA intermediates and thus prevents complementary DNA from reannealing	1	9606.ENSP00000254719
1315	P53618;E9PP73	COPB1	2	2	2	4	0	16.421	2419.6	742.79	3901	923.47	993.78	2261.8	578300	COPB1	1.02549303	0.74287372	1.205124351	0.592868336	0.673542624	1.151521922	FALSE	FALSE	FALSE	FALSE	FALSE	FALSE	1.127379768	0.66976156	8.179768651	11.20908432	0.003170875	0.075958722	1.683255408	COPB1	COPB1	953	coatomer protein complex, subunit beta 1; The coatomer is a cytosolic protein complex that binds to dilysine motifs and reversibly associates with Golgi non- clathrin-coated vesicles, which further mediate biosynthetic protein transport from the ER, via the Golgi up to the trans Golgi network. Coatomer complex is required for budding from Golgi membranes, and is essential for the retrograde Golgi…	3	9606.ENSP00000249923
2629	A0A068F4C8;B7Z731;A0A0G2JNZ5;A0A0G2JNZ0;B7Z7G9;B7Z6E6;D3DV87;B2R6A7;A0A223PQI4;A0A0G2JLB3;A0A068F658;B7Z6S9;P04062-4;P04062-5;P04062-2;P04062;A0A068F753;A0A068F579;P04062-3	GBA	24	3	6.5	5	0	18.722	4630.4	1355.4	6038.3	1913.5	1689.7	4888.4	3068700	GBA	0.775016566	0.535327763	0.736671616	0.485140208	0.45225958	0.982851908	FALSE	FALSE	FALSE	FALSE	FALSE	FALSE	0.831513364	0.490909184	15.92974017	8.521636878	0.006752789	0.077762619	1.693823197	GBA	GBA	536	glucosidase, beta, acid	2	9606.ENSP00000314508
10788	E7EWC2;B7Z7U6;F5H7S7;A0A024RAJ8;Q13576;D6R939;Q59HA3;Q13576-3;Q13576-2	IQGAP2	14	3	2.3	4	0	21.704	20895	5891.1	28962	6805.4	6066	13013	571940	IQGAP2	1.747855955	1.162838675	1.765869423	0.862309652	0.811430568	1.307583905	FALSE	FALSE	FALSE	FALSE	FALSE	FALSE	1.607103094	0.945526298	16.1500248	20.08507247	0.020375807	0.095837174	1.699691587	IQGAP2	IQGAP2	1575	IQ motif containing GTPase activating protein 2; Binds to activated CDC42 and RAC1 but does not seem to stimulate their GTPase activity. Associates with calmodulin	3	9606.ENSP00000274364
6158	H0YLP6;Q59F34;H0YMF4;H0YKD8;P46779-4;P46779-5;P46779;P46779-2;P46779-3	RPL28	9	3	33.7	6	0	22.108	4385.9	1051.5	5584.7	2281.1	1353.7	4482.2	15042000	RPL28	0.949341059	0.537072142	0.881110065	0.747918354	0.468566961	1.165423159	FALSE	FALSE	FALSE	FALSE	FALSE	FALSE	0.998624761	0.584519152	14.86299597	24.90839653	0.024486201	0.098514347	1.708455158	RPL28	RPL28	169	ribosomal protein L28	1	9606.ENSP00000401450
6234	B2R4R9;P62857	RPS28	2	3	46.4	15	0	37.015	8428.8	1761.2	14357	4105.4	4133.4	8466.8	105470000	RPS28	1.045786784	0.515639153	1.298398111	0.771576879	0.820107022	1.261901843	FALSE	FALSE	FALSE	FALSE	FALSE	FALSE	1.202028913	0.702441018	11.35867839	23.28805188	0.022842043	0.098514347	1.711216859	RPS28	RPS28	69	ribosomal protein S28	1	9606.ENSP00000472469
7905	B7Z6B3;B2R6C4;Q00765;B7Z332;B7Z510;H0Y8J8;B7Z2A3;E2QRG8;Q00765-2	REEP5	9	2	10.9	7	0	14.524	11136	2659.7	16338	3569.1	5233.7	9712.6	66102000	REEP5	1.239469578	0.698552598	1.325477364	0.601743895	0.931539273	1.298586926	FALSE	FALSE	FALSE	FALSE	FALSE	FALSE	1.287844623	0.743945256	3.416457682	22.78645936	0.011039342	0.087003376	1.731101331	REEP5	REEP5	189	receptor accessory protein 5; May promote functional cell surface expression of olfactory receptors	2	9606.ENSP00000368959
126133	B4DVV1;F5H4B6;B4DQ15;Q8IZ83;Q8IZ83-3	ALDH16A1	5	2	3.3	5	0	19.209	4616.3	1032.9	6583.8	1625.6	1588.6	3019.2	967410	ALDH16A1	2.083863705	1.100255056	2.16630045	1.111566127	1.14676793	1.637178536	FALSE	FALSE	FALSE	FALSE	FALSE	FALSE	1.962447564	1.119529704	14.50693038	2.166757094	0.003347035	0.075958722	1.752921388	ALDH16A1	ALDH16A1	802	aldehyde dehydrogenase 16 family, member A1	4	9606.ENSP00000293350
6188	E9PL09;Q53G83;P23396;P23396-2;A7E2S3;Q9NQS8;H0YEU2	RPS3	16	3	10.8	11	0	22.452	23502	4966.2	30486	9768.9	8202.4	19807	7139100	RPS3	1.344252973	0.670286078	1.270993716	0.846385423	0.750244505	1.360892306	FALSE	FALSE	FALSE	FALSE	FALSE	FALSE	1.325379665	0.755638669	3.608683809	11.66873956	0.001409278	0.066453813	1.753986026	RPS3	RPS3	243	ribosomal protein S3	1	9606.ENSP00000433821
5717	B4DTS5;O00231;O00231-2;J3QRY4	PSMD11	4	2	5.4	2	0	17.693	3613.8	990.01	4228.5	811.37	1175.8	2389.5	3638200	PSMD11	1.144488024	0.739854859	0.976113341	0.389235472	0.59547878	0.909040112	FALSE	FALSE	FALSE	FALSE	FALSE	FALSE	1.009880493	0.57485637	12.0114876	30.65410189	0.034762184	0.108493419	1.75675272	PSMD11	PSMD11	422	proteasome (prosome, macropain) 26S subunit, non-ATPase, 11; Component of the lid subcomplex of the 26S proteasome, a multiprotein complex involved in the ATP-dependent degradation of ubiquitinated proteins. In the complex, PSMD11 is required for proteasome assembly. Plays a key role in increased proteasome activity in embryonic stem cells (ESCs): its high expression in ESCs promotes enhanced ass…	1	9606.ENSP00000261712
1209	A0A0S2Z3H2;A0A0S2Z3H6;O96005;K7EQQ1;O96005-4	CLPTM1	7	3	5.1	2	0	30.461	2434.1	521.16	2668.8	627.33	1105.1	2202.5	411130	CLPTM1	1.301277625	0.657449548	1.039954526	0.508011952	0.944754176	1.414413317	FALSE	FALSE	FALSE	FALSE	FALSE	FALSE	1.251881823	0.703405225	15.34123826	31.5562354	0.034116265	0.108493419	1.779744844	CLPTM1	CLPTM1	669	cleft lip and palate associated transmembrane protein 1; May play a role in T-cell development (By similarity)	1	9606.ENSP00000336994
4924	Q96BA4;B4DZX0;Q53GX6;A8K7Q1;Q02818;B3KUR6;H7BZI1	NUCB1	7	2	10.2	5	0	21.93	3700.6	626.66	4268.5	1474.4	1255.7	3020.2	16890000	NUCB1	1.274691323	0.509359803	1.071704231	0.769297878	0.691678816	1.249676094	FALSE	FALSE	FALSE	FALSE	FALSE	FALSE	1.198690549	0.656778832	9.233605552	20.31689886	0.009630065	0.08439858	1.825105333	NUCB1	NUCB1	461	nucleobindin 1; Major calcium-binding protein of the Golgi. May have a role in calcium homeostasis (By similarity)	1	9606.ENSP00000263273
1666	A0A024R9D7;Q16698-2;Q16698	DECR1	7	3	9	6	0	20.186	6227.6	1075.4	8592.6	2903.3	1775.6	4753.6	2549200	DECR1	1.377432738	0.561279955	1.385291152	0.972720194	0.628030191	1.262993742	FALSE	FALSE	FALSE	FALSE	FALSE	FALSE	1.341905877	0.72067678	5.101160725	30.63964959	0.016206694	0.09021352	1.862007926	DECR1	DECR1	335	2,4-dienoyl CoA reductase 1, mitochondrial; Auxiliary enzyme of beta-oxidation. It participates in the metabolism of unsaturated fatty enoyl-CoA esters having double bonds in both even- and odd-numbered positions. Catalyzes the NADP-dependent reduction of 2,4-dienoyl-CoA to yield trans-3- enoyl-CoA	2	9606.ENSP00000220764
3187	D6RF17;D6RDL0;E7EQJ0;D6RAM1;D6R9T0;D6RFM3;D6RIT2;E7EN40;D6RIU0;D6RDU3;D6RJ04;D6RIH9;D6RBM0;E9PCY7;G8JLB6;P31943;E5RJ94;D6R9D3;E5RGV0	HNRNPH1	19	2	44.9	4	0	19.161	6637.1	1322.7	8611.7	2386.6	2053.9	5031.2	51041000	HNRNPH1	1.664138974	0.782586576	1.573862898	0.906436102	0.823523925	1.515345578	FALSE	FALSE	FALSE	FALSE	FALSE	FALSE	1.58444915	0.837515534	4.730947491	7.534084621	0.0002936	0.066453813	1.891844491	HNRNPH1	HNRNPH1	449	heterogeneous nuclear ribonucleoprotein H1 (H); This protein is a component of the heterogeneous nuclear ribonucleoprotein (hnRNP) complexes which provide the substrate for the processing events that pre-mRNAs undergo before becoming functional, translatable mRNAs in the cytoplasm. Mediates pre-mRNA alternative splicing regulation. Inhibits, together with CUGBP1, insulin receptor (IR) pre-mRNA ex…	1	9606.ENSP00000349168
3182	D6R9P3;D6RD18;B4DMY3;D6RBZ0;Q53F64;Q99729-3;Q99729-4;Q99729-2;Q99729	HNRNPAB	9	2	7.1	4	0	12.426	3895.9	1080	5775.8	1365.7	1556.7	4485.9	9996300	HNRNPAB	1.280173896	0.837422705	1.383375523	0.679771266	0.817997143	1.770678149	FALSE	FALSE	FALSE	FALSE	FALSE	FALSE	1.478075856	0.778397038	17.49581856	11.04358012	0.00598943	0.07746876	1.898871378	HNRNPAB	HNRNPAB	332	heterogeneous nuclear ribonucleoprotein A/B; Binds single-stranded RNA. Has a high affinity for G- rich and U-rich regions of hnRNA. Also binds to APOB mRNA transcripts around the RNA editing site	1	9606.ENSP00000351108
57590	A0A024R488;Q8IWB7;C9JJ54;Q9H8N9	WDFY1	4	2	4.6	2	0	12.562	2093.4	344.13	3397.6	816.08	890.08	1757.5	480720	WDFY1	1.382862348	0.536425082	1.63593391	0.816593266	0.940245947	1.394604105	FALSE	FALSE	FALSE	FALSE	FALSE	FALSE	1.471133454	0.764421432	9.709661591	27.06673956	0.016030534	0.09021352	1.924505768	WDFY1	WDFY1	410	WD repeat and FYVE domain containing 1	1	9606.ENSP00000233055
9332	D3DUU0;D3DUU2;F5GZZ9;C9JHR8;Q86VB7-3;Q86VB7-4;Q86VB7;Q86VB7-2	CD163	8	2	1.9	2	0	11.456	5292.8	1117	8074.8	2258.1	2039.6	5841.9	362710	CD163	1.744242357	0.868629007	1.939634472	1.1272256	1.074860352	2.312620319	FALSE	FALSE	FALSE	FALSE	FALSE	FALSE	1.998832383	1.023571653	14.4472425	13.35664577	0.004169113	0.075958722	1.952801621	CD163	CD163	1156	CD163 molecule; Acute phase-regulated receptor involved in clearance and endocytosis of hemoglobin/haptoglobin complexes by macrophages and may thereby protect tissues from free hemoglobin-mediated oxidative damage. May play a role in the uptake and recycling of iron, via endocytosis of hemoglobin/haptoglobin and subsequent breakdown of heme. Binds hemoglobin/haptoglobin complexes in a calcium-de…	2	9606.ENSP00000352071
290	A0A024RC61;Q59E93;P15144;B4DP96;B4DPH5;B4DP01;B4DV63	ANPEP	8	5	4.7	8	0	33.287	36237	10244	43039	11366	9006.4	35151	3886100	ANPEP	3.254597653	2.17107312	2.817565477	1.546318849	1.293546357	3.792378091	FALSE	FALSE	FALSE	FALSE	FALSE	FALSE	3.288180407	1.670312776	14.84934468	27.04358719	0.014210217	0.089343459	1.968601603	ANPEP	ANPEP	967	alanyl (membrane) aminopeptidase; Broad specificity aminopeptidase. Plays a role in the final digestion of peptides generated from hydrolysis of proteins by gastric and pancreatic proteases. May play a critical role in the pathogenesis of cholesterol gallstone disease. May be involved in the metabolism of regulatory peptides of diverse cell types, responsible for the processing of peptide hormone…	2	9606.ENSP00000300060
27335	K7ES31;K7ERF1;Q9UBQ5-2;Q9UBQ5;K7EQM4;U3LUI4;A0A087WVB9;B4DVD7	EIF3K	8	2	10.2	1	0	11.484	6284.5	1412.4	7752.6	1689.3	1912.9	4910.4	5273300	EIF3K	1.372377535	0.727813972	1.234005289	0.558799462	0.668006721	1.288097135	FALSE	FALSE	FALSE	FALSE	FALSE	FALSE	1.298159986	0.651540051	5.371665647	13.15376379	0.001115678	0.066453813	1.992448482	EIF3K	EIF3K	218	eukaryotic translation initiation factor 3, subunit K; Component of the eukaryotic translation initiation factor 3 (eIF-3) complex, which is required for several steps in the initiation of protein synthesis. The eIF-3 complex associates with the 40S ribosome and facilitates the recruitment of eIF-1, eIF-1A, eIF-2:GTP:methionyl-tRNAi and eIF-5 to form the 43S preinitiation complex (43S PIC). The e…	1	9606.ENSP00000248342
10618	O43493-4;O43493-2;O43493-5;O43493-3;O43493;O43493-6	TGOLN2	6	6	18.2	12	0	37.651	8906.3	1812.2	14733	3044.5	3110.1	6700.3	9933700	TGOLN2	0.970423311	0.465939829	1.170096994	0.502488592	0.541905987	0.876974614	FALSE	FALSE	FALSE	FALSE	FALSE	FALSE	1.00583164	0.503444802	14.88666114	7.546429014	0.002113917	0.070543278	1.997898548	TGOLN2	TGOLN2	453	trans-golgi network protein 2	4	9606.ENSP00000386443
23530	Q2TB59;A0A024R0C3;Q13423;E9PCX7;H0Y8P5	NNT	7	4	3.6	4	0	27.436	1154.2	191.95	891.36	213.93	261.86	489.28	621520	NNT	1.484039877	0.582388013	0.83538066	0.416660681	0.538417739	0.755702464	FALSE	FALSE	FALSE	FALSE	FALSE	FALSE	1.025041	0.512488811	38.9736699	16.75203592	0.038755138	0.112085431	2.000123669	NNT	NNT	1086	nicotinamide nucleotide transhydrogenase; The transhydrogenation between NADH and NADP is coupled to respiration and ATP hydrolysis and functions as a proton pump across the membrane. May play a role in reactive oxygen species (ROS) detoxification in the adrenal gland	3	9606.ENSP00000264663
9373	Q9Y263;E5RIM3	PLAA	2	2	2.1	3	0	15.411	1884.7	319.98	2563	658.52	696.61	1658	258420	PLAA	1.18696533	0.475530576	1.176552156	0.628219048	0.701570312	1.254322472	FALSE	FALSE	FALSE	FALSE	FALSE	FALSE	1.205946653	0.601773312	3.500733697	19.16287294	0.003581914	0.075958722	2.00398826	PLAA	PLAA	795	phospholipase A2-activating protein; Involved in the maintenance of ubiquitin levels (By similarity)	1	9606.ENSP00000380460
51631	B3KRR1;B3KSL5;Q96HJ9-2;A0A0A6YYJ8;Q9Y383-3;Q9Y383-2;Q9Y383;B8ZZ12;B3KSP8;A8MYV2;Q1W6G4;Q53G47;Q9NQ29-2;Q9NQ29-3;Q9NQ29	LUC7L2;LUC7L	15	2	4.7	3	0	11.259	2704.4	452.06	3948.3	911.41	1042.6	2222.9	1163600	LUC7L2	1.69836629	0.66990979	1.807329561	0.867002901	1.047041389	1.676907986	FALSE	FALSE	FALSE	FALSE	FALSE	FALSE	1.727534612	0.861318026	4.048103931	21.90016386	0.005460951	0.076826233	2.005687283	LUC7L;LUC7L2	LUC7L2	392	LUC7-like 2 (S. cerevisiae); May bind to RNA via its Arg/Ser-rich domain	1	9606.ENSP00000347005
2108	H0YK49;H0YNX6;A0A0S2Z3L0;P13804-2;P13804;H0YL12;H0YKF0;H0YLU7;A0A0S2Z3M4	ETFA	9	2	6.1	4	0	11.396	1788.5	334.85	3292	947.68	673.2	2193.8	91763000	ETFA	1.372491201	0.60636027	1.841396128	1.101612023	0.826133868	2.022304416	FALSE	FALSE	FALSE	FALSE	FALSE	FALSE	1.745397248	0.844702054	19.21480223	29.37692062	0.019788608	0.094337638	2.066287445	ETFA	ETFA	333	electron-transfer-flavoprotein, alpha polypeptide; The electron transfer flavoprotein serves as a specific electron acceptor for several dehydrogenases, including five acyl- CoA dehydrogenases, glutaryl-CoA and sarcosine dehydrogenase. It transfers the electrons to the main mitochondrial respiratory chain via ETF-ubiquinone oxidoreductase (ETF dehydrogenase)	4	9606.ENSP00000452762
30844	A8K9B9;A0A024R9N6;Q9H223	EHD4	3	3	6.3	5	0	22.934	6081.4	1150.7	10856	1668.9	2719.5	4961.2	875350	EHD4	1.777356473	0.793583982	2.312637585	0.738835258	1.271000521	1.741753047	FALSE	FALSE	FALSE	FALSE	FALSE	FALSE	1.943915702	0.934473254	16.4522742	31.32502104	0.015091016	0.09021352	2.080226153	EHD4	EHD4	541	EH-domain containing 4; Plays a role in early endosomal transport	1	9606.ENSP00000220325
5832	P54886-2;P54886	ALDH18A1	2	2	2.5	3	0	11.711	3628.7	491.42	4059.2	1060.4	906.14	1830.8	443670	ALDH18A1	1.602194453	0.512008059	1.306385596	0.709218745	0.639801356	0.971032881	FALSE	FALSE	FALSE	FALSE	FALSE	FALSE	1.29320431	0.62034272	24.41897046	16.12575654	0.0123899	0.087003376	2.084661058	ALDH18A1	ALDH18A1	795	aldehyde dehydrogenase 18 family, member A1	4	9606.ENSP00000360268
64855	A0A024R872;Q96TA1-2;Q96TA1	C9orf88;FAM129B	5	4	4.9	4	0	31.866	8146	1633.7	11254	2237.4	2360.3	5682.2	1842400	C9orf88	1.702285643	0.805601283	1.714200888	0.708235989	0.788752833	1.426374019	FALSE	FALSE	FALSE	FALSE	FALSE	FALSE	1.61428685	0.767530035	10.08781676	6.779744913	0.000587199	0.066453813	2.103223036	FAM129B	FAM129B	746	family with sequence similarity 129, member B; May play a role in apoptosis suppression. May promote melanoma cell invasion in vitro	2	9606.ENSP00000362409
257194	B4DI94;Q7Z3B1;Q7Z3B1-2	NEGR1	3	2	5.5	4	0	13.371	6860.3	1356	9217.8	1970.3	1500.6	3905.6	15796000	NEGR1	2.456023287	1.145536342	2.405378517	1.068484083	0.859092662	1.679600549	FALSE	FALSE	FALSE	FALSE	FALSE	FALSE	2.180334118	1.024371029	19.92294181	14.47028808	0.006987669	0.078737699	2.128461324	NEGR1	NEGR1	354	neuronal growth regulator 1; May be involved in cell-adhesion. May function as a trans-neural growth-promoting factor in regenerative axon sprouting in the mammalian brain (By similarity)	5	9606.ENSP00000350364
5742	P23219-3;P23219-2;P23219;P23219-6;P23219-5;A0A2R8YDM0;A0A087X296;P23219-4	PTGS1	8	2	3	2	0	11.614	2562.8	609.25	3019.3	644.37	635.2	2120.1	1537400	PTGS1	1.147888321	0.643932388	0.985729976	0.437186318	0.454968267	1.140696585	FALSE	FALSE	FALSE	FALSE	FALSE	FALSE	1.091438294	0.512028991	8.394123976	22.37708747	0.003992954	0.075958722	2.13159472	PTGS1	PTGS1	599	prostaglandin-endoperoxide synthase 1 (prostaglandin G/H synthase and cyclooxygenase); May play an important role in regulating or promoting cell proliferation in some normal and neoplastically transformed cells	2	9606.ENSP00000354612
56898	A0A024RDG9;Q9BUT1;D6R9P2;Q9BUT1-3	BDH2;SLC9B2	12	4	16.7	8	0	23.21	19421	1821	15880	5073.6	5206	10254	7867800	BDH2	2.022752721	0.447549382	1.205559024	0.800449168	0.867083785	1.282901734	FALSE	FALSE	FALSE	FALSE	FALSE	FALSE	1.503737826	0.705027445	30.00127866	31.97859694	0.035114504	0.108604292	2.132878425	BDH2	BDH2	245	3-hydroxybutyrate dehydrogenase, type 2; Dehydrogenase that mediates the formation of 2,5- dihydroxybenzoic acid (2,5-DHBA), a siderophore that shares structural similarities with bacterial enterobactin and associates with LCN2, thereby playing a key role in iron homeostasis and transport. Also acts as a 3-hydroxybutyrate dehydrogenase (By similarity)	4	9606.ENSP00000296424
7384	B4DUL5;P31930	UQCRC1	2	2	6	8	0	102.98	4352	534.84	5308.6	1942	993.26	3643	3288900	UQCRC1	1.400752526	0.406215245	1.245429949	0.946821433	0.511235695	1.408512068	FALSE	FALSE	FALSE	FALSE	FALSE	FALSE	1.351564848	0.621424124	6.806729657	46.12838165	0.025366999	0.098514347	2.174947504	UQCRC1	UQCRC1	480	ubiquinol-cytochrome c reductase core protein I; This is a component of the ubiquinol-cytochrome c reductase complex (complex III or cytochrome b-c1 complex), which is part of the mitochondrial respiratory chain. This protein may mediate formation of the complex between cytochromes c and c1	4	9606.ENSP00000203407
135228	Q6YHK3-2;Q6YHK3-4;Q6YHK3;Q6YHK3-3	CD109	4	2	1.1	2	0	11.524	8873.4	1964.5	25044	4514.7	3877.4	11976	394730	CD109	1.703521871	0.889957971	3.50451662	1.312903719	1.190375434	2.761838728	FALSE	FALSE	FALSE	FALSE	FALSE	FALSE	2.65662574	1.131079041	34.06936399	19.23990441	0.022431004	0.098514347	2.348753396	CD109	CD109	1445	CD109 molecule	2	9606.ENSP00000287097
5250	F8VVM2;Q8NCF7;Q53HC3;B2RE88;A0A024RBE8;A0A024RBH9;Q00325-2;Q00325	SLC25A3	11	3	8	9	0	18.108	6952.8	1003	10809	2003.5	2266.9	5407.4	8053400	SLC25A3	0.949351005	0.323167606	1.075769852	0.414383784	0.494977132	0.886919999	FALSE	FALSE	FALSE	FALSE	FALSE	FALSE	0.970680285	0.410842841	9.912090626	20.92271565	0.002818555	0.07192648	2.362655958	SLC25A3	SLC25A3	362	solute carrier family 25 (mitochondrial carrier; phosphate carrier), member 3; Transport of phosphate groups from the cytosol to the mitochondrial matrix. Phosphate is cotransported with H(+). May play a role regulation of the mitochondrial permeability transition pore (mPTP)	4	9606.ENSP00000228318
8880	B4E0X8;B4DWL1;E9PEB5;B4DT31;Q96AE4;Q96AE4-2;A0A1Z1G4M2;Q59FU3;C9JSZ1;Q6PJY1	FUBP1	13	4	8.7	6	0	44.812	9619.6	1154.2	12752	3033.1	2508.9	6983.4	4943500	FUBP1	1.825799064	0.516936081	1.764172487	0.872025174	0.761491418	1.592178512	FALSE	FALSE	FALSE	FALSE	FALSE	FALSE	1.727383354	0.716817558	7.009291456	25.34968362	0.004638873	0.075958722	2.409794983	FUBP1	FUBP1	644	far upstream element (FUSE) binding protein 1; Regulates MYC expression by binding to a single-stranded far-upstream element (FUSE) upstream of the MYC promoter. May act both as activator and repressor of transcription	1	9606.ENSP00000359804
5493	K7EKI8;O60437;K7EQ71	PPL	3	13	6.5	14	0	90.603	61961	11549	88524	19597	14865	57432	2030200	PPL	3.685486318	1.620990898	3.837993094	1.765681249	1.413927019	4.103544986	FALSE	FALSE	FALSE	FALSE	FALSE	FALSE	3.875674799	1.600199722	5.458696587	11.04839537	0.00023488	0.066453813	2.421994421	PPL	PPL	1756	periplakin; Component of the cornified envelope of keratinocytes. May link the cornified envelope to desmosomes and intermediate filaments. May act as a localization signal in PKB/AKT-mediated signaling	2	9606.ENSP00000340510
960	H0YD13;H0Y2P0;B4DN59;A8K309;P16070-18;P16070-12;P16070-14;P16070-13;P16070-11;P16070-10;P16070-16;P16070-8;P16070-17;P16070-6;P16070-4;P16070-3;P16070-7;P16070-5;P16070;H0YE40;B4E2X0	CD44	33	5	26.7	21	0	40.339	15117	2243.9	15093	3260.5	4686.2	14005	56271000	CD44	0.972308907	0.340566526	0.707588877	0.317664865	0.481997922	1.082058243	FALSE	FALSE	FALSE	FALSE	FALSE	FALSE	0.920652009	0.380076438	20.90963146	23.41798782	0.007281268	0.079968892	2.422281198	CD44	CD44	742	CD44 molecule (Indian blood group)	2	9606.ENSP00000398632
5725	P26599;P26599-2;P26599-3;A0A0D9SF20;A6NLN1;A0A0U1RRM4;A0A087WUW5	PTBP1	20	3	7.5	5	0	27.998	7126.2	1007.7	7907.8	1566	1432.7	3533.7	6770500	PTBP1	1.962459706	0.654837904	1.587322575	0.653252118	0.63093366	1.168964417	FALSE	FALSE	FALSE	FALSE	FALSE	FALSE	1.572915566	0.646341228	25.23617854	2.068084342	0.004051674	0.075958722	2.433568368	PTBP1	PTBP1	557	polypyrimidine tract binding protein 1; Plays a role in pre-mRNA splicing and in the regulation of alternative splicing events. Activates exon skipping of its own pre-mRNA during muscle cell differentiation. Binds to the polypyrimidine tract of introns. May promote RNA looping when bound to two separate polypyrimidine tracts in the same pre-mRNA. May promote the binding of U2 snRNP to pre-mRNA. C…	1	9606.ENSP00000349428
3176	B4DWC1;P50135	HNMT	2	2	10.6	5	0	18.739	21915	2589.7	11684	3094	4698.7	12769	14064000	HNMT	3.095041086	0.863046529	1.202771881	0.661898779	1.061178289	2.166260616	FALSE	FALSE	FALSE	FALSE	FALSE	FALSE	2.154691194	0.862041199	43.91291223	23.15917771	0.038167939	0.111502189	2.499522293	HNMT	HNMT	292	histamine N-methyltransferase; Inactivates histamine by N-methylation. Plays an important role in degrading histamine and in regulating the airway response to histamine	3	9606.ENSP00000280097
4668	A0A024R1Q5;P17050	NAGA	2	2	5.4	2	0	14	1583.2	168.62	1799.4	628.53	262.02	1391.3	612100	NAGA	1.224431799	0.307728495	1.01436279	0.736327732	0.324055171	1.292553349	FALSE	FALSE	FALSE	FALSE	FALSE	FALSE	1.177115979	0.456037133	12.31870731	53.2579455	0.019906048	0.09437894	2.581184501	NAGA	NAGA	411	N-acetylgalactosaminidase, alpha-; Removes terminal alpha-N-acetylgalactosamine residues from glycolipids and glycopeptides. Required for the breakdown of glycolipids	4	9606.ENSP00000379680
6275	P26447;Q5Q9Z3	S100A4	2	4	25.7	31	0	31.561	116780	22598	157690	20125	21305	73319	215470000	S100A4	3.490772554	1.593980103	3.435769416	0.911245293	1.018404514	2.63268251	FALSE	FALSE	FALSE	FALSE	FALSE	FALSE	3.18640816	1.174543303	15.07429097	31.26093776	0.005930711	0.07746876	2.712891173	S100A4	S100A4	101	S100 calcium binding protein A4	2	9606.ENSP00000346294
7555	Q6T598;A0A0S2Z4Q3;A0A0S2Z4K2;P62633-7;P62633-3;P62633-2;P62633-8;P62633-5;P62633;P62633-4;P62633-6	CNBP	11	2	29.6	5	0	13.253	6085.4	442.22	7649.2	1618.4	1822.6	4960.4	44832000	CNBP	1.690728034	0.289923096	1.549057056	0.681109316	0.809770003	1.655503853	FALSE	FALSE	FALSE	FALSE	FALSE	FALSE	1.631762981	0.593600805	4.520202272	45.61082136	0.021197886	0.097313229	2.748923127	CNBP	CNBP	179	CCHC-type zinc finger, nucleic acid binding protein	1	9606.ENSP00000410769
116496	A0A024R978;Q9BZQ8	C1orf24;FAM129A	3	4	3.9	8	0	26.182	11551	1707.6	14321	1663.5	2376.6	6326.1	3524800	C1orf24	2.000990089	0.698025534	1.808279143	0.43651029	0.658365617	1.316407294	FALSE	FALSE	FALSE	FALSE	FALSE	FALSE	1.708558842	0.597633814	20.66172395	23.58284626	0.004815032	0.075958722	2.858872444	C1orf24;FAM129A	FAM129A	928	family with sequence similarity 129, member A; Regulates phosphorylation of a number of proteins involved in translation regulation including EIF2A, EIF4EBP1 and RPS6KB1. May be involved in the endoplasmic reticulum stress response (By similarity)	2	9606.ENSP00000356481
220	H0Y2X5;Q7Z3A2;B4DYU3;A0A024RC95;P47895;B2R5T2	ALDH1A3;DKFZp686G1675	16	2	6.9	3	0	13.513	12010	1233.7	13554	1792.4	2168.5	5151.7	1871800	ALDH1A3	2.898253176	0.702526462	2.384117024	0.655201036	0.8368323	1.493388323	FALSE	FALSE	FALSE	FALSE	FALSE	FALSE	2.258586174	0.731519933	31.47080254	12.88042106	0.00610687	0.07746876	3.087525128	ALDH1A3	ALDH1A3	512	aldehyde dehydrogenase 1 family, member A3; Recognizes as substrates free retinal and cellular retinol-binding protein-bound retinal. Seems to be the key enzyme in the formation of an RA gradient along the dorso-ventral axis during the early eye development and also in the development of the olfactory system (By similarity)	4	9606.ENSP00000332256
6738	H0Y9N5;A0A024R983;P10155-3;P10155-5;P10155-4;P10155;P10155-2	TROVE2	7	2	7.8	2	0	13.353	10473	701.02	15789	1985.3	2115.4	6450.9	13713000	TROVE2	3.314394198	0.523507942	3.642121719	0.951711959	1.07056059	2.452348796	FALSE	FALSE	FALSE	FALSE	FALSE	FALSE	3.136288238	0.848593497	19.59506532	33.907341	0.005108632	0.076421885	3.695866454	TROVE2	TROVE2	538	TROVE domain family, member 2; RNA-binding protein that binds to misfolded non-coding RNAs, pre-5S rRNA, and several small cytoplasmic RNA molecules known as Y RNAs. May stabilize some of these RNAs and protect them from degradation	1	9606.ENSP00000356411
4695	O43678-2;O43678	NDUFA2	2	2	21.1	3	0	14.683	2690.7	268.25	3560.2	262.4	492.13	2153.5	32492000	NDUFA2	1.379718835	0.324582316	1.330658108	0.203814685	0.403543958	1.326474984	FALSE	FALSE	FALSE	FALSE	FALSE	FALSE	1.345617309	0.310646986	2.20023621	32.38119482	0.001526718	0.066453813	4.33166059	NDUFA2	NDUFA2	99	NADH dehydrogenase (ubiquinone) 1 alpha subcomplex, 2, 8kDa; Accessory subunit of the mitochondrial membrane respiratory chain NADH dehydrogenase (Complex I), that is believed not to be involved in catalysis. Complex I functions in the transfer of electrons from NADH to the respiratory chain. The immediate electron acceptor for the enzyme is believed to be ubiquinone	4	9606.ENSP00000252102
6203	A5D904;B5MCT8;C9JM19;B7Z732;A0A024R4M0;P46781	RPS9	6	2	15	7	0	11.757	13849	2929.4	18171	5056.8	5167.9	9113	1814300	RPS9	1.443237095	0.720373544	1.380272612	0.798254494	0.861229831	1.140799997	FALSE	FALSE	FALSE	FALSE	FALSE	FALSE	1.321436568	0.793285956	12.07566634	8.89458144	0.004756312	0.075958722	1.665775825	RPS9	NA	NA	NA	NA	NA
4191	Q0QF37;Q75MT9;Q6FHZ0;A0A024R4K3;P40926;G3XAL0;P40926-2;B3KTM1	MDH2	8	6	20.7	49	0	159.84	23624	6945.3	27092	7973.3	10039	26714	27093000	MDH2	0.887013393	0.615357592	0.741454636	0.453483172	0.602771754	1.204882061	FALSE	FALSE	FALSE	FALSE	FALSE	FALSE	0.94445003	0.557204172	25.09318073	16.16017776	0.034174985	0.108493419	1.694980183	MDH2	NA	NA	NA	NA	NA
4747	P07196;B3KQI5;A0A0S2Z4B1;I6L9F6;A0A0S2Z436;A0A087X0W2;B3KXJ0;Q8TCR7	NEFL;DKFZp761K0922	9	16	28.7	85	0	157.69	38887	135170	49858	99039	259170	27727	70124000	NEFL	0.519087587	4.257712445	0.485107324	2.002574941	5.532311525	0.444598465	FALSE	FALSE	FALSE	FALSE	FALSE	FALSE	0.482931125	3.930866304	7.72205631	45.47148074	0.002407516	0.071327092	0.122856156	NEFL;DKFZp761K0922	NA	NA	NA	NA	NA
