# Supplementary material for: Loss of EPB41L3: a common molecular link in the tumorigenesis of neurofibromatosis types 1 and 2
Source: Front Oncol. 2026 May 20;16:1632602. doi: 10.3389/fonc.2026.1632602 (PMC13229769; doi:10.3389/fonc.2026.1632602)
Supplement: Supplementary file 6 [file Table3.csv]

Table S2 Proteins significantly differentially expressed in neurofibromatosis type 2 vs.control nerves (p<0.05)
ENTREZID	Majority.protein.IDs	Gene.names	Number.of.proteins	Unique.peptides	Sequence.coverage....	MS.MS.count	Q.value	Score	Reporter.intensity.corrected.5.18_1	Reporter.intensity.corrected.7.18_1	Reporter.intensity.corrected.9.18_1	Reporter.intensity.corrected.2.18_2	Reporter.intensity.corrected.4.18_2	Reporter.intensity.corrected.6.18_2	iBAQ	Symbol	NF2.3	NF2.2	NF2.1	CON.3	CON.2	CON.1	im..NF2.3	im..NF2.2	im..NF2.1	im..CON.3	im..CON.2	im..CON.1	NF2	CON	cv..NF2	cv..CON	pv..NF2--CON	qv..NF2--CON	fc..NF2--CON	Alias	preferred_name	protein_size	annotation	SubPPI	STRING_id
4318	B7Z507;P14780;B7Z8A9;B7Z747	MMP9	5	3	5.7	4	0	18.939	1480.1	0	445.53	32344	2350	6326	4241700	MMP9	0.279361904	0.876070668	0.146066617	20.60270904	0.960915018	2.730773464	FALSE	TRUE	FALSE	FALSE	FALSE	FALSE	0.433833063	8.098132508	89.60699078	134.1713952	0.01221374	0.130648906	0.053571989	MMP9	MMP9	707	matrix metallopeptidase 9 (gelatinase B, 92kDa gelatinase, 92kDa type IV collagenase); May play an essential role in local proteolysis of the extracellular matrix and in leukocyte migration. Could play a role in bone osteoclastic resorption. Cleaves KiSS1 at a Gly-|-Leu bond. Cleaves type IV and type V collagen into large C-terminal three quarter fragments and shorter N-terminal one quarter fragm…	2	9606.ENSP00000361405
4057	B2MV14;B7ZAL5;E7EQB2;B3KSL2;E7ER44;Q2TUW9;V9HWI4;W8QEY1;Q5EK51;B3VMW0;A8K494;A0A161I202;P02788-2;P02788;B4E1V0	LTF;HEL110	15	2	3.2	2	0	12.042	949.99	49.601	642.52	5623.7	2264.7	1113.8	984670	LTF	0.39395409	0.324824247	0.462818941	14.53377398	3.757106059	1.950694934	FALSE	FALSE	FALSE	FALSE	FALSE	FALSE	0.393865759	6.747191659	17.51799641	100.8359785	0.001761597	0.07710493	0.05837477	LTF	LTF	710	lactotransferrin	3	9606.ENSP00000231751
5549	Q6FHG6;P51888;Q7Z4B2	PRELP;MST161	3	5	11.8	23	0	92.906	10367	846.97	7852.6	18669	36819	25375	27220000	PRELP	0.317273835	0.409336635	0.417438527	4.042222831	5.117498233	3.723326585	FALSE	FALSE	FALSE	FALSE	FALSE	FALSE	0.381349666	4.294349216	14.59001224	17.01031499	5.87E-05	0.068033762	0.088802668	PRELP	PRELP	382	proline/arginine-rich end leucine-rich repeat protein; May anchor basement membranes to the underlying connective tissue (By similarity)	2	9606.ENSP00000343924
6649	B2R9V7;A0A140VJU8;P08294	SOD3	3	2	6.2	7	0	80.178	3511.5	371.08	955.81	2747.7	15745	3413	30986000	SOD3	0.339241758	0.566129268	0.160393253	2.164533352	7.962036253	1.82203679	FALSE	FALSE	FALSE	FALSE	FALSE	FALSE	0.35525476	3.982868799	57.23820242	86.62882593	0.002466236	0.085528158	0.089195697	SOD3	SOD3	240	superoxide dismutase 3, extracellular; Protect the extracellular space from toxic effect of reactive oxygen intermediates by converting superoxide radicals into hydrogen peroxide and oxygen	1	9606.ENSP00000371554
5630	B3KWQ6;P41219;P41219-2	PRPH	5	8	19.6	18	0	66.811	15293	951.34	10671	41676	36961	72143	11948000	PRPH	0.546313661	0.536681416	0.662143904	6.883646474	3.918887162	8.075187443	FALSE	FALSE	FALSE	FALSE	FALSE	FALSE	0.581712994	6.292573693	12.00274241	34.01254992	0.00023488	0.068033762	0.092444367	PRPH	PRPH	470	peripherin; Class-III neuronal intermediate filament protein	6	9606.ENSP00000257860
23136	A0A0A0MSA4;B3KY28;A8K968;A0A0A0MRA8;Q9Y2J2-2;Q9Y2J2-4;Q9Y2J2;B3KT50;B7Z2D7;B7Z2G3;B7Z8M8	EPB41L3	12	2	3.3	7	0	16.813	3341.5	255.15	6599.6	2447	3435.6	9537.7	489010	EPB41L3	0.49094808	0.591999173	1.684261833	6.332531531	5.707323676	16.72680272	FALSE	FALSE	FALSE	FALSE	FALSE	FALSE	0.922403029	9.588885977	71.73879654	64.54885771	0.001115678	0.07710493	0.096195015	EPB41L3	EPB41L3	1087	erythrocyte membrane protein band 4.1-like 3; Critical growth regulator in the pathogenesis of meningiomas	4	9606.ENSP00000341138
1634	Q6FH10;P07585;P07585-2	DCN	13	8	24.8	100	0	218.94	87548	3076.8	77908	191480	156270	174400	149350000	DCN	0.361905032	0.200853353	0.559407573	4.956009116	2.596395259	3.059011035	FALSE	FALSE	FALSE	FALSE	FALSE	FALSE	0.37405532	3.53713847	48.01045104	35.34946307	0.000528479	0.07710493	0.105750827	DCN	DCN	359	decorin; May affect the rate of fibrils formation	2	9606.ENSP00000052754
1668	Q6EZE9;P59666;P59665	DEFA3;DEFA1	3	2	19.1	9	0	14.159	31012	195.11	7142.1	33446	10785	17597	36858000	DEFA3	0.854304642	0.084877767	0.341748653	6.650931574	1.376717907	2.371389069	FALSE	FALSE	FALSE	FALSE	FALSE	FALSE	0.426977021	3.466346184	91.74496684	80.84637303	0.007574868	0.116878514	0.123177836	DEFA3;DEFA1; DEFA1B	DEFA3	94	defensin, alpha 3, neutrophil-specific; Defensin 2 and defensin 3 have antibiotic, fungicide and antiviral activities. Has antimicrobial activity against Gram- negative and Gram-positive bacteria. Defensins are thought to kill microbes by permeabilizing their plasma membrane	3	9606.ENSP00000328359
5199	A0A0S2Z4I5;P27918;E9PAQ1	CFP	5	3	5.5	5	0	18.239	2433.5	30.221	1618.2	7882.8	2177.6	3843.5	2679700	CFP	0.517027409	0.101396386	0.597189697	6.403543944	1.135545424	2.11588791	FALSE	FALSE	FALSE	FALSE	FALSE	FALSE	0.405204497	3.21832576	65.68065955	87.05433752	0.008631826	0.12005958	0.12590537	CFP	CFP	469	complement factor properdin; A positive regulator of the alternate pathway of complement. It binds to and stabilizes the C3- and C5-convertase enzyme complexes	3	9606.ENSP00000247153
10875	A0A1B0GVK0;Q53GD2;A4D1B8;Q14314;Q8WWE4	FGL2	5	3	12.9	4	0	19.157	12213	916.57	4726.1	26452	7389.1	15399	4351400	FGL2	0.803073242	0.951765294	0.539800893	11.15823755	2.000852851	4.402055293	FALSE	FALSE	FALSE	FALSE	FALSE	FALSE	0.764879809	5.853715232	27.27500387	81.11341233	0.004051674	0.103529638	0.130665702	FGL2	FGL2	439	fibrinogen-like 2; May play a role in physiologic lymphocyte functions at mucosal sites	2	9606.ENSP00000248598
6521	G4V2I9;G4V2I8;E2RVJ0;P02730-2;P02730;B7ZFE0	SLC4A1;AE1	8	4	3.7	7	0	32.537	8743.9	384.44	8226.8	23256	11252	8549.2	2295500	SLC4A1	0.455430049	0.316210652	0.744295395	5.977630012	1.856565402	1.489173757	FALSE	FALSE	FALSE	FALSE	FALSE	FALSE	0.505312032	3.107789724	43.21254377	80.18991533	0.004756312	0.107090181	0.162595309	AE1;SLC4A1	SLC4A1	911	solute carrier family 4, anion exchanger, member 1 (erythrocyte membrane protein band 3, Diego blood group); Band 3 is the major integral glycoprotein of the erythrocyte membrane. Band 3 has two functional domains. Its integral domain mediates a 1:1 exchange of inorganic anions across the membrane, whereas its cytoplasmic domain provides binding sites for cytoskeletal proteins, glycolytic enzymes…	4	9606.ENSP00000262418
6876	H0YCU9;Q53GC9;Q6FI52;Q5U0D2;Q01995;Q59FA5	TAGLN	6	2	13.2	16	0	53.802	32898	2044.5	23169	8889.4	36718	25565	17557000	TAGLN	0.429761332	0.421770677	0.525730319	1.459028305	3.868626509	2.84356363	FALSE	FALSE	FALSE	FALSE	FALSE	FALSE	0.459087442	2.723739481	12.60164035	44.39704315	0.000939518	0.07710493	0.168550423	TAGLN	TAGLN	201	transgelin; Actin cross-linking/gelling protein (By similarity). Involved in calcium interactions and contractile properties of the cell that may contribute to replicative senescence	2	9606.ENSP00000278968
286	P16157-2;P16157-11;P16157-9;P16157-6;P16157-7;P16157-4;P16157-13;P16157-10;P16157-15;P16157-8;P16157-5;P16157-16;P16157-3;P16157;P16157-12;P16157-14;P16157-21	ANK1	19	8	4.8	15	0	100.13	11168	1254.9	13754	31992	21117	14394	3073500	ANK1	0.397070422	0.704583842	0.849413279	6.488451553	2.749276454	1.978367909	FALSE	FALSE	FALSE	FALSE	FALSE	FALSE	0.650355847	3.738698639	35.51835786	64.52377896	0.003229595	0.093546423	0.173952466	ANK1	ANK1	1897	ankyrin 1, erythrocytic	4	9606.ENSP00000265709
820	J3KNB4;P49913	CAMP	2	3	15.6	9	0	19.792	12884	3026	7720.8	44187	9633.9	9621.3	25631000	CAMP	0.53651364	1.989896108	0.558457654	13.19575855	1.846836695	1.947150343	FALSE	FALSE	FALSE	FALSE	FALSE	FALSE	1.028289134	5.663248529	80.99359573	115.1907394	0.035466823	0.170507852	0.181572313	CAMP	CAMP	170	cathelicidin antimicrobial peptide; Binds to bacterial lipopolysaccharides (LPS), has antibacterial activity	3	9606.ENSP00000458149
125	V9HW50;A0A024RDI5;P00325;D6RHZ6;F5HB16;P00325-2;A0A087WUC4;A0A087WU81;P00326	HEL-S-117;ADH1B;ADH1C	13	5	11.2	11	0	35.165	10274	1040.6	6139.9	9936.6	14289	24415	9914900	HEL-S-117	0.31061858	0.496824629	0.322438624	1.730555948	1.597482799	2.881578471	FALSE	FALSE	FALSE	FALSE	FALSE	FALSE	0.376627278	2.069872406	27.68296518	34.11321239	0.000645919	0.07710493	0.18195676	ADH1B;ADH1C	ADH1B	375	alcohol dehydrogenase 1B (class I), beta polypeptide	1	9606.ENSP00000306606
4969	Q7Z532;A8K0R3;B4DI63;P20774;Q5TBF5	OGN	5	3	9.1	22	0	37.171	18429	2866.1	14627	24257	77896	31054	10963000	OGN	0.435927924	1.070620821	0.600988378	2.938675308	6.057817566	2.54951722	FALSE	FALSE	FALSE	FALSE	FALSE	FALSE	0.702512374	3.848670032	46.87475317	49.9665393	0.002231356	0.082916147	0.182533802	OGN	OGN	298	osteoglycin; Induces bone formation in conjunction with TGF-beta-1 or TGF-beta-2	2	9606.ENSP00000262551
4069	B2R4C5;P61626;F8VV32;A0A0B4J259	LYZ	4	5	27.7	15	0	35.366	20127	4827.3	11986	80387	13334	24743	295890000	LYZ	0.487001373	1.84453481	0.503759565	11.48708984	1.223125906	2.396086194	FALSE	FALSE	FALSE	FALSE	FALSE	FALSE	0.945098582	5.035433979	82.42311464	111.5692115	0.039342337	0.17862146	0.187689599	LYZ	LYZ	148	lysozyme; Lysozymes have primarily a bacteriolytic function; those in tissues and body fluids are associated with the monocyte- macrophage system and enhance the activity of immunoagents	3	9606.ENSP00000261267
1277	P02452;Q6LAN8;H9C5C5	COL1A1	7	6	14.2	102	0	181.41	257740	10119	84537	84996	240890	48624	261420000	P02452	0.723823104	0.448765684	0.412377861	2.578982003	4.69196877	0.999830525	FALSE	FALSE	FALSE	FALSE	FALSE	FALSE	0.528322216	2.7569271	32.23099126	67.19401809	0.007692308	0.116878514	0.191634453	COL1A1	COL1A1	1464	collagen, type I, alpha 1	2	9606.ENSP00000225964
6708	P02549;P02549-2;D3DVD8	SPTA1	3	10	3.6	12	0	78.231	13473	1277.1	14898	25998	15368	11137	1741900	SPTA1	0.52407273	0.784483086	1.006591168	6.985932267	2.650869208	2.028049431	FALSE	FALSE	FALSE	FALSE	FALSE	FALSE	0.771715661	3.888283636	31.29552339	69.45626694	0.004462713	0.106910198	0.19847206	SPTA1	SPTA1	2419	spectrin, alpha, erythrocytic 1 (elliptocytosis 2); Spectrin is the major constituent of the cytoskeletal network underlying the erythrocyte plasma membrane. It associates with band 4.1 and actin to form the cytoskeletal superstructure of the erythrocyte plasma membrane	4	9606.ENSP00000357130
1291	P12109;A0A087X0S5	COL6A1	6	15	16	106	0	224.68	54256	3035	25065	47162	75014	62141	149030000	COL6A1	0.372148124	0.328744264	0.298630158	1.671145501	1.706282324	1.492197037	FALSE	FALSE	FALSE	FALSE	FALSE	FALSE	0.333174182	1.623208288	11.0928879	7.073102884	0.00011744	0.068033762	0.20525658	COL6A1	COL6A1	1028	collagen, type VI, alpha 1; Collagen VI acts as a cell-binding protein	2	9606.ENSP00000355180
759	E5RH81;E5RHP7;V9HWE3;P00915;E5RFE7;E5RIF9;E5RG43;H0YBE2;E5RJF6;E5RGU8;E5RFL2;E5RJI8	CA1;HEL-S-11	15	6	32	41	0	65.419	62485	7708.7	119170	119760	21190	45440	351040000	CA1	0.482792253	0.940582924	1.599371493	10.61025914	1.20512384	2.728213865	FALSE	FALSE	FALSE	FALSE	FALSE	FALSE	1.007582223	4.847865614	55.7072844	104.1314273	0.043276571	0.183814855	0.207840378	CA1	CA1	261	carbonic anhydrase I; Reversible hydration of carbon dioxide. Can hydrates cyanamide to urea	3	9606.ENSP00000256119
2335	B7ZLE5;A0A024R462;P02751-4;P02751-10;P02751-6;P02751-5;P02751-9;P02751-14;P02751-13;P02751-8;P02751-17;P02751-3;P02751-11;P02751;P02751-7;P02751-15;Q6MZM7;P02751-12;Q6MZF4	FN1;DKFZp686O12165;DKFZp686K139	28	12	5.1	32	0	91.798	57392	4625	35422	101480	49496	19317	14726000	FN1	0.728995069	0.927718881	0.78152739	7.899506144	2.473296046	1.01902549	FALSE	FALSE	FALSE	FALSE	FALSE	FALSE	0.812747113	3.797275894	12.66995754	95.49702097	0.032295948	0.162689431	0.214034254	FN1;DKFZp686K139;DKFZp686O12165	FN1	2477	fibronectin 1	2	9606.ENSP00000346839
57716	Q9BXM0;Q9BXM0-3	PRX	2	18	18.7	65	0	221.3	86404	7912	181550	125560	71090	193080	17844000	Q9BXM0	0.534435058	0.77282079	1.950541692	6.296141679	2.288327696	6.561246599	FALSE	FALSE	FALSE	FALSE	FALSE	FALSE	1.085932513	5.048571991	69.82026618	47.42160654	0.007222548	0.116878514	0.215096965	PRX	PRX	1461	periaxin; Seems to be required for maintenance of peripheral nerve myelin sheath. May have a role in axon-glial interactions, possibly by interacting with the cytoplasmic domains of integral membrane proteins such as myelin-associated glycoprotein in the periaxonal regions of the Schwann cell plasma membrane. May have a role in the early phases of myelin deposition	2	9606.ENSP00000326018
6710	B2RMN7;Q59FP5;P11277-3;P11277;P11277-2;A0A024R674;Q8WX82;H0YJE6	SPTB	11	12	5.1	20	0	76.082	26381	3373	23226	34796	18901	16196	2665600	SPTB	0.52374756	1.057495499	0.8009457	6.436402714	2.244322104	2.03024075	FALSE	FALSE	FALSE	FALSE	FALSE	FALSE	0.794062919	3.570321856	33.61704979	69.58492619	0.00651791	0.116878514	0.222406537	SPTB	SPTB	2328	spectrin, beta, erythrocytic; Spectrin is the major constituent of the cytoskeletal network underlying the erythrocyte plasma membrane. It associates with band 4.1 and actin to form the cytoskeletal superstructure of the erythrocyte plasma membrane	4	9606.ENSP00000374372
5375	P02689	PMP2	5	5	28.8	27	0	33.402	40938	6746.8	305960	142930	28519	162880	691840000	PMP2	0.307368742	0.799949076	3.990208808	11.9813126	1.534623401	9.252831461	FALSE	FALSE	FALSE	FALSE	FALSE	FALSE	1.699175542	7.589589154	117.6641739	71.3913805	0.039753376	0.17862146	0.223882414	PMP2	PMP2	132	peripheral myelin protein 2; May play a role in lipid transport protein in Schwann cells. May bind cholesterol	2	9606.ENSP00000256103
7001	B4DF70;V9HW12;P32119	HEL-S-2a;PRDX2	6	5	29	114	0	61.896	272920	24639	284280	195810	49557	70410	325020000	HEL-S-2a	0.545162543	0.777222118	0.986358625	7.026091139	1.141485599	1.712139478	FALSE	FALSE	FALSE	FALSE	FALSE	FALSE	0.769581095	3.293238739	28.6775845	98.54470112	0.033998826	0.16691334	0.233685182	PRDX2	PRDX2	198	peroxiredoxin 2; Involved in redox regulation of the cell. Reduces peroxides with reducing equivalents provided through the thioredoxin system. It is not able to receive electrons from glutaredoxin. May play an important role in eliminating peroxides generated during metabolism. Might participate in the signaling cascades of growth factors and tumor necrosis factor-alpha by regulating the intrace…	1	9606.ENSP00000301522
6275	P26447;Q5Q9Z3	S100A4	2	4	25.7	31	0	31.561	42492	1218.6	26505	22598	20125	21305	215470000	S100A4	0.336772921	0.152518524	0.364884734	1.593980103	0.911245293	1.018404514	FALSE	FALSE	FALSE	FALSE	FALSE	FALSE	0.284725393	1.174543303	40.51414788	31.26093776	0.002701116	0.086932029	0.242413704	S100A4	S100A4	101	S100 calcium binding protein A4	2	9606.ENSP00000346294
54829	Q6P528;Q9BXN1	ASPN	2	3	6.5	3	0	18.871	0	0	0	7508.7	10987	7957.4	2977300	ASPN	1.023967936	0.874953347	1.025236874	4.509325258	4.23557573	3.23849987	TRUE	TRUE	TRUE	FALSE	FALSE	FALSE	0.974719386	3.994466953	8.864320794	16.74420699	0.000352319	0.07710493	0.244017386	ASPN	ASPN	380	asporin; Negatively regulates periodontal ligament (PDL) differentiation and mineralization to ensure that the PDL is not ossified and to maintain homeostasis of the tooth-supporting system. Inhibits BMP2-induced cytodifferentiation of PDL cells by preventing its binding to BMPR1B/BMP type-1B receptor, resulting in inhibition of BMP-dependent activation of SMAD proteins (By similarity). Critical …	2	9606.ENSP00000364694
1278	A0A087WTA8;A0A0S2Z3H5;P08123	COL1A2	5	13	10.3	71	0	266.03	121970	4817	48308	38498	164220	29867	229240000	COL1A2	0.943749085	0.588588257	0.649262726	2.002393051	5.483069196	1.052758238	FALSE	FALSE	FALSE	FALSE	FALSE	FALSE	0.727200022	2.846073495	26.12416304	81.9565609	0.022724604	0.145412821	0.255509924	COL1A2	COL1A2	1366	collagen, type I, alpha 2	2	9606.ENSP00000297268
1511	P08311	CTSG	1	3	10.6	6	0	25.471	11983	764.97	6259.9	7408.2	2792.3	3716	3662400	CTSG	0.631705588	0.636832165	0.573210911	4.456016789	1.078158755	1.514731687	FALSE	FALSE	FALSE	FALSE	FALSE	FALSE	0.613916221	2.349635744	5.757284447	78.1905649	0.015619495	0.135067028	0.261281444	CTSG	CTSG	255	cathepsin G; Serine protease with trypsin- and chymotrypsin-like specificity. Cleaves complement C3. Has antibacterial activity against the Gram-negative bacterium P.aeruginosa, antibacterial activity is inhibited by LPS from P.aeruginosa, Z-Gly-Leu-Phe- CH2Cl and phenylmethylsulfonyl fluoride	3	9606.ENSP00000216336
55737	Q53FR4;Q96QK1;Q5HYM2	VPS35;DKFZp686O2462	3	2	3	5	0	12.737	11901	121.98	3416.9	74.067	0	72.158	475890	VPS35	1.210438986	0.19592033	0.603656123	3.939684663	1.030975855	2.601040294	FALSE	FALSE	FALSE	FALSE	TRUE	FALSE	0.670005146	2.52390027	76.1939446	57.6840515	0.022489724	0.145412821	0.265464192	VPS35	VPS35	796	vacuolar protein sorting 35 homolog (S. cerevisiae)	1	9606.ENSP00000299138
3240	P00738;A0A0C4DGL8;J3QR68;H0Y300;P00738-2;Q6NSB4;A0A087WU08;J3QLC9;P00739;P00739-2	HP;HPR	23	8	18.2	44	0	141.83	50056	4555.4	52661	40815	52539	88040	54166000	HP	0.401819923	0.577475108	0.734281048	1.954428535	1.614984334	2.856971533	FALSE	FALSE	FALSE	FALSE	FALSE	FALSE	0.571192027	2.142128134	29.11798268	29.96628391	0.001996477	0.07710493	0.266646993	HP;HPR	HP	406	haptoglobin; As a result of hemolysis, hemoglobin is found to accumulate in the kidney and is secreted in the urine. Haptoglobin captures, and combines with free plasma hemoglobin to allow hepatic recycling of heme iron and to prevent kidney damage. Haptoglobin also acts as an Antimicrobial; Antioxidant, has antibacterial activity and plays a role in modulating many aspects of the acute phase res…	3	9606.ENSP00000348170
4359	P25189-2;Q14902;P25189	MPZ;P0	4	7	19.9	356	0	108.32	402860	34305	771180	418590	291450	676830	515770000	MPZ	0.809205128	1.088161432	2.690655706	6.689671349	2.989967794	7.330294428	FALSE	FALSE	FALSE	FALSE	FALSE	FALSE	1.529340755	5.669977857	66.39160426	41.32212584	0.009160305	0.120605305	0.269726054	MPZ	MPZ	248	myelin protein zero; Creation of an extracellular membrane face which guides the wrapping process and ultimately compacts adjacent lamellae	2	9606.ENSP00000431538
1292	P12110;P12110-3;Q9BUM6	COL6A2	8	5	14	123	0	157.43	66293	4715	32288	68002	106850	76314	20986000	P12110	0.462748646	0.519745345	0.391486258	1.812760313	1.828435912	1.378633419	FALSE	FALSE	FALSE	FALSE	FALSE	FALSE	0.457993416	1.673276548	14.031126	15.25681936	0.000587199	0.07710493	0.273710533	COL6A2	COL6A2	1019	collagen, type VI, alpha 2	2	9606.ENSP00000300527
3371	P24821-6;F5H7V9;D3YHM4;A7MBN2;E9PC84;J3QSU6;A0A024R884;Q4LE33;P24821-5;P24821-2;P24821-3;P24821-4;P24821	TNC;TNC variant protein	15	5	2.9	9	0	32.071	9633.9	188.48	5330.9	5528.4	16461	5611.4	1846100	TNC	0.406394585	0.125557448	0.390610765	0.906173724	1.732027324	0.623317213	FALSE	FALSE	FALSE	FALSE	FALSE	FALSE	0.307520932	1.087172754	51.30788662	52.98976463	0.013681738	0.134337852	0.282862987	TNC;TNC variant protein	TNC	2201	tenascin C; Extracellular matrix protein implicated in guidance of migrating neurons as well as axons during development, synaptic plasticity as well as neuronal regeneration. Promotes neurite outgrowth from cortical neurons grown on a monolayer of astrocytes. Ligand for integrins alpha-8/beta-1, alpha-9/beta-1, alpha-V/beta-3 and alpha-V/beta-6	2	9606.ENSP00000265131
760	V9HW21;P00918;A0A0K0K1L1	HEL-76;CA2	3	2	7.3	26	0	17.405	18364	2067.1	20191	34277	12986	12710	32191000	HEL-76	0.675425585	1.200613266	1.289929413	7.290259545	1.772972917	1.831941586	FALSE	FALSE	FALSE	FALSE	FALSE	FALSE	1.055322755	3.631724683	31.46124501	87.2456365	0.036230182	0.172036193	0.29058446	CA2;HEL-S-282	CA2	260	carbonic anhydrase II; Essential for bone resorption and osteoclast differentiation (By similarity). Reversible hydration of carbon dioxide. Can hydrate cyanamide to urea. Involved in the regulation of fluid secretion into the anterior chamber of the eye	3	9606.ENSP00000285379
2147	E9PIT3;P00734;B4DDT3;Q69EZ8;C9JV37	F2	7	4	5.8	8	0	31.173	10012	636.23	4155.2	1837.8	9813.4	4434.6	20874000	F2	0.499518863	0.501275666	0.36009814	0.724249983	2.482540059	1.184324147	FALSE	FALSE	FALSE	FALSE	FALSE	FALSE	0.45363089	1.463704729	17.85735983	62.29611599	0.015091016	0.135067028	0.309919672	F2	F2	622	coagulation factor II (thrombin); Thrombin, which cleaves bonds after Arg and Lys, converts fibrinogen to fibrin and activates factors V, VII, VIII, XIII, and, in complex with thrombomodulin, protein C. Functions in blood homeostasis, inflammation and wound healing	3	9606.ENSP00000308541
1356	B3KTA8;H7C5R1;E9PFZ2;B7Z5Q2;Q1L857;A8K5A4;A5PL27;P00450	CP	8	7	10.4	13	0	84.184	11371	1324	7639	11815	15455	27580	31539000	CP	0.532595998	0.979306533	0.621489281	1.985394381	1.667126632	3.140748851	FALSE	FALSE	FALSE	FALSE	FALSE	FALSE	0.711130604	2.264423288	33.25154928	34.24380505	0.003816794	0.100504421	0.314044908	CP	CP	1065	ceruloplasmin (ferroxidase); Ceruloplasmin is a blue, copper-binding (6-7 atoms per molecule) glycoprotein. It has ferroxidase activity oxidizing Fe(2+) to Fe(3+) without releasing radical oxygen species. It is involved in iron transport across the cell membrane. Provides Cu(2+) ions for the ascorbate-mediated deaminase degradation of the heparan sulfate chains of GPC1. May also play a role in fe…	3	9606.ENSP00000264613
3963	P47929	LGALS7	1	2	12.5	2	0	10.895	0	0	0	1263.7	9266.2	2991.1	2788300	LGALS7	0.938279713	0.844987735	0.934694293	1.151893946	5.421964844	1.847673918	TRUE	TRUE	TRUE	FALSE	FALSE	FALSE	0.905987247	2.807177569	5.834247298	81.61362809	0.042982971	0.183814855	0.322739558	LGALS7; LGALS7B	LGALS7B	136	lectin, galactoside-binding, soluble, 7B; Could be involved in cell-cell and/or cell-matrix interactions necessary for normal growth control. Pro-apoptotic protein that functions intracellularly upstream of JNK activation and cytochrome c release	3	9606.ENSP00000313571
6581	Q9NQC0;Q96KH7;O75751	SLC22A3	3	2	12.6	2	0	12.102	0	0	0	1244.6	5258.5	1759	1484400	SLC22A3	0.945253281	0.984754788	0.942045579	1.864925651	5.058015101	1.786172714	TRUE	TRUE	TRUE	FALSE	FALSE	FALSE	0.957351216	2.903037822	2.484597349	64.30093371	0.015325895	0.135067028	0.329775661	SLC22A3	SLC22A3	556	solute carrier family 22 (extraneuronal monoamine transporter), member 3; Mediates potential-dependent transport of a variety of organic cations. May play a significant role in the disposition of cationic neurotoxins and neurotransmitters in the brain	3	9606.ENSP00000275300
1991	B2MUD5;P08246	ELA2;ELANE	2	2	9.4	7	0	12.335	3220.4	142.62	1321.6	7041	4483.6	4797.6	2988700	ELA2	0.693462577	0.484981387	0.494323361	2.710639138	1.108028008	1.251662617	FALSE	FALSE	FALSE	FALSE	FALSE	FALSE	0.557589108	1.690109921	21.11995138	52.4650691	0.008984146	0.120605305	0.329912925	ELANE	ELANE	267	elastase, neutrophil expressed; Modifies the functions of natural killer cells, monocytes and granulocytes. Inhibits C5a-dependent neutrophil enzyme release and chemotaxis	3	9606.ENSP00000263621
2200	P35555;Q75N88	FBN1	6	23	8.5	63	0	228.15	55452	4721	80060	39170	114260	82759	17606000	FBN1	0.41930481	0.56373897	1.051540754	1.425811761	2.669865346	2.041501676	FALSE	FALSE	FALSE	FALSE	FALSE	FALSE	0.678194845	2.045726261	48.84937633	30.40668557	0.007398708	0.116878514	0.331517886	FBN1	FBN1	2871	fibrillin 1; Fibrillins are structural components of 10-12 nm extracellular calcium-binding microfibrils, which occur either in association with elastin or in elastin-free bundles. Fibrillin-1- containing microfibrils provide long-term force bearing structural support. Regulates osteoblast maturation by controlling TGF-beta bioavailability and calibrating TGF-beta and BMP levels, respectively	2	9606.ENSP00000325527
847	B4DWK8;P04040;Q8TAK2	CAT	3	2	4.7	5	0	19.388	9735.5	987.52	10694	4777.5	2278.8	2331.2	4490500	CAT	0.483383899	0.774303543	0.92229954	4.01334094	1.228847776	1.327121788	FALSE	FALSE	FALSE	FALSE	FALSE	FALSE	0.726662327	2.189770168	30.72988308	72.15473458	0.027950675	0.154209861	0.331844108	CAT	CAT	527	catalase; Occurs in almost all aerobically respiring organisms and serves to protect cells from the toxic effects of hydrogen peroxide. Promotes growth of cells including T-cells, B-cells, myeloid leukemia cells, melanoma cells, mastocytoma cells and normal and transformed fibroblast cells	1	9606.ENSP00000241052
3039	U6A216;Q4ZGM8;E9M4D4;I1VZV6;D1MGQ2;A0A1S5UZ39;P69905;E1B2D1;V9H1D9;A0A0K2BMD8;Q9BX83;A0A2R8Y7C0;A0A1K0GXZ1;Q96T46;G3V1N2	HBA1;HBA2	27	3	44	709	0	203.92	521710	85585	760600	488760	270810	251340	1.04E+10	HBA1	0.45013937	1.16612987	1.139913906	4.841649747	1.72206257	1.687272424	FALSE	FALSE	FALSE	FALSE	FALSE	FALSE	0.918727715	2.750328247	44.19383986	65.85472415	0.026952437	0.153742962	0.334042933	HBA2;HBA1;HBA1; HBA2	HBA1	142	hemoglobin, alpha 1; Involved in oxygen transport from the lung to the various peripheral tissues (By similarity)	1	9606.ENSP00000322421
633	A6NLG9;B4DDQ2;Q53FI4;A8K7E0;P21810;B4DNL4;Q8NAB7;B3KS75;Q53HU6;B4DQD6;B4DDN7;C9JKG1	BGN	12	5	22.1	21	0	55.468	0	0	0	8305.3	44252	11120	5165500	BGN	0.9495134	0.928928911	0.946537993	1.573468384	5.381732628	1.427688197	TRUE	TRUE	TRUE	FALSE	FALSE	FALSE	0.941660102	2.794296403	1.181472078	80.23381844	0.039635937	0.17862146	0.336993635	BGN	BGN	368	biglycan; May be involved in collagen fiber assembly (By similarity)	2	9606.ENSP00000327336
2266	A0A140VJJ6;P02679-2;P02679;C9JEU5;C9JC84;D3DP16;Q7Z664	FGG;DKFZp779N0926	9	7	16.9	100	0	111.89	220330	12272	176170	64099	41914	36916	35570000	FGG	0.538568909	0.473712034	0.747992928	2.85818679	1.199734037	1.11552646	FALSE	FALSE	FALSE	FALSE	FALSE	FALSE	0.586757957	1.724482429	24.43080862	56.98632389	0.013211979	0.131962038	0.34025163	FGG	FGG	453	fibrinogen gamma chain	3	9606.ENSP00000336829
5118	A4D2D2;Q15113;B4DPJ4	PCOLCE	3	2	4	4	0	12.141	8056.9	1024.8	4449.2	1411.2	3193.4	1634.9	3656700	PCOLCE	0.480439756	0.965031541	0.460840656	1.718096688	2.495737309	1.348888686	FALSE	FALSE	FALSE	FALSE	FALSE	FALSE	0.635437317	1.854240894	44.94623326	31.57196329	0.006928949	0.116878514	0.342694048	PCOLCE	PCOLCE	449	procollagen C-endopeptidase enhancer; Binds to the C-terminal propeptide of type I procollagen and enhances procollagen C-proteinase activity	2	9606.ENSP00000223061
338	E1A689;C0JYY2;P04114	APOB	10	12	2.5	21	0	81.809	21390	1103.6	24224	23281	21714	20279	1150500	APOB	0.447093664	0.364276244	0.879491167	2.211620952	1.324144606	1.305513855	FALSE	FALSE	FALSE	FALSE	FALSE	FALSE	0.563620358	1.613759804	49.0877401	32.08945548	0.008514386	0.12005958	0.349259138	APOB	APOB	4563	apolipoprotein B (including Ag(x) antigen)	3	9606.ENSP00000233242
4060	Q53FV4;P51884	LUM	3	6	18.6	49	0	49.587	23876	2032.5	12799	62680	61534	82832	46803000	LUM	0.832469068	1.119099024	0.775140569	3.077619624	1.939490334	2.7561953	FALSE	FALSE	FALSE	FALSE	FALSE	FALSE	0.908902887	2.591101753	20.27479415	22.64483752	0.002583676	0.085528158	0.350778539	LUM	LUM	338	lumican	2	9606.ENSP00000266718
173	P43652	AFM	1	4	5.7	8	0	29.88	17311	1899	8384.5	2179.3	4109.9	6808.3	5324700	AFM	0.542416152	0.939651582	0.456336828	1.257212945	1.521982286	2.661683393	FALSE	FALSE	FALSE	FALSE	FALSE	FALSE	0.646134854	1.813626208	39.90048006	41.14822787	0.010334703	0.123141109	0.356266827	AFM	AFM	599	afamin; Vitamin E binding protein. May transport vitamin E in body fluids under conditions where the lipoprotein system is not sufficient. May be involved in the regulation and transport of vitamin E at the blood-brain barrier (By similarity)	3	9606.ENSP00000226355
5340	B2R7F8;P00747	PLG	11	10	10.6	21	0	82.772	42563	2925.5	19352	15676	25674	29983	19312000	PLG	0.744286844	0.807866578	0.587803084	1.783756144	1.875341142	2.312071164	FALSE	FALSE	FALSE	FALSE	FALSE	FALSE	0.713318836	1.990389483	15.8769155	14.18430966	0.001174398	0.07710493	0.358381534	PLG	PLG	810	plasminogen; Plasmin dissolves the fibrin of blood clots and acts as a proteolytic factor in a variety of other processes including embryonic development, tissue remodeling, tumor invasion, and inflammation. In ovulation, weakens the walls of the Graafian follicle. It activates the urokinase-type plasminogen activator, collagenases and several complement zymogens, such as C1 and C5. Cleavage of f…	3	9606.ENSP00000308938
727	P01031	C5	2	3	2.5	8	0	29.981	12157	945.08	8041.2	4278.9	6745.2	9732.4	1238200	C5	0.656663494	0.80615111	0.754458253	1.694656384	1.714868661	2.612133388	FALSE	FALSE	FALSE	FALSE	FALSE	FALSE	0.739090952	2.007219478	10.27199427	26.10418495	0.002524956	0.085528158	0.368216311	C5	C5	1676	complement component 5; Activation of C5 by a C5 convertase initiates the spontaneous assembly of the late complement components, C5-C9, into the membrane attack complex. C5b has a transient binding site for C6. The C5b-C6 complex is the foundation upon which the lytic complex is assembled	3	9606.ENSP00000223642
152137	Q8IVM0;Q8IVM0-2	CCDC50	2	2	9.5	2	0	16.302	0	0	0	1947.6	1777.9	5835.2	492840	CCDC50	0.966358804	0.89551461	0.964313343	2.102747674	1.232200109	4.26942144	TRUE	TRUE	TRUE	FALSE	FALSE	FALSE	0.942062252	2.534789741	4.280440271	61.70234901	0.029007634	0.155595734	0.371653016	CCDC50	CCDC50	482	coiled-coil domain containing 50; Involved in EGFR signaling	3	9606.ENSP00000376250
718	V9HWA9;P01024;B4E216	HEL-S-62p;C3	11	26	15.3	126	0	323.31	284190	18143	184760	62333	75001	104340	32024000	HEL-S-62p	0.723366615	0.729273105	0.816874833	2.063337782	1.593697432	2.3406098	FALSE	FALSE	FALSE	FALSE	FALSE	FALSE	0.756504851	1.999215005	6.922002087	18.88552945	0.001644157	0.07710493	0.378400947	C3;HEL-S-62p	C3	1663	complement component 3; C3 plays a central role in the activation of the complement system. Its processing by C3 convertase is the central reaction in both classical and alternative complement pathways. After activation C3b can bind covalently, via its reactive thioester, to cell surface carbohydrates or immune aggregates	3	9606.ENSP00000245907
8991	A6PVX1;V9HWG1;Q13228-2;Q13228;Q13228-4;F2Z2W8;F8WCR4;Q9H8A8;H0Y532;B4DPI7;Q13228-3	SELENBP1;HEL-S-134P	11	2	7.1	5	0	13.527	2571.5	228.5	2046	3397.6	2235.6	2335.5	683930	SELENBP1	0.640509971	0.898787447	0.885203024	3.385527237	1.429995539	1.57710214	FALSE	FALSE	FALSE	FALSE	FALSE	FALSE	0.808166814	2.130874972	17.98562688	51.10799321	0.014914856	0.135067028	0.379265243	SELENBP1;HEL-S-134P	SELENBP1	472	selenium binding protein 1; Selenium-binding protein which may be involved in the sensing of reactive xenobiotics in the cytoplasm. May be involved in intra-Golgi protein transport (By similarity)	1	9606.ENSP00000357861
8639	Q16853;K7EQZ5;K7EL47;Q16853-3;Q16853-2	AOC3	5	2	2.4	2	0	18.62	0	0	0	8431.7	12422	7197.8	1072900	AOC3	0.950776352	0.926439297	0.947870036	2.913933501	2.755767239	1.685738288	TRUE	TRUE	TRUE	FALSE	FALSE	FALSE	0.941695229	2.451813009	1.411464972	27.25073079	0.003758074	0.100504421	0.384081178	AOC3	AOC3	763	amine oxidase, copper containing 3 (vascular adhesion protein 1); Cell adhesion protein that participates in lymphocyte recirculation by mediating the binding of lymphocytes to peripheral lymph node vascular endothelial cells in an L-selectin- independent fashion. Has a monoamine oxidase activity. May play a role in adipogenesis	3	9606.ENSP00000312326
1809	Q8IXW6;Q6DEN2;A0A140VK07;Q14195;Q14195-2;B4DLZ4;H0YBT4	DPYSL3	10	3	8.8	11	0	26.144	16177	854.9	24817	10439	11695	15102	25272000	DPYSL3	0.503577174	0.420256844	1.341884773	2.108655166	1.516468558	2.067316724	FALSE	FALSE	FALSE	FALSE	FALSE	FALSE	0.755239597	1.89748015	67.49577701	17.42376323	0.015736935	0.135067028	0.398022397	DPYSL3	DPYSL3	684	dihydropyrimidinase-like 3; Necessary for signaling by class 3 semaphorins and subsequent remodeling of the cytoskeleton. Plays a role in axon guidance, neuronal growth cone collapse and cell migration (By similarity)	1	9606.ENSP00000343690
730	B2R6W1;A8K2T4;P10643;B4E3S6	C7	6	5	5.5	9	0	61.812	31201	1809.6	13799	3546.6	6530.8	11761	4191300	C7	0.884449504	0.81006253	0.67943832	1.344324876	1.589076945	3.021079546	FALSE	FALSE	FALSE	FALSE	FALSE	FALSE	0.791316785	1.984827122	13.11525079	45.63250536	0.01274222	0.130648906	0.398682976	C7	C7	843	complement component 7; Constituent of the membrane attack complex (MAC) that plays a key role in the innate and adaptive immune response by forming pores in the plasma membrane of target cells. C7 serves as a membrane anchor	3	9606.ENSP00000322061
341	K7ERI9;K7EJI9;A0A024R0T8;K7ELM9;K7EPF9;P02654;K7EKP1	APOC1	7	2	20.8	13	0	18.176	12321	771.94	12501	5727.2	5990.4	9162.6	48320000	APOC1	0.2701502	0.267284828	0.476104168	0.914921054	0.614304381	0.9919411	FALSE	FALSE	FALSE	FALSE	FALSE	FALSE	0.337846399	0.840388845	35.44312214	23.74450084	0.008338227	0.119269064	0.402011998	APOC1	APOC1	83	apolipoprotein C-I; Appears to modulate the interaction of APOE with beta- migrating VLDL and inhibit binding of beta-VLDL to the LDL receptor-related protein. Binds free fatty acids and reduces their intracellular esterification	3	9606.ENSP00000252491
3512	P01591;C9JA05;D6RHJ6;D6RD17	IGJ;JCHAIN	4	3	20.8	6	0	19.67	1675	209.72	1718.3	3426.5	4916.8	7474.5	8447000	IGJ	0.355911311	0.703717345	0.634196531	1.235080495	1.137662879	1.825797293	FALSE	FALSE	FALSE	FALSE	FALSE	FALSE	0.564608396	1.399513556	32.59768899	26.60724591	0.009688784	0.122899699	0.403431888	JCHAIN	IGJ	159	immunoglobulin J polypeptide, linker protein for immunoglobulin alpha and mu polypeptides; Serves to link two monomer units of either IgM or IgA. In the case of IgM, the J chain-joined dimer is a nucleating unit for the IgM pentamer, and in the case of IgA it induces larger polymers. It also help to bind these immunoglobulins to secretory component	3	9606.ENSP00000254801
290	A0A024RC61;Q59E93;P15144;B4DP96;B4DPH5;B4DP01;B4DV63	ANPEP	8	5	4.7	8	0	33.287	5800.3	1068.4	4841.6	10244	11366	9006.4	3886100	ANPEP	0.383039488	1.114187799	0.555366771	2.17107312	1.546318849	1.293546357	FALSE	FALSE	FALSE	FALSE	FALSE	FALSE	0.684198019	1.670312776	55.86403078	27.04358719	0.017557252	0.138844412	0.409622694	ANPEP	ANPEP	967	alanyl (membrane) aminopeptidase; Broad specificity aminopeptidase. Plays a role in the final digestion of peptides generated from hydrolysis of proteins by gastric and pancreatic proteases. May play a critical role in the pathogenesis of cholesterol gallstone disease. May be involved in the metabolism of regulatory peptides of diverse cell types, responsible for the processing of peptide hormone…	3	9606.ENSP00000300060
2052	R4SBI6;Q6FGZ3;P07099	EPHX1	5	3	5.5	4	0	22.279	3443.2	349.03	2895.5	4096.8	8737.8	5959	3347800	EPHX1	0.509902473	0.816242217	0.744811427	1.485084845	2.033270318	1.463881001	FALSE	FALSE	FALSE	FALSE	FALSE	FALSE	0.690318705	1.660745388	23.21754888	19.43646573	0.004815032	0.107090181	0.415667995	EPHX1	EPHX1	455	epoxide hydrolase 1, microsomal (xenobiotic)	1	9606.ENSP00000272167
283298	Q6UWY5;Q5HYE3	OLFML1;DKFZp686H1812	4	4	8.5	6	0	31.424	0	0	0	10927	29229	9943.9	2327300	OLFML1	0.95166416	0.797652494	0.948806475	1.942140693	3.334880065	1.197739517	TRUE	TRUE	TRUE	FALSE	FALSE	FALSE	0.899374376	2.158253425	9.796289909	50.2645716	0.025425719	0.151848551	0.416713981	OLFML1	OLFML1	402	olfactomedin-like 1	2	9606.ENSP00000332511
2038	F5H563;B7Z4Q8;B7Z4C3;P16452-3;P16452;P16452-2;Q4VB96;H3BTE6	EPB42	9	2	4.2	2	0	11.507	0	0	0	2341.3	4116.3	1476	601870	EPB42	0.947674971	0.902998449	0.944599175	2.624134889	2.96157426	1.121092206	TRUE	TRUE	TRUE	FALSE	FALSE	FALSE	0.931757532	2.235600451	2.678114349	43.82840172	0.026306518	0.153161434	0.416781778	EPB42	EPB42	721	erythrocyte membrane protein band 4.2; Probably plays an important role in the regulation of erythrocyte shape and mechanical properties	4	9606.ENSP00000300215
4811	P14543;P14543-2	NID1	3	6	4.4	10	0	43.655	16947	403.83	3793.1	6610.1	14308	8651.9	4011500	NID1	1.575218464	0.592758746	0.612407006	2.029749523	2.820329613	1.800411569	FALSE	FALSE	FALSE	FALSE	FALSE	FALSE	0.926794739	2.216830235	60.59997144	24.13703949	0.018085731	0.140400885	0.41807204	NID1	NID1	1247	nidogen 1; Sulfated glycoprotein widely distributed in basement membranes and tightly associated with laminin. Also binds to collagen IV and perlecan. It probably has a role in cell- extracellular matrix interactions	2	9606.ENSP00000264187
11034	F6RFD5;V9HWA6;P60981;P60981-2	DSTN;HEL32	4	2	20	3	0	44.108	3981.2	83.595	2765.7	1292.3	1533.8	3253.2	5070300	DSTN	0.568154947	0.188392898	0.685576244	0.961117574	0.73226525	1.639644977	FALSE	FALSE	FALSE	FALSE	FALSE	FALSE	0.48070803	1.111009267	54.06009208	42.47446619	0.044392249	0.185680592	0.432676886	DSTN;HEL32	DSTN	165	destrin (actin depolymerizing factor); Actin-depolymerizing protein. Severs actin filaments (F- actin) and binds to actin monomers (G-actin). Acts in a pH- independent manner	2	9606.ENSP00000246069
25824	P30044-4;P30044-3;P30044;V9HW35;P30044-2	PRDX5;HEL-S-55	5	2	16	4	0	18.825	7824.6	300.83	6417.4	1412	2320.6	4452.9	1570400	PRDX5	0.755075846	0.458438417	1.075685801	1.257251575	1.32639934	2.686929795	FALSE	FALSE	FALSE	FALSE	FALSE	FALSE	0.763066688	1.756860236	40.45534605	45.88899756	0.03123899	0.161164423	0.434335454	HEL-S-55;PRDX5	PRDX5	214	peroxiredoxin 5; Reduces hydrogen peroxide and alkyl hydroperoxides with reducing equivalents provided through the thioredoxin system. Involved in intracellular redox signaling	1	9606.ENSP00000265462
1462	E9PF17;A0A024RAP3;A0A024RAL1;A0A024RAQ9;Q59FG9;P13611-4;P13611-3;P13611-2;P13611-5;P13611;Q86W61;D6RGZ6	VCAN;CSPG2	14	3	2.1	3	0	19.426	5854.8	108.91	5148.5	553.62	528.6	476.59	367720	VCAN	0.678661102	0.199360943	1.036619811	1.98059293	1.213939742	1.155458267	FALSE	FALSE	FALSE	FALSE	FALSE	FALSE	0.638213952	1.44999698	65.82312215	31.75447953	0.044803288	0.186725757	0.44014847	CSPG2;VCAN	VCAN	3396	versican; May play a role in intercellular signaling and in connecting cells with the extracellular matrix. May take part in the regulation of cell motility, growth and differentiation. Binds hyaluronic acid	2	9606.ENSP00000265077
30846	B3KUH4;Q8NCJ3;B4DLA1;A0A024R0S6;Q9NZN4;Q9NZN4-2	EHD2	6	2	5	8	0	13.86	18626	1848.6	8060.5	3781.7	12512	6288.4	17879000	EHD2	0.828328732	1.298247524	0.622648581	1.458049756	3.096695651	1.643052026	FALSE	FALSE	FALSE	FALSE	FALSE	FALSE	0.916408279	2.065932478	37.78935325	43.44028393	0.027657076	0.154209861	0.443580944	EHD2	EHD2	543	EH-domain containing 2; Plays a role in membrane reorganization in response to nucleotide hydrolysis. Binds to liposomes and deforms them into tubules. Plays a role in membrane trafficking between the plasma membrane and endosomes. Important for the internalization of GLUT4. Required for normal fusion of myoblasts to skeletal muscle myotubes. Binds ATP; does not bind GTP (By similarity)	1	9606.ENSP00000263277
528	A0A024R9I0;P21283	ATP6V1C1	4	3	7.6	3	0	27.26	6036.6	163.08	4946.9	533.46	791.77	718.25	849280	ATP6V1C1	0.756589322	0.322775036	1.076958164	1.686823797	1.60713892	1.539109003	FALSE	FALSE	FALSE	FALSE	FALSE	FALSE	0.718774174	1.611023907	52.66062142	4.5892547	0.021785085	0.143754955	0.446159843	ATP6V1C1	ATP6V1C1	382	ATPase, H+ transporting, lysosomal 42kDa, V1 subunit C1; Subunit of the peripheral V1 complex of vacuolar ATPase. Subunit C is necessary for the assembly of the catalytic sector of the enzyme and is likely to have a specific function in its catalytic activity. V-ATPase is responsible for acidifying a variety of intracellular compartments in eukaryotic cells	1	9606.ENSP00000379203
3075	A0A024R984;A8K5T0;A0A024R962;P08603;A0A0D9SG88;P08603-2	hCG_40889;CFH	8	10	9.3	18	0	85.327	13302	911.16	12715	7873.8	8829.7	17119	5932900	hCG_40889	0.52583517	0.568798916	0.873065736	1.358473024	0.977910491	2.001570617	FALSE	FALSE	FALSE	FALSE	FALSE	FALSE	0.655899941	1.445984711	28.86019048	35.7825779	0.020199648	0.142704964	0.453600882	CFH	CFH	1231	complement factor H	3	9606.ENSP00000356399
2	P01023	A2M	7	19	12.2	58	0	182.06	90708	9976.8	77031	40747	37232	58398	34892000	A2M	0.542279875	0.941890875	0.799910367	1.964284579	1.15215697	1.907799044	FALSE	FALSE	FALSE	FALSE	FALSE	FALSE	0.761360372	1.674746864	26.60703931	27.07612209	0.016147974	0.135088621	0.454612209	A2M	A2M	1474	alpha-2-macroglobulin; Is able to inhibit all four classes of proteinases by a unique 'trapping' mechanism. This protein has a peptide stretch, called the 'bait region' which contains specific cleavage sites for different proteinases. When a proteinase cleaves the bait region, a conformational change is induced in the protein which traps the proteinase. The entrapped enzyme remains active against…	3	9606.ENSP00000323929
335	F8W696;A0A024R3E3;P02647	APOA1	6	9	30.6	150	0	78.944	185710	19782	177170	37039	71171	102260	391110000	APOA1	0.492702328	0.828802304	0.816464682	1.138093087	1.40380931	2.129365466	FALSE	FALSE	FALSE	FALSE	FALSE	FALSE	0.712656438	1.557089288	26.74299951	32.95280305	0.01890781	0.140400885	0.457685018	APOA1	APOA1	267	apolipoprotein A-I; Participates in the reverse transport of cholesterol from tissues to the liver for excretion by promoting cholesterol efflux from tissues and by acting as a cofactor for the lecithin cholesterol acyltransferase (LCAT). As part of the SPAP complex, activates spermatozoa motility	3	9606.ENSP00000236850
7419	Q9Y277;Q9Y277-2;E5RHE1;E5RFP6;E5RJN6;E5RHZ6	VDAC3	8	3	9.9	5	0	20.111	20843	1676.1	14504	783.33	961.92	986.95	21609000	VDAC3	0.683506073	0.867987564	0.826166981	1.960557799	1.54546923	1.674001826	FALSE	FALSE	FALSE	FALSE	FALSE	FALSE	0.792553539	1.726676285	12.20424047	12.30678981	0.003112155	0.093546423	0.459005284	VDAC3	VDAC3	284	voltage-dependent anion channel 3; Forms a channel through the mitochondrial outer membrane that allows diffusion of small hydrophilic molecules (By similarity)	1	9606.ENSP00000428845
7450	L8E853;P04275	VWF	5	8	2.7	10	0	51.88	6984.2	567.08	6855.2	9267.7	16865	6658.8	1063800	VWF	0.686837967	0.88067037	1.170996643	2.233833189	2.609465956	1.087678711	FALSE	FALSE	FALSE	FALSE	FALSE	FALSE	0.912834994	1.976992619	26.69449455	40.09820499	0.037815619	0.173176849	0.461729085	VWF	VWF	2813	von Willebrand factor; Important in the maintenance of hemostasis, it promotes adhesion of platelets to the sites of vascular injury by forming a molecular bridge between sub-endothelial collagen matrix and platelet-surface receptor complex GPIb-IX-V. Also acts as a chaperone for coagulation factor VIII, delivering it to the site of injury, stabilizing its heterodimeric structure and protecting i…	3	9606.ENSP00000261405
6284	Q99584	S100A13	1	2	15.3	5	0	13.792	15940	1197.1	12018	5358.4	6307	5431	15734000	S100A13	0.626273666	0.742741502	0.820173866	1.93318693	1.460656409	1.327835906	FALSE	FALSE	FALSE	FALSE	FALSE	FALSE	0.729729678	1.573893082	13.37519662	20.21520028	0.005813271	0.114158346	0.463646284	S100A13	S100A13	98	S100 calcium binding protein A13; Plays a role in the export of proteins that lack a signal peptide and are secreted by an alternative pathway. Binds two calcium ions per subunit. Binds one copper ion. Binding of one copper ion does not interfere with calcium binding. Required for the copper-dependent stress-induced export of IL1A and FGF1. The calcium-free protein binds to lipid vesicles contain…	2	9606.ENSP00000344822
922	O43866	CD5L	1	3	9.2	4	0	19.472	0	0	0	5009.4	3156.4	4825.6	4164900	CD5L	0.991572454	0.814677688	0.990952402	2.865381278	1.15897818	1.870569775	TRUE	TRUE	TRUE	FALSE	FALSE	FALSE	0.932400848	1.964976411	10.93432279	43.61934693	0.035408103	0.170507852	0.474509945	CD5L	CD5L	347	CD5 molecule-like; May play a role in the regulation of the immune system. Seems to play a role as an inhibitor of apoptosis	3	9606.ENSP00000357156
89932	O95428-6;O95428-5;O95428;O95428-4;B9EGP7;B5MDP7;G3V5P6	PAPLN	11	5	3.8	9	0	32.872	7972.9	910.27	5695.8	2860	7653.8	2955.4	1419600	PAPLN	0.645699754	1.164168813	0.801247944	1.587486591	2.72714142	1.111696368	FALSE	FALSE	FALSE	FALSE	FALSE	FALSE	0.870372171	1.808774793	30.56815182	45.89547531	0.045214328	0.186730964	0.481194328	PAPLN	PAPLN	1251	papilin, proteoglycan-like sulfated glycoprotein	2	9606.ENSP00000345395
2549	Q13480;Q13480-2;B7Z3B9	GAB1	4	2	5.2	2	0	16.813	3708.7	63.018	942.15	0	509	536.1	398910	GAB1	1.207934063	0.32412876	0.533015048	1.05927034	1.508115568	1.676880119	FALSE	FALSE	FALSE	TRUE	FALSE	FALSE	0.68835929	1.414755342	67.10555155	22.56319243	0.041045214	0.180134847	0.486557124	GAB1	GAB1	724	GRB2-associated binding protein 1; Adapter protein that plays a role in intracellular signaling cascades triggered by activated receptor-type kinases. Plays a role in FGFR1 signaling. Probably involved in signaling by the epidermal growth factor receptor (EGFR) and the insulin receptor (INSR)	3	9606.ENSP00000262995
54927	A4D1N4;C9JRZ6;F8WAR4;Q9NX63;B7Z1X9	CHCHD3	6	6	21.1	14	0	43.376	45470	2685.4	25326	10653	17512	14476	46198000	CHCHD3	0.846811818	0.789773156	0.819268868	1.694689645	1.78830057	1.560603975	FALSE	FALSE	FALSE	FALSE	FALSE	FALSE	0.818617947	1.681198063	3.484519471	6.807424221	0.001585437	0.07710493	0.486925345	CHCHD3	CHCHD3	227	coiled-coil-helix-coiled-coil-helix domain containing 3; Required for maintenance of mitochondrial crista integrity and mitochondrial function. May act as a scaffolding protein that stabilizes protein complexes involved in crista architecture and protein import. Has also been shown to function as a transcription factor which binds to the BAG1 promoter and represses BAG1 transcription	1	9606.ENSP00000262570
5694	Q6IAT9;P28072	PSMB6	4	3	12.6	5	0	19.349	6766.6	513.06	4151.5	3948.5	3671.1	3746.6	2782900	PSMB6	0.823762106	0.986349639	0.877878153	2.42907438	1.449744278	1.561967111	FALSE	FALSE	FALSE	FALSE	FALSE	FALSE	0.895996633	1.813595256	9.240463123	29.55267222	0.013153259	0.131962038	0.494044429	PSMB6	PSMB6	239	proteasome (prosome, macropain) subunit, beta type, 6; The proteasome is a multicatalytic proteinase complex which is characterized by its ability to cleave peptides with Arg, Phe, Tyr, Leu, and Glu adjacent to the leaving group at neutral or slightly basic pH. The proteasome has an ATP-dependent proteolytic activity. This unit is responsible of the peptidyl glutamyl-like activity. May catalyze b…	1	9606.ENSP00000270586
7296	E9PIR7;B2R5P6;F8W809;B7Z2S5;A0A087WSW9;A0A182DWI3;Q6ZR44;A0A024RBK9;A0A140VKC9;A0A087WSY9;Q16881-5;Q16881-2;Q16881-4;Q16881-3;Q16881-6;Q16881;E2QRB9;Q16881-7	TXNRD1	24	3	5.4	3	0	17.547	10817	763.95	4315.7	1942.1	1358.4	2357	783110	TXNRD1	0.960648726	1.071406173	0.665743481	2.400669524	1.077891337	1.974450539	FALSE	FALSE	FALSE	FALSE	FALSE	FALSE	0.899266127	1.817670466	23.31698158	37.1454485	0.040399295	0.179338039	0.494735511	TXNRD1	TXNRD1	649	thioredoxin reductase 1	1	9606.ENSP00000434516
2243	P02671-2;P02671;A0A0S2Z3E8	FGA	9	14	26.6	160	0	323.31	268520	23491	208400	37753	71771	78764	200960000	FGA	0.538900868	0.744500814	0.726487009	1.095694498	1.337129676	1.549143545	FALSE	FALSE	FALSE	FALSE	FALSE	FALSE	0.669962897	1.327322573	16.99494887	17.09332394	0.009806224	0.122899699	0.504747611	FGA	FGA	866	fibrinogen alpha chain; Fibrinogen has a double function: yielding monomers that polymerize into fibrin and acting as a cofactor in platelet aggregation	3	9606.ENSP00000306361
7448	D9ZGG2;P04004;J7HH10	VTN	6	4	8.2	10	0	34.964	0	0	0	15576	27402	13019	1933000	VTN	0.928376199	1.08485356	0.924259811	2.113220814	2.386479568	1.196995323	TRUE	TRUE	TRUE	FALSE	FALSE	FALSE	0.97916319	1.898898568	9.350196569	32.81017115	0.03153259	0.161243013	0.515647969	VTN	VTN	478	vitronectin; Vitronectin is a cell adhesion and spreading factor found in serum and tissues. Vitronectin interact with glycosaminoglycans and proteoglycans. Is recognized by certain members of the integrin family and serves as a cell-to-substrate adhesion molecule. Inhibitor of the membrane-damaging effect of the terminal cytolytic complement pathway	2	9606.ENSP00000226218
3700	H7C0L5;B7Z544;B2RMS9;B7ZKJ8;Q14624-4;Q14624-3;Q14624-2;Q14624;B7Z8Q7;Q68DH2;B7Z551;Q59FS1	ITIH4;DKFZp686G21125	12	5	6.1	13	0	45.62	20591	2379.5	15776	5541.7	9568	7896.6	19705000	ITIH4	0.706885763	1.289997691	0.940733452	1.800819616	1.99588211	1.73897455	FALSE	FALSE	FALSE	FALSE	FALSE	FALSE	0.979205635	1.845225425	29.96852735	7.266691515	0.017146213	0.138844412	0.530669924	ITIH4	ITIH4	930	inter-alpha-trypsin inhibitor heavy chain family, member 4; Type II acute-phase protein (APP) involved in inflammatory responses to trauma. May also play a role in liver development or regeneration	3	9606.ENSP00000266041
10211	Q5ST80;Q53HQ0;O75955-2;O75955;A0A140T907;A0A140T9W4;A0A140T9X0;A2VCL5;A2AB09;A0A140T9R1;Q6IB58	FLOT1	16	3	7	5	0	23.872	8646	473.96	3254.6	4480.7	5486.7	3605.3	3089200	FLOT1	1.333392858	1.154292866	0.871843245	2.70926692	2.129627563	1.477315386	FALSE	FALSE	FALSE	FALSE	FALSE	FALSE	1.11984299	2.10540329	20.77927989	29.27386472	0.031767469	0.161430988	0.531890016	FLOT1	PREPL	727	prolyl endopeptidase-like	3	9606.ENSP00000260648
4430	E9PDF6;B0I1S9;O43795-2;O43795;H7C2Y7;B3KQI2	MYO1B	6	3	2.3	3	0	17.543	0	0	0	1411.1	1452.1	2650.5	209550	MYO1B	0.95468545	0.98073394	0.951993635	1.838727727	1.214626288	2.34052523	TRUE	TRUE	TRUE	FALSE	FALSE	FALSE	0.962471008	1.797959748	1.649226385	31.37197701	0.029183793	0.155728657	0.535312878	MYO1B	MYO1B	1136	myosin IB; Motor protein that may participate in process critical to neuronal development and function such as cell migration, neurite outgrowth and vesicular transport (By similarity)	2	9606.ENSP00000306382
471	B4DP06;V9HWH7;B2R7P8;P31939-2;P31939;C9JLK0	HEL-S-70p;ATIC	7	3	4.9	4	0	20.486	12398	570.15	9690.8	2387.7	2962.2	2893	926970	HEL-S-70p	0.738150191	0.536060319	1.0021913	1.609400063	1.281696356	1.32147385	FALSE	FALSE	FALSE	FALSE	FALSE	FALSE	0.758800603	1.40419009	30.80527604	12.73520496	0.021374046	0.143754955	0.540383107	ATIC	ATIC	592	5-aminoimidazole-4-carboxamide ribonucleotide formyltransferase/IMP cyclohydrolase; Bifunctional enzyme that catalyzes 2 steps in purine biosynthesis	1	9606.ENSP00000236959
5836	E9PK47;B2R825;P06737-2;P06737	PYGL	10	3	4.2	3	0	24.501	9145.4	351.82	5044	4193.7	5229.9	3916.3	2054500	PYGL	0.899803262	0.546634213	0.862020967	1.733490672	1.387727044	1.097048903	FALSE	FALSE	FALSE	FALSE	FALSE	FALSE	0.769486147	1.406088873	25.20094781	22.6598729	0.030299472	0.15884806	0.547252853	PYGL	PYGL	847	phosphorylase, glycogen, liver; Phosphorylase is an important allosteric enzyme in carbohydrate metabolism. Enzymes from different sources differ in their regulatory mechanisms and in their natural substrates. However, all known phosphorylases share catalytic and structural properties (By similarity)	1	9606.ENSP00000216392
1272	A0A024R104;Q12860-2;Q12860	CNTN1	3	5	4.8	6	0	34.913	9337.4	398.5	7136.9	8359.8	9465.3	8052.2	1721600	CNTN1	1.21441477	0.818466352	1.612310127	2.7872559	2.025824676	1.819371531	FALSE	FALSE	FALSE	FALSE	FALSE	FALSE	1.21506375	2.210817369	32.66678686	23.05804585	0.03728714	0.173176849	0.549599332	CNTN1	CNTN1	1018	contactin 1; Contactins mediate cell surface interactions during nervous system development. Involved in the formation of paranodal axo-glial junctions in myelinated peripheral nerves and in the signaling between axons and myelinating glial cells via its association with CNTNAP1. Participates in oligodendrocytes generation by acting as a ligand of NOTCH1. Its association with NOTCH1 promotes NOTC…	4	9606.ENSP00000325660
9973	J3KNF4;O14618;E9PP76	CCS	3	2	7.1	2	0	11.267	0	0	0	3098.8	4400.6	3405	598220	CCS	0.9866507	0.982238563	0.985749288	2.021744299	1.843024429	1.505482395	TRUE	TRUE	TRUE	FALSE	FALSE	FALSE	0.984879517	1.790083707	0.236690733	14.64573915	0.008162067	0.119269064	0.550186292	CCS	CCS	274	copper chaperone for superoxide dismutase; Destroys radicals which are normally produced within the cells and which are toxic to biological systems (By similarity)	1	9606.ENSP00000436318
2317	O75369-8;O75369-6;O75369-3;O75369-2;O75369-9;O75369;A0A024R321;Q68CT4;E7EN95;O75369-7;O75369-5;O75369-4	FLNB;DKFZp686A1668	14	25	10.4	54	0	224.98	178930	7818.2	82111	25043	49912	44206	6098100	FLNB	1.168144025	0.806030422	0.9311346	1.517179944	1.941074613	1.814921494	FALSE	FALSE	FALSE	FALSE	FALSE	FALSE	0.968436349	1.75772535	18.99103617	12.38296405	0.013505578	0.133741584	0.550959994	FLNB	FLNB	2633	filamin B, beta	2	9606.ENSP00000420213
8668	Q5U0F4;Q53HU7;Q13347;Q9P1D9	EIF3I	4	2	6.5	3	0	14.966	8079.3	228.22	3122	1629.6	2450.8	2387.9	1280100	EIF3I	0.970298434	0.432829372	0.651271972	1.257931194	1.214423772	1.24915949	FALSE	FALSE	FALSE	FALSE	FALSE	FALSE	0.684799926	1.240504819	39.47118048	1.854787244	0.03129771	0.161164423	0.552033266	EIF3I;EIF3S2	EIF3I	325	eukaryotic translation initiation factor 3, subunit I; Component of the eukaryotic translation initiation factor 3 (eIF-3) complex, which is required for several steps in the initiation of protein synthesis. The eIF-3 complex associates with the 40S ribosome and facilitates the recruitment of eIF-1, eIF-1A, eIF-2:GTP:methionyl-tRNAi and eIF-5 to form the 43S preinitiation complex (43S PIC). The e…	1	9606.ENSP00000362688
5176	I3L4N7;A0A140VKF3;P36955;I3L4F9;I3L107	SERPINF1	5	2	13.8	3	0	13.973	0	0	0	1756.9	4796.1	2878.8	1597200	SERPINF1	0.973945141	0.964602744	0.972324369	1.334889935	2.339231281	1.48229893	TRUE	TRUE	TRUE	FALSE	FALSE	FALSE	0.970290751	1.718806715	0.51450284	31.55299958	0.033411627	0.165432524	0.564514173	SERPINF1	SERPINF1	418	serpin peptidase inhibitor, clade F (alpha-2 antiplasmin, pigment epithelium derived factor), member 1; Neurotrophic protein; induces extensive neuronal differentiation in retinoblastoma cells. Potent inhibitor of angiogenesis. As it does not undergo the S (stressed) to R (relaxed) conformational transition characteristic of active serpins, it exhibits no serine protease inhibitory activity	2	9606.ENSP00000254722
7045	Q53GU8;A0A0S2Z4Q2;Q15582;H0Y8L3;A0A0S2Z4K6;H0Y9D7;S4R3C6;Q59F63	TGFBI	9	6	7.3	19	0	38.875	18048	710.81	7721.9	14662	27568	17688	35485000	TGFBI	0.75270775	0.468147019	0.55939602	1.03771841	1.252501007	0.848380975	FALSE	FALSE	FALSE	FALSE	FALSE	FALSE	0.59341693	1.046200131	24.48512824	19.32646321	0.028361715	0.155001448	0.567211676	TGFBI	TGFBI	683	transforming growth factor, beta-induced, 68kDa	2	9606.ENSP00000416330
8760	B3KNK4;B3KM95;O95674;B4E0L5;B4E3K6	CDS2	5	2	4.9	2	0	12.686	0	0	0	555.78	652.69	881.37	529850	CDS2	1.028694663	0.837640949	1.030244526	1.78382933	1.344757151	1.917054834	TRUE	TRUE	TRUE	FALSE	FALSE	FALSE	0.965526713	1.681880438	11.4709443	17.80507563	0.019436289	0.141170056	0.574075714	CDS2	CDS2	445	CDP-diacylglycerol synthase (phosphatidate cytidylyltransferase) 2	1	9606.ENSP00000419879
493	A8K8U3;A7E2D8;A0A024R968;P23634-5;P23634-4;P23634-3;P23634-2;P23634-7;P23634-6;P23634-8;P23634;Q59H63;E7ERY9;Q68DH9;A0A024RBC7;P20020-5;P20020-2;P20020-6;P20020;P20020-4;P20020-1	ATP2B4;ATP2B1;DKFZp686M088	47	3	2.6	4	0	18.261	10760	452.5	7041.7	386.05	849.55	714.59	1239100	ATP2B4	0.811779983	0.539108374	0.922787024	1.077901786	1.522688601	1.352130018	FALSE	FALSE	FALSE	FALSE	FALSE	FALSE	0.757891794	1.317573468	26.05045235	17.03115343	0.033822666	0.166755093	0.575217862	ATP2B1;ATP2B4	ATP2B4	1205	ATPase, Ca++ transporting, plasma membrane 4; This magnesium-dependent enzyme catalyzes the hydrolysis of ATP coupled with the transport of calcium out of the cell	4	9606.ENSP00000350310
1329	Q6FHJ9;P10606;Q6FHM4	COX5B	3	2	11.6	10	0	13.267	29575	2208.3	24119	762.82	870.5	1045	12144000	COX5B	0.874054337	1.030630946	1.23814318	2.030549576	1.487465218	1.885096999	FALSE	FALSE	FALSE	FALSE	FALSE	FALSE	1.047609488	1.801037264	17.43371723	15.60939831	0.021432766	0.143754955	0.581670079	COX5B	COX5B	129	cytochrome c oxidase subunit Vb; This protein is one of the nuclear-coded polypeptide chains of cytochrome c oxidase, the terminal oxidase in mitochondrial electron transport	1	9606.ENSP00000258424
8542	B4DNT5;U5LKT7;U5LKR8;U5LKQ0;U5LKP5;U5LKN4;U5LKN0;U5LKM6;U5LKJ0;U5LKH9;U5LKG0;U5LKC6;U5LIJ1;U5LII8;U5LIH6;U5LIG7;U5LIC5;U5LIA9;U5LI90;U5LHF6;U5LH96;U5LH46;U5LGY0;U5LGW0;U5LGU2;B4E1N5;A0A1P8SD62;Q2KHQ6;A0A024R1Q4;B2R9E5;A0A024R1G8;Q29RW7;Q1WWL5;A5PL32;O14791-3;O14791;O14791-2;A0A2L0PUK1;A0A2L0PUG8;A0A2L0PUI9;A0A2L0PUI7;A0A2L0PUL2;A0A2L0PUV4;A0A2L0PUR3;A0A2L0PUI6;A0A2L0PUR8;A0A2L0PUI5;A0A2L0PUT9;A0A…	APOL1	141	2	5.8	2	0	12.018	4010.3	511.47	3111.5	402.67	526.31	629.36	2237500	APOL1	0.809615715	1.630623362	1.09111309	2.063851408	1.731638729	2.186020215	FALSE	FALSE	FALSE	FALSE	FALSE	FALSE	1.177117389	1.993836784	35.44303399	11.79348641	0.042630652	0.183615283	0.590378008	APOL1	APOL1	414	apolipoprotein L, 1	3	9606.ENSP00000317674
10096	B4E1U3;B4DTI0;B4DT29;B4DXW1;Q59FV6;A0A024RAI1;P61158;B3KM55;Q59GD5;B7Z9W3;Q9P1U1-2;Q9P1U1	ACTR3;ACTR3B	12	2	12.8	7	0	14.006	33344	1398.4	18211	4970.9	7410.1	5578.9	12995000	ACTR3	1.050568551	0.695776155	0.996640167	1.701963029	1.628642193	1.29446275	FALSE	FALSE	FALSE	FALSE	FALSE	FALSE	0.914328291	1.541689324	20.90963976	14.08976753	0.028948914	0.155595734	0.593069094	ACTR3;ACTR3B	ACTR3	418	ARP3 actin-related protein 3 homolog (yeast); Functions as ATP-binding component of the Arp2/3 complex which is involved in regulation of actin polymerization and together with an activating nucleation-promoting factor (NPF) mediates the formation of branched actin networks. Seems to contact the pointed end of the daughter actin filament. Plays a role in ciliogenesis	2	9606.ENSP00000263238
387763	A0A087WW59;Q7Z7L8	C11orf96	2	2	13.1	2	0	11.747	4624.7	294.59	2240.3	841.64	1749.7	1516.3	2269100	C11orf96	0.978340185	0.984137441	0.823209548	1.320344849	1.762021151	1.612025948	FALSE	FALSE	FALSE	FALSE	FALSE	FALSE	0.928562391	1.564797316	9.830709535	14.35290345	0.017381092	0.138844412	0.593407454	C11orf96	C11orf96	435	chromosome 11 open reading frame 96	1	9606.ENSP00000340667
23576	B1AKK2;O94760;B4E3V1;B4DYP1;B4DGT0;O94760-2	DDAH1	6	3	13	7	0	26.152	49977	2575.6	23705	2799	4344.4	5137.7	11485000	DDAH1	1.193711939	0.971491932	0.983483793	1.615269994	1.609379813	2.009263309	FALSE	FALSE	FALSE	FALSE	FALSE	FALSE	1.049562555	1.744637705	11.9079075	13.13690616	0.018027011	0.140400885	0.601593415	DDAH1	DDAH1	285	dimethylarginine dimethylaminohydrolase 1; Hydrolyzes N(G),N(G)-dimethyl-L-arginine (ADMA) and N(G)-monomethyl-L-arginine (MMA) which act as inhibitors of NOS. Has therefore a role in the regulation of nitric oxide generation	1	9606.ENSP00000284031
514	P56381;Q5VTU8	ATP5E;ATP5EP2	2	2	29.4	2	0	11.461	4230.9	358.69	3905.7	941.56	1973.1	1760.3	199600000	ATP5E	0.472165104	0.63213789	0.757108115	0.8450124	1.136712658	1.070601028	FALSE	FALSE	FALSE	FALSE	FALSE	FALSE	0.620470369	1.017442029	23.01953071	15.03214428	0.039166177	0.17862146	0.609833634	ATP5EP2;ATP5F1E	ATP5E	51	ATP synthase, H+ transporting, mitochondrial F1 complex, epsilon subunit; Mitochondrial membrane ATP synthase (F(1)F(0) ATP synthase or Complex V) produces ATP from ADP in the presence of a proton gradient across the membrane which is generated by electron transport complexes of the respiratory chain. F-type ATPases consist of two structural domains, F(1) - containing the extramembraneous catalyt…	1	9606.ENSP00000243997
5493	K7EKI8;O60437;K7EQ71	PPL	3	13	6.5	14	0	90.603	0	0	0	11549	19597	14865	2030200	PPL	0.976754199	0.991124652	0.9752916	1.620990898	1.765681249	1.413927019	TRUE	TRUE	TRUE	FALSE	FALSE	FALSE	0.981056817	1.600199722	0.891856129	11.04839537	0.011978861	0.130648906	0.613083982	PPL	PPL	1756	periplakin; Component of the cornified envelope of keratinocytes. May link the cornified envelope to desmosomes and intermediate filaments. May act as a localization signal in PKB/AKT-mediated signaling	2	9606.ENSP00000340510
3818	E9PBC5;B4DMX2;H0YAC1;P03952;C9JCT1;C9J075;A8K9A9	KLKB1	7	2	3.5	2	0	12.605	0	0	0	2764	3602.9	4248.9	546410	KLKB1	0.983357372	0.917495738	0.982268532	1.601549755	1.340112081	1.668417712	TRUE	TRUE	TRUE	FALSE	FALSE	FALSE	0.961040548	1.536693183	3.92437562	11.29022972	0.016676453	0.136067524	0.625395205	KLKB1	KLKB1	638	kallikrein B, plasma (Fletcher factor) 1; The enzyme cleaves Lys-Arg and Arg-Ser bonds. It activates, in a reciprocal reaction, factor XII after its binding to a negatively charged surface. It also releases bradykinin from HMW kininogen and may also play a role in the renin-angiotensin system by converting prorenin into renin	3	9606.ENSP00000264690
51691	F2Z2Y6;A4D0W0;O95777;C9JNV3	LSM8	4	2	29.9	1	0	12.477	0	0	0	846.91	1329.8	971.43	1671600	LSM8	0.936146032	0.799907077	0.932445675	1.515658446	1.527695957	1.17815242	TRUE	TRUE	TRUE	FALSE	FALSE	FALSE	0.889499595	1.407168941	8.725293798	14.10103806	0.026247798	0.153161434	0.632119974	LSM8	NAA38	96	N(alpha)-acetyltransferase 38, NatC auxiliary subunit; Binds specifically to the 3'-terminal U-tract of U6 snRNA and is probably a component of the spliceosome	1	9606.ENSP00000249299
23382	Q96HN2-2;Q96HN2;O43210;Q6ZMM9;Q2NKW8;H0Y8B3;Q6ZNS6;A0A024R0A8;V5YQL4;O43865-2;Q96HN2-4;Q96HN2-3;O43865	AHCYL2;AHCYL1;FGFR2-AHCYL1	13	2	3.1	1	0	12.947	0	0	0	1408.1	2708.4	2089	411890	AHCYL2	0.96850014	0.838095546	0.996334313	1.364324925	1.684548959	1.371666842	TRUE	TRUE	TRUE	FALSE	FALSE	FALSE	0.93431	1.473513575	9.041796208	12.40564525	0.021961245	0.143754955	0.634069489	AHCYL1;AHCYL2	AHCYL2	611	adenosylhomocysteinase-like 2	1	9606.ENSP00000315931
7430	V9HW42;Q6NUR7;E7EQR4;B2R6J2;P15311;B7Z5V2;B7Z437;J7M2B1	HEL-S-105;EZR;EZR-ROS1	14	5	9.7	12	0	30.468	22791	998.12	9736.4	9665.3	13247	12293	4915000	HEL-S-105	1.074223537	0.742925847	0.797127118	1.432099796	1.259975203	1.234359635	FALSE	FALSE	FALSE	FALSE	FALSE	FALSE	0.8714255	1.308811545	20.39266205	8.216324127	0.047504404	0.189138534	0.665814344	EZR;EZR-ROS1	EZR	586	ezrin; Probably involved in connections of major cytoskeletal structures to the plasma membrane. In epithelial cells, required for the formation of microvilli and membrane ruffles on the apical pole. Along with PLEKHG6, required for normal macropinocytosis	2	9606.ENSP00000338934
1915	Q6IPT9;Q6IPS9;Q6IPN6;Q53HR5;Q53HM9;Q53GA1;Q53G85;A8K9C4;Q5VTE0;P68104;Q504Z0;B4E2C5;Q8IUB0;Q53HR1;Q96RE1;Q53G89;A0A087WVQ9;Q53GE9;P68104-2;Q6P4C9;B4DNE0;Q16577;B4DV42;Q9NZS6;A0A087WV01;Q9H2I7;Q53HQ7;Q96C29;Q8TBL1;Q6P082;Q96CD8;Q14222	EEF1A1;EEF1A1P5;EEF1A1L14;PTI-1;EEF1A	35	4	13.4	73	0	91.174	441720	23908	253070	28906	48783	63243	172270000	EEF1A1	1.005075754	0.859065756	1.000207925	0.526654724	0.570549078	0.780865678	FALSE	FALSE	FALSE	FALSE	FALSE	FALSE	0.954783145	0.62602316	8.685680678	21.70553656	0.045449207	0.186730964	1.525156267	EEF1A1;EEF1A1L14;EEF1A1P5;PTI-1	EEF1A1	462	eukaryotic translation elongation factor 1 alpha 1; This protein promotes the GTP-dependent binding of aminoacyl-tRNA to the A-site of ribosomes during protein biosynthesis. With PARP1 and TXK, forms a complex that acts as a T helper 1 (Th1) cell-specific transcription factor and binds the promoter of IFN-gamma to directly regulate its transcription, and is thus involved importantly in Th1 cytoki…	2	9606.ENSP00000330054
3712	H0YLC3;A0A0S2Z4K7;A0A0S2Z422;A0A2L0RIE3;A0A2L0RI93;A0A2L0RI88;A0A2L0RI76;A0A0A0MT83;P26440-2;P26440;H0YKV0;H0YN10;H7C4G6	IVD	13	2	7.4	5	0	13.205	15708	1210.4	9681.1	806.57	933.59	790.78	3457600	IVD	0.859461541	1.045841564	0.920085433	0.761078437	0.565496683	0.50567201	FALSE	FALSE	FALSE	FALSE	FALSE	FALSE	0.941796179	0.610749043	10.09431228	21.87170383	0.04403993	0.184874353	1.542034637	IVD	IVD	426	isovaleryl-CoA dehydrogenase	1	9606.ENSP00000418397
4133	A8K5Y1;A0A024R409;Q59FX9;A0A024R3Y8;A0A024R407;A0A024R3Z1;P11137-2;P11137-4;P11137-3;P11137;A8MZ31;E7EV03;Q6NYC5	MAP2	13	2	4.2	4	0	12.939	12722	726.16	8665.3	1140.2	1790.8	1563.8	1320500	MAP2	0.988974215	0.891442483	1.170067923	0.669676197	0.675176673	0.622430578	FALSE	FALSE	FALSE	FALSE	FALSE	FALSE	1.016828207	0.655761149	13.90458136	4.421708311	0.0247798	0.150315432	1.550607578	MAP2	MAP2	1827	microtubule-associated protein 2; The exact function of MAP2 is unknown but MAPs may stabilize the microtubules against depolymerization. They also seem to have a stiffening effect on microtubules	3	9606.ENSP00000353508
5860	A0A140VKA9;P09417-2;P09417;B7Z415;D6RGG7;D6RHJ7	QDPR	7	4	12.3	7	0	71.104	18375	1398.5	9491.4	312.75	574.63	424.89	5092400	QDPR	1.091234415	1.311549253	0.979081571	0.680735331	0.802889515	0.626734163	FALSE	FALSE	FALSE	FALSE	FALSE	FALSE	1.127288413	0.703453003	15.00421643	12.82932176	0.027363476	0.154209861	1.602507073	QDPR	QDPR	244	quinoid dihydropteridine reductase; The product of this enzyme, tetrahydrobiopterin (BH-4), is an essential cofactor for phenylalanine, tyrosine, and tryptophan hydroxylases	3	9606.ENSP00000281243
23731	Q9H330-4;Q9H330	TMEM245	2	3	5.6	7	0	19.641	4550.1	390.78	2482.8	1548.1	3269.1	1848.9	18003000	TMEM245	1.098022859	1.489204006	1.040710821	0.699112874	0.947682829	0.565832119	FALSE	FALSE	FALSE	FALSE	FALSE	FALSE	1.209312562	0.737542607	20.1834585	26.27703727	0.048854962	0.193188021	1.63965112	TMEM245	TMEM245	879	transmembrane protein 245	8	9606.ENSP00000363714
5573	Q68DQ4;B2R5T5;P10644;K7EIE5;K7EID3;K7EJ40;K7EK41;K7EPB2;Q15300;P10644-2;K7EPR5;Q96P62;K7EQK3;A6YCE2;K7EMU2;X6RAV4;K7EMZ6;A6YCE1	DKFZp779L0468;PRKAR1A;RET/PTC2;PRKAR1A/RARA fusion	23	4	9.2	11	0	34.889	89463	3954.7	32144	1033.1	2352.1	1701	30980000	DKFZp779L0468	1.38417887	0.966259393	0.863866376	0.54345861	0.794266803	0.606393184	FALSE	FALSE	FALSE	FALSE	FALSE	FALSE	1.07143488	0.648039532	25.72629514	20.13573949	0.049677041	0.194677691	1.653348023	PRKAR1A;PRKAR1A/RARA fusion	PRKAR1A	381	protein kinase, cAMP-dependent, regulatory, type I, alpha; Regulatory subunit of the cAMP-dependent protein kinases involved in cAMP signaling in cells	2	9606.ENSP00000351410
23301	A8K930;Q8NDI1-3;A0A140VK17;Q8NDI1-2;Q8NDI1	EHBP1	8	3	2.2	9	0	35.443	26098	1801.8	16732	1465.5	3670.5	2516.2	3032000	EHBP1	1.077583165	1.174847727	1.20002231	0.553501622	0.889907405	0.644027064	FALSE	FALSE	FALSE	FALSE	FALSE	FALSE	1.150817734	0.69581203	5.618614045	25.0180976	0.027069877	0.153742962	1.653920433	EHBP1	EHBP1	1231	EH domain binding protein 1	2	9606.ENSP00000263991
1153	Q53XX5;Q14011;F6WMK9;K7EMY9;K7EPM4;K7EQR7;D6W5Y5;Q14011-3;Q14011-2	CIRBP	9	2	11.6	5	0	16.18	20687	1171.5	8133.1	1157.4	1587.5	1381.2	5734300	CIRBP	1.820567554	1.628107228	1.243263803	1.052899077	0.927050769	0.851502097	FALSE	FALSE	FALSE	FALSE	FALSE	FALSE	1.563979529	0.943817314	18.79473921	10.77962642	0.027598356	0.154209861	1.657078658	CIRBP	CIRBP	172	cold inducible RNA binding protein; Cold-inducible mRNA binding protein that plays a protective role in the genotoxic stress response by stabilizing transcripts of genes involved in cell survival. Acts as a translational activator. Seems to play an essential role in cold- induced suppression of cell proliferation. Binds specifically to the 3'-untranslated regions (3'-UTRs) of stress-responsive tr…	1	9606.ENSP00000322887
3685	L7RXH0;A5YM53;P06756-3;P06756-2;P06756;B4DYQ7	ITGAV	6	5	4.1	8	0	37.472	30694	2000.8	25215	1024.8	2318.4	1868.4	3963700	ITGAV	0.961373946	0.989632536	1.371815562	0.542779764	0.788241719	0.670625827	FALSE	FALSE	FALSE	FALSE	FALSE	FALSE	1.107607348	0.66721577	20.69748444	18.39982029	0.036641221	0.172573445	1.660043718	ITGAV	PDYN	254	prodynorphin; Leu-enkephalins compete with and mimic the effects of opiate drugs. They play a role in a number of physiologic functions, including pain perception and responses to stress (By similarity)	3	9606.ENSP00000217305
10752	B3KX75;A0A087X0M8;O00533;O00533-2	CHL1	8	8	6.8	21	0	58.836	65050	3789.5	21687	5084.8	8811.9	8119.7	7798900	CHL1	1.539640883	1.416398546	0.891598864	0.708186613	0.787825285	0.766372136	FALSE	FALSE	FALSE	FALSE	FALSE	FALSE	1.282546098	0.754128011	26.83195586	5.464194242	0.042160893	0.183284986	1.700700781	CHL1	CHL1	1224	cell adhesion molecule with homology to L1CAM (close homolog of L1); Extracellular matrix and cell adhesion protein that plays a role in nervous system development and in synaptic plasticity. Both soluble and membranous forms promote neurite outgrowth of cerebellar and hippocampal neurons and suppress neuronal cell death. Plays a role in neuronal positioning of pyramidal neurons and in regulation…	4	9606.ENSP00000256509
51228	F5H0U5;A0A024RBI7;Q9NZD2	GLTP	3	2	9.5	3	0	15.617	10877	948.75	7974.2	1237.5	1309.2	2022	3261700	GLTP	1.096014495	1.509699063	1.395700347	0.830620484	0.564092004	0.919738712	FALSE	FALSE	FALSE	FALSE	FALSE	FALSE	1.333804635	0.771483733	16.01996833	23.9864261	0.03112155	0.161164423	1.728882383	GLTP	GLTP	209	glycolipid transfer protein; Accelerates the intermembrane transfer of various glycolipids. Catalyzes the transfer of various glycosphingolipids between membranes but does not catalyze the transfer of phospholipids. May be involved in the intracellular translocation of glucosylceramides	1	9606.ENSP00000315263
3033	B2RB06;A0A140VK76;A0A0A0MSE2;B3KTT6;A0A0D9SFP2;E9PF18;Q16836;Q16836-3;Q16836-2;A0A1W2PQ78;A0A1W2PQV5;A0A1W2PNM1	HADH	16	3	7.6	10	0	25.381	47942	3243.8	22574	1755.4	4313.6	3705.7	5955900	HADH	1.023927431	1.094053418	0.837451075	0.425175107	0.670684275	0.608258069	FALSE	FALSE	FALSE	FALSE	FALSE	FALSE	0.985143974	0.568039151	13.46246759	22.46330865	0.024662361	0.150315432	1.734288867	HADH	HADH	331	hydroxyacyl-CoA dehydrogenase; Plays an essential role in the mitochondrial beta- oxidation of short chain fatty acids. Exerts it highest activity toward 3-hydroxybutyryl-CoA	1	9606.ENSP00000385638
6812	Q59GC9;B7Z3F4;B7Z2V7;B7Z1V5;A0A1B0GWF2;A0A1B0GVQ5;A0A2R8Y5D4;A0A0D9SG72;A0A1B0GTP9;P61764;P61764-2;A0A096LP52;A0A1B0GW76	STXBP1	13	2	5.6	3	0	13.009	13043	813.08	5940.2	615.32	1220.4	1589.2	1470700	STXBP1	1.962035342	1.931496999	1.552130713	0.773550588	0.984864324	1.35391728	FALSE	FALSE	FALSE	FALSE	FALSE	FALSE	1.815221018	1.037444064	12.57995327	28.31326738	0.026893717	0.153742962	1.749704954	STXBP1	STXBP1	603	syntaxin binding protein 1; May participate in the regulation of synaptic vesicle docking and fusion, possibly through interaction with GTP-binding proteins. Essential for neurotransmission and binds syntaxin, a component of the synaptic vesicle fusion machinery probably in a 1:1 ratio. Can interact with syntaxins 1, 2, and 3 but not syntaxin 4. May play a role in determining the specificity of i…	1	9606.ENSP00000362399
7905	B7Z6B3;B2R6C4;Q00765;B7Z332;B7Z510;H0Y8J8;B7Z2A3;E2QRG8;Q00765-2	REEP5	9	2	10.9	7	0	14.524	20890	2402.9	18335	2659.7	3569.1	5233.7	66102000	REEP5	0.907477692	1.64840773	1.383490959	0.698552598	0.601743895	0.931539273	FALSE	FALSE	FALSE	FALSE	FALSE	FALSE	1.31312546	0.743945256	28.59159259	22.78645936	0.046741045	0.189086939	1.765083452	REEP5	REEP5	189	receptor accessory protein 5; May promote functional cell surface expression of olfactory receptors	1	9606.ENSP00000368959
9373	Q9Y263;E5RIM3	PLAA	2	2	2.1	3	0	15.411	4340.2	0	2527.8	319.98	658.52	696.61	258420	PLAA	1.118717436	0.967685829	1.131751991	0.475530576	0.628219048	0.701570312	FALSE	TRUE	FALSE	FALSE	FALSE	FALSE	1.072718419	0.601773312	8.501212369	19.16287294	0.014034058	0.135067028	1.782595535	PLAA	PLAA	795	phospholipase A2-activating protein; Involved in the maintenance of ubiquitin levels (By similarity)	1	9606.ENSP00000380460
50863	B7Z1I4;B7Z9J9;B7Z1Z5;Q9P121-3;Q9P121-2;Q9P121;Q9P121-4;F8VTR5;Q6B0I4;B7ZLQ0;A8K0Y0;Q14982-2;Q14982;Q14982-4;B7Z1H3;B4DS15	NTM;OPCML	20	5	12.4	9	0	32.462	44368	3398.9	29966	2612.6	4630.6	3139.7	11492000	NTM	1.407712478	1.702997155	1.651470333	0.900665525	1.024741683	0.733507663	FALSE	FALSE	FALSE	FALSE	FALSE	FALSE	1.587393322	0.886304957	9.936197037	16.48948554	0.011626541	0.128292237	1.791023856	NTM;OPCML	NTM	355	neurotrimin; Neural cell adhesion molecule	2	9606.ENSP00000396722
23215	E7EPN9;Q9Y520-2;Q9Y520-3;Q9Y520-6;Q9Y520-4;Q9Y520-5;Q9Y520;Q9Y520-7;B4DQN8	PRRC2C	14	3	0.9	3	0	17.95	11427	893.16	10806	409.11	793.08	900.32	145720	PRRC2C	0.887701824	1.095709879	1.458135024	0.513900553	0.639502881	0.766411077	FALSE	FALSE	FALSE	FALSE	FALSE	FALSE	1.147182242	0.63993817	25.16417913	19.72937865	0.029536113	0.156260193	1.792645439	PRRC2C	PRRC2C	2817	proline-rich coiled-coil 2C	1	9606.ENSP00000343629
9590	Q02952-3;Q02952-2;Q02952	AKAP12	4	9	9.6	54	0	134.68	193100	11883	124060	15284	26989	34010	22233000	AKAP12	1.13738996	1.105311379	1.2692781	0.533847688	0.605136916	0.805031463	FALSE	FALSE	FALSE	FALSE	FALSE	FALSE	1.170659813	0.648005356	7.42307754	21.69464986	0.01262478	0.130648906	1.806558855	AKAP12	AKAP12	1782	A kinase (PRKA) anchor protein 12; Anchoring protein that mediates the subcellular compartmentation of protein kinase A (PKA) and protein kinase C (PKC)	2	9606.ENSP00000253332
274	A0A024RAI6;Q9BTH3;A0A024RAG8;A0A024RAI4;A0A024RAI5;A0A024RAJ3;A0A024RAF0;A0A024RAF6;A0A024RAF1;O00499-9;O00499-7;O00499-4;O00499-6;O00499-3;O00499-2;O00499-5;O00499;B7Z6Y2;A0A024RAG9;A0A024RAE9;A0A024RAJ2;O00499-10;O00499-8;O00499-11;Q8WWH9	BIN1	26	4	7.1	10	0	30.44	41898	3532.7	29313	454.99	789.64	447.57	6160100	BIN1	1.310504999	1.744952363	1.59258841	0.915346743	1.01976346	0.610197808	FALSE	FALSE	FALSE	FALSE	FALSE	FALSE	1.549348591	0.848436004	14.22712379	25.08419955	0.021021726	0.143671298	1.826123106	BIN1	BIN1	593	bridging integrator 1	3	9606.ENSP00000316779
81502	A0A0S2Z5V7;Q8TCT9-5;Q8TCT9;Q8TCT9-2;A0A075B6F6;A0A0S2Z6F0;Q8TCT9-4	HM13	7	2	4.2	5	0	14.301	30479	2201.7	19340	1166.4	1369.8	1887.2	6918100	HM13	0.876004941	0.999298905	0.965517622	0.54180398	0.408449491	0.594071192	FALSE	FALSE	FALSE	FALSE	FALSE	FALSE	0.946940489	0.514774887	6.728164765	18.59399221	0.010452143	0.123141109	1.839523474	HM13	HM13	426	histocompatibility (minor) 13	1	9606.ENSP00000381237
4684	A0A087WWD4;P13591-1;P13591;A0A087WTF6;A0A087WX77;A0A087WV75;P13591-4;H7BYX6;A0A087WTE4;P13591-3;P13591-5;A0A0D9SF98;A0A087WWJ5	NCAM1	22	10	10.6	35	0	77.137	143700	13413	78535	10430	14023	12250	50960000	NCAM1	1.273554109	1.877232157	1.2089874	0.885185271	0.763971789	0.704550041	FALSE	FALSE	FALSE	FALSE	FALSE	FALSE	1.453257888	0.784569033	25.36294501	11.73411621	0.01873165	0.140400885	1.852300851	NCAM1	NCAM1	848	neural cell adhesion molecule 1	4	9606.ENSP00000318472
3956	P09382	LGALS1	3	6	40.7	208	0	74.818	839290	57164	536880	27932	59059	53160	614910000	LGALS1	1.417314832	1.524432929	1.574814492	0.666230193	0.904263256	0.859276897	FALSE	FALSE	FALSE	FALSE	FALSE	FALSE	1.505520751	0.809923449	5.342669354	15.61363838	0.007751028	0.116878514	1.85884327	LGALS1	LGALS1	135	lectin, galactoside-binding, soluble, 1; May regulate apoptosis, cell proliferation and cell differentiation. Binds beta-galactoside and a wide array of complex carbohydrates. Inhibits CD45 protein phosphatase activity and therefore the dephosphorylation of Lyn kinase	2	9606.ENSP00000215909
5878	A0A024R1U4;P51148;P51148-2;K7EIP6	RAB5C	4	2	11.1	7	0	37.282	15966	1168.4	8860.7	458.73	1476.7	944.68	16015000	RAB5C	1.592149967	1.839970342	1.534807007	0.587810145	1.214671179	0.820333677	FALSE	FALSE	FALSE	FALSE	FALSE	FALSE	1.655642439	0.874271667	9.796018492	36.2464227	0.021726365	0.143754955	1.893739099	RAB5C	RAB5C	216	RAB5C, member RAS oncogene family; Protein transport. Probably involved in vesicular traffic (By similarity)	2	9606.ENSP00000345689
23406	Q14019;H3BT58	COTL1	2	4	24.6	26	0	51.788	80089	8583	53979	8329.9	8802	10957	130960000	COTL1	0.997489838	1.688131015	1.167772751	0.77514641	0.525789409	0.690973671	FALSE	FALSE	FALSE	FALSE	FALSE	FALSE	1.284464535	0.66396983	28.01199694	19.10520612	0.020963006	0.143671298	1.93452244	COTL1	COTL1	142	coactosin-like 1 (Dictyostelium); Binds to F-actin in a calcium-independent manner. Has no direct effect on actin depolymerization. Acts as a chaperone for ALOX5 (5LO), influencing both its stability and activity in leukotrienes synthesis	1	9606.ENSP00000262428
6237	A0A024QZF2;P10301	RRAS	2	2	8.3	9	0	16.438	42397	2563.2	13645	3263.7	6469.9	4721.4	12159000	RRAS	1.706341277	1.62908855	0.953898581	0.659518198	0.839267948	0.64656655	FALSE	FALSE	FALSE	FALSE	FALSE	FALSE	1.429776136	0.715117565	28.95056238	15.06217088	0.020845567	0.143671298	1.999358154	RRAS	RRAS	218	related RAS viral (r-ras) oncogene homolog; Regulates the organization of the actin cytoskeleton	2	9606.ENSP00000246792
2629	A0A068F4C8;B7Z731;A0A0G2JNZ5;A0A0G2JNZ0;B7Z7G9;B7Z6E6;D3DV87;B2R6A7;A0A223PQI4;A0A0G2JLB3;A0A068F658;B7Z6S9;P04062-4;P04062-5;P04062-2;P04062;A0A068F753;A0A068F579;P04062-3	GBA	24	3	6.5	5	0	18.722	10319	1655.5	10449	1355.4	1913.5	1689.7	3068700	GBA	0.55697481	1.411102477	0.979649146	0.535327763	0.485140208	0.45225958	FALSE	FALSE	FALSE	FALSE	FALSE	FALSE	0.982575478	0.490909184	43.46448312	8.521636878	0.048678802	0.193150646	2.001542261	GBA	GBA	536	glucosidase, beta, acid	1	9606.ENSP00000314508
5250	F8VVM2;Q8NCF7;Q53HC3;B2RE88;A0A024RBE8;A0A024RBH9;Q00325-2;Q00325	SLC25A3	11	3	8	9	0	18.108	48443	3517.3	35332	1003	2003.5	2266.9	8053400	SLC25A3	0.724574134	0.83079263	0.917947642	0.323167606	0.414383784	0.494977132	FALSE	FALSE	FALSE	FALSE	FALSE	FALSE	0.824438135	0.410842841	11.74657456	20.92271565	0.008279507	0.119269064	2.00669953	SLC25A3	SLC25A3	362	solute carrier family 25 (mitochondrial carrier; phosphate carrier), member 3; Transport of phosphate groups from the cytosol to the mitochondrial matrix. Phosphate is cotransported with H(+). May play a role regulation of the mitochondrial permeability transition pore (mPTP)	1	9606.ENSP00000228318
5371	P29590-11;P29590;Q59GQ8;B4DV67;B4DTK9;A4VCI9;H3BT57;Q59H09;Q15156;Q9BZY1;P29590-14;P29590-10;P29590-4;P29590-12;P29590-2;P29590-5;P29590-9;P29590-13;P29590-3;P29590-8	PML;PML-RAR	20	2	2.4	3	0	17.817	10680	416.51	6249.8	794.37	797.34	1098.6	840110	PML	1.040953248	0.641086796	1.05809335	0.523079628	0.33703503	0.490241929	FALSE	FALSE	FALSE	FALSE	FALSE	FALSE	0.913377798	0.450118862	25.83450182	22.06089943	0.019788608	0.141527024	2.029192453	PML	PML	882	promyelocytic leukemia	3	9606.ENSP00000268058
9218	Q9P0L0;Q9P0L0-2;J3QKM9;A0A024RC64;A8KA83	VAPA;hCG_1641044	5	2	6.8	4	0	19.022	17073	979.23	12561	1035.3	1281	1859.4	14965000	VAPA	1.2749017	1.154736776	1.629254649	0.656323941	0.521299945	0.798823337	FALSE	FALSE	FALSE	FALSE	FALSE	FALSE	1.352964375	0.658815741	18.23422224	21.06483895	0.009336465	0.121543463	2.053630917	VAPA	VAPA	294	VAMP (vesicle-associated membrane protein)-associated protein A, 33kDa; May play a role in vesicle trafficking	1	9606.ENSP00000345656
1975	B4DEP6;E7EX17;B4DRM3;P23588-2;P23588;Q7Z5Y0;B4DS01	EIF4B	13	5	10.4	6	0	31.763	5021.6	132.01	1873.9	76.085	155.17	220.01	1790000	EIF4B	1.167364184	0.48462131	0.75667355	0.272668646	0.356968944	0.534323731	FALSE	FALSE	FALSE	FALSE	FALSE	FALSE	0.802886348	0.387987107	42.80922633	34.42302064	0.045390487	0.186730964	2.069363476	EIF4B	EIF4B	611	eukaryotic translation initiation factor 4B; Required for the binding of mRNA to ribosomes. Functions in close association with EIF4-F and EIF4-A. Binds near the 5'- terminal cap of mRNA in presence of EIF-4F and ATP. Promotes the ATPase activity and the ATP-dependent RNA unwinding activity of both EIF4-A and EIF4-F	1	9606.ENSP00000262056
220	H0Y2X5;Q7Z3A2;B4DYU3;A0A024RC95;P47895;B2R5T2	ALDH1A3;DKFZp686G1675	16	2	6.9	3	0	13.513	4389.2	522.78	3208.5	1233.7	1792.4	2168.5	1871800	ALDH1A3	1.110328267	2.088413142	1.409827452	0.702526462	0.655201036	0.8368323	FALSE	FALSE	FALSE	FALSE	FALSE	FALSE	1.53618962	0.731519933	32.62206405	12.88042106	0.015443335	0.135067028	2.09999694	ALDH1A3	ALDH1A3	512	aldehyde dehydrogenase 1 family, member A3; Recognizes as substrates free retinal and cellular retinol-binding protein-bound retinal. Seems to be the key enzyme in the formation of an RA gradient along the dorso-ventral axis during the early eye development and also in the development of the olfactory system (By similarity)	1	9606.ENSP00000332256
8661	Q7Z5T5;Q24JU4;J9R021;Q14152-2;Q14152;Q05BS0;Q6P1R0;Q3B770	EIF3A;eIF3a	8	2	2	2	0	11.146	1474.7	146.01	1317.6	517.69	530.89	447.75	783490	EIF3A	1.244882507	1.946429653	1.931995735	1.085017165	0.714262575	0.635957821	FALSE	FALSE	FALSE	FALSE	FALSE	FALSE	1.707769298	0.811745854	23.47721556	29.55071058	0.016089254	0.135088621	2.103822632	EIF3A	EIF3A	1382	eukaryotic translation initiation factor 3, subunit A; Component of the eukaryotic translation initiation factor 3 (eIF-3) complex, which is required for several steps in the initiation of protein synthesis. The eIF-3 complex associates with the 40S ribosome and facilitates the recruitment of eIF-1, eIF-1A, eIF-2:GTP:methionyl-tRNAi and eIF-5 to form the 43S preinitiation complex (43S PIC). The e…	1	9606.ENSP00000358140
6611	P52788;B4DE40;H7C2R7;P52788-2	SMS	4	2	4.6	7	0	19.34	23516	2192.3	13376	1661.6	2401.8	3692.9	4448600	SMS	0.990818448	1.458686769	0.978937096	0.472497277	0.438425883	0.711649682	FALSE	FALSE	FALSE	FALSE	FALSE	FALSE	1.142814104	0.540857614	23.94249855	27.52814875	0.012155021	0.130648906	2.112966656	SMS	SMS	366	spermine synthase; Catalyzes the production of spermine from spermidine and decarboxylated S-adenosylmethionine (dcSAM)	1	9606.ENSP00000385746
214	F5GXJ9;Q13740-2;Q13740;B3KNN9	ALCAM	8	3	5.6	9	0	52.709	31108	1949.7	12820	427.02	1305.8	885.2	3303300	ALCAM	1.332707574	1.319052237	0.954000702	0.385295402	0.756325586	0.541268684	FALSE	FALSE	FALSE	FALSE	FALSE	FALSE	1.201920171	0.560963224	17.87249245	33.2102861	0.013094539	0.131962038	2.142600655	ALCAM	ALCAM	583	activated leukocyte cell adhesion molecule; Cell adhesion molecule that binds to CD6. Involved in neurite extension by neurons via heterophilic and homophilic interactions. May play a role in the binding of T- and B-cells to activated leukocytes, as well as in interactions between cells of the nervous system	2	9606.ENSP00000305988
10763	D3DVC4;P48681;Q05BW3;A5PKT9	NES	6	13	7.5	29	0	159.79	118960	10171	105040	5755.4	11633	11171	9224400	NES	0.985012459	1.329951642	1.510752685	0.492894299	0.63952353	0.648330152	FALSE	FALSE	FALSE	FALSE	FALSE	FALSE	1.275238928	0.59358266	20.94559324	14.70895155	0.007339988	0.116878514	2.148376315	NES	NES	1621	nestin; Required for brain and eye development. Promotes the disassembly of phosphorylated vimentin intermediate filaments (IF) during mitosis and may play a role in the trafficking and distribution of IF proteins and other cellular factors to daughter cells during progenitor cell division. Required for survival, renewal and mitogen-stimulated proliferation of neural progenitor cells (By similari…	2	9606.ENSP00000357206
396	J3KTF8;V9HWE8;J3QQX2;P52565;J3KRE2;J3QW41;A0A0S2Z3D9;J3KRY1;P52565-2	ARHGDIA;HEL-S-47e	9	2	9.3	4	0	19.608	17687	1476.9	13940	2285	2423.4	3316.9	22630000	ARHGDIA	1.201656432	1.584559886	1.645079182	0.7706514	0.524666564	0.758106169	FALSE	FALSE	FALSE	FALSE	FALSE	FALSE	1.4770985	0.684474711	16.27863288	20.24033715	0.007105109	0.116878514	2.15800303	ARHGDIA	ARHGDIA	204	Rho GDP dissociation inhibitor (GDI) alpha; Regulates the GDP/GTP exchange reaction of the Rho proteins by inhibiting the dissociation of GDP from them, and the subsequent binding of GTP to them. In glioma cells, inhibits cell migration and invasion by mediating the signals of SEMA5A and PLXNB3 that lead to inactivation of RAC1 (By similarity)	2	9606.ENSP00000269321
2628	P50440-2;A0A140VK19;A0A024R5Q4;P50440;P50440-3	GATM	6	4	9.7	7	0	26.068	16188	1078.6	7893.2	613.61	1474	2857.2	14163000	GATM	0.704585183	0.741365127	0.596748465	0.163505303	0.252129356	0.515948009	FALSE	FALSE	FALSE	FALSE	FALSE	FALSE	0.680899592	0.310527556	11.03855761	59.03985361	0.021608925	0.143754955	2.19271874	GATM	GATM	423	glycine amidinotransferase (L-arginine:glycine amidinotransferase); Catalyzes the biosynthesis of guanidinoacetate, the immediate precursor of creatine. Creatine plays a vital role in energy metabolism in muscle tissues. May play a role in embryonic and central nervous system development. May be involved in the response to heart failure by elevating local creatine synthesis	3	9606.ENSP00000379895
7453	A0A024R6K8;P23381-2;P23381	WARS	23	3	4.9	8	0	21.926	18232	1083.9	6946.3	1872.2	8685.9	3021.7	4091200	WARS	1.52594979	1.432605372	1.009851142	0.354279044	1.055102289	0.387498881	FALSE	FALSE	FALSE	FALSE	FALSE	FALSE	1.322802101	0.598960071	20.79016713	66.01104366	0.025836759	0.15195358	2.20849797	WARS	WARS	471	tryptophanyl-tRNA synthetase; Isoform 1, isoform 2 and T1-TrpRS have aminoacylation activity while T2-TrpRS lacks it. Isoform 2, T1-TrpRS and T2-TrpRS possess angiostatic activity whereas isoform 1 lacks it. T2-TrpRS inhibits fluid shear stress-activated responses of endothelial cells. Regulates ERK, Akt, and eNOS activation pathways that are associated with angiogenesis, cytoskeletal reorganizat…	1	9606.ENSP00000347495
23612	Q9Y5J5	PHLDA3	1	2	22.8	2	0	15.216	7046.8	580.22	3126.3	351.63	438.86	1198.3	2304500	PHLDA3	1.190993155	1.548607798	0.917795373	0.388493087	0.31125038	0.897199079	FALSE	FALSE	FALSE	FALSE	FALSE	FALSE	1.219132108	0.532314182	25.94847725	59.80509184	0.021902525	0.143754955	2.29024916	PHLDA3	PHLDA3	127	pleckstrin homology-like domain, family A, member 3; p53/TP53-regulated repressor of Akt/AKT1 signaling. Represses AKT1 by preventing AKT1-binding to membrane lipids, thereby inhibiting AKT1 translocation to the cellular membrane and activation. Contributes to p53/TP53-dependent apoptosis by repressing AKT1 activity. Its direct transcription regulation by p53/TP53 may explain how p53/TP53 can neg…	3	9606.ENSP00000356278
4507	A0A140CZL6;A0A140CZL5;Q05DJ2;J3QSB7;A0A140CZL4;Q6FHT1;Q6FHP1;Q13126-7;Q13126-4;Q13126;Q13126-6;Q13126-5;Q13126-3;Q13126-2;F8WES2;F2Z2F3;Q8WV80;B4DUC8	MTAP	18	2	8.6	1	0	15.032	6686.3	1026.3	3955	0	0	0	436390	MTAP	1.582552011	3.835993741	1.625984925	1.034367418	1.027769888	0.991470992	FALSE	FALSE	FALSE	TRUE	TRUE	TRUE	2.348176892	1.017869433	54.87960406	2.269297659	0.029712272	0.156477653	2.306952952	MTAP;MTAP-ANRIL fusion	MTAP	283	methylthioadenosine phosphorylase; Catalyzes the reversible phosphorylation of S-methyl-5'- thioadenosine (MTA) to adenine and 5-methylthioribose-1-phosphate. Involved in the breakdown of MTA, a major by-product of polyamine biosynthesis. Responsible for the first step in the methionine salvage pathway after MTA has been generated from S- adenosylmethionine. Has broad substrate specificity with 6…	1	9606.ENSP00000369519
23204	H3BN98;H3BV27;H3BT37;I3L303;I3L3P7;H3BPJ2;I3L246;B2R4W8;A8K7H3;B7Z6R9;A0A024QYV7;P62244;Q15041-3;Q15041-2;Q15041	RPS15A;ARL6IP1;hCG_1994130	15	2	6.3	5	0	12.533	16373	1053	9887.2	1338	2395.9	2554.8	24558000	RPS15A	1.184444466	1.202946298	1.242389162	0.448100909	0.515080272	0.579832433	FALSE	FALSE	FALSE	FALSE	FALSE	FALSE	1.209926642	0.514337871	2.446123304	12.80654288	0.001233118	0.07710493	2.352396567	RPS15A;ARL6IP1	ARL6IP1	203	ADP-ribosylation factor-like 6 interacting protein 1; May be involved in protein transport, membrane trafficking, or cell signaling during hematopoietic maturation	7	9606.ENSP00000306788
5962	A0A2R8Y7M3;B0YJ88;A0A2R8Y5S7;P35241;P35241-5;B7Z2S7;P35241-4;Q6PKD3;Q05CU6;P35241-2	RDX	14	4	9.4	7	0	27.614	42176	1487.8	15243	1287.3	1558.3	1124.4	8285600	RDX	1.584011484	0.882406948	0.994400377	0.61682463	0.479313351	0.365114147	FALSE	FALSE	FALSE	FALSE	FALSE	FALSE	1.153606269	0.487084043	32.6735874	25.8754183	0.010628303	0.123141109	2.368392656	RDX	RDX	583	radixin; Probably plays a crucial role in the binding of the barbed end of actin filaments to the plasma membrane	2	9606.ENSP00000342830
54987	D3DQ38;Q9NWV4	C1orf123	2	2	13.8	2	0	12.06	4887.1	442.05	3637	309.6	648.16	859.69	1813400	C1orf123	0.874807244	1.249579717	1.130843066	0.31700087	0.426018291	0.596523095	FALSE	FALSE	FALSE	FALSE	FALSE	FALSE	1.085076676	0.446514085	17.65147545	31.55191282	0.00645919	0.116878514	2.430106263	C1orf123	C1orf123	160	chromosome 1 open reading frame 123	1	9606.ENSP00000294360
387680	B4DF48;A0A087WYF6;F8W7U3;J3KP36;B7ZME8;A8K5W5;A0A0A0MR88;A0A096LPC5;Q9Y4E1-5;Q9Y4E1-3;Q9Y4E1-2;Q9Y4E1-1;Q9Y4E1;Q641Q2-2;Q641Q2;B4DPK9;Q9NVB8;E7ESD2;Q9Y4E1-6;Q9Y4N4;B4E255;B3KMC4	FAM21A;FAM21C;DKFZp434O171	26	4	3.4	4	0	27.321	5947.3	403.34	4847.6	1097.2	1913.3	2536.1	765930	FAM21A	1.151410816	1.233142255	1.630178378	0.445406634	0.49858645	0.697691034	FALSE	FALSE	FALSE	FALSE	FALSE	FALSE	1.338243816	0.54722804	19.13733294	24.30249491	0.004110393	0.103529638	2.445495698	WASHC2C;WASHC2A	FAM21A	1341	family with sequence similarity 21, member A; Component of the WASH complex, a complex present at the surface of endosomes that recruits and activates the Arp2/3 complex to induce actin polymerization. The WASH complex plays a key role in the fission of tubules that serve as transport intermediates during endosome sorting. In the complex, it probably mediates the recruitment of the complex to end…	1	9606.ENSP00000282633
4082	P29966;Q6NVI1	MARCKS	3	7	31.6	36	0	120.65	129900	10108	100530	7659.4	7648.2	11873	46026000	MARCKS	0.95656511	1.175444277	1.285875617	0.517650647	0.331808696	0.543786428	FALSE	FALSE	FALSE	FALSE	FALSE	FALSE	1.139295001	0.464415257	14.71128917	24.88759025	0.004227833	0.104221933	2.453181682	MARCKS	MARCKS	332	myristoylated alanine-rich protein kinase C substrate; MARCKS is the most prominent cellular substrate for protein kinase C. This protein binds calmodulin, actin, and synapsin. MARCKS is a filamentous (F) actin cross-linking protein	2	9606.ENSP00000357624
3696	P26012;P26012-2	ITGB8	3	5	5.3	8	0	36.182	36180	1495.8	20512	676.42	1923.7	1604.5	4471600	ITGB8	1.261294023	0.823479385	1.242091748	0.295919832	0.540233478	0.475689141	FALSE	FALSE	FALSE	FALSE	FALSE	FALSE	1.108955052	0.437280817	22.31069141	28.95266699	0.006811509	0.116878514	2.536024928	ITGB8	ITGB8	769	integrin, beta 8; Integrin alpha-V/beta-8 is a receptor for fibronectin	2	9606.ENSP00000222573
4685	D3DSC5;H9KV31;O15394;O15394-2;B7Z5K2	NCAM2	5	10	10.8	21	0	74.011	79165	11642	32473	6304.3	12679	8699.7	7923900	NCAM2	1.357843377	3.153374015	0.967468354	0.669056364	0.863768483	0.625685364	FALSE	FALSE	FALSE	FALSE	FALSE	FALSE	1.826228582	0.719503404	63.8363549	17.62399548	0.0377569	0.173176849	2.538179212	NCAM2	NCAM2	837	neural cell adhesion molecule 2; May play important roles in selective fasciculation and zone-to-zone projection of the primary olfactory axons	1	9606.ENSP00000383392
977	E9PRJ3;K4DIA7;E9PMR4;Q53FU5;A0A024RCB3;P48509	CD151	7	3	13.5	11	0	21.161	48801	8352.8	34964	3353.6	7566.2	5136.1	91593000	CD151	1.344815271	3.634941457	1.673604811	0.751744652	1.088738098	0.780222449	FALSE	FALSE	FALSE	FALSE	FALSE	FALSE	2.21778718	0.8735684	55.83281138	21.39336181	0.022842043	0.145412821	2.538767634	CD151	CD151	253	CD151 molecule (Raph blood group); Essential for the proper assembly of the glomerular and tubular basement membranes in kidney	2	9606.ENSP00000324101
7555	Q6T598;A0A0S2Z4Q3;A0A0S2Z4K2;P62633-7;P62633-3;P62633-2;P62633-8;P62633-5;P62633;P62633-4;P62633-6	CNBP	11	2	29.6	5	0	13.253	18908	2128.1	11167	442.22	1618.4	1822.6	44832000	CNBP	1.215166344	2.159800303	1.246592611	0.289923096	0.681109316	0.809770003	FALSE	FALSE	FALSE	FALSE	FALSE	FALSE	1.540519752	0.593600805	34.82868844	45.61082136	0.017615972	0.138844412	2.595211697	CNBP	CNBP	179	CCHC-type zinc finger, nucleic acid binding protein	1	9606.ENSP00000410769
29767	Q4G0W6;G5EA42;A8K9L8;Q9NZR1;H0YKU1;H0YNJ8;Q5HYL6;Q9NZR1-2;Q9NYL9	TMOD2;TMOD3;DKFZp686E1899	9	2	5.9	4	0	18.668	30406	1016.4	10111	484.67	1344.8	2120.3	2389500	TMOD2	1.474409422	0.778314086	0.851629722	0.202923427	0.361435051	0.601601967	FALSE	FALSE	FALSE	FALSE	FALSE	FALSE	1.03478441	0.388653482	36.96297821	51.64706513	0.016559014	0.136067524	2.662485887	TMOD2;TMOD3;DKFZp686E1899	TMOD2	351	tropomodulin 2 (neuronal); Blocks the elongation and depolymerization of the actin filaments at the pointed end. The Tmod/TM complex contributes to the formation of the short actin protofilament, which in turn defines the geometry of the membrane skeleton (By similarity)	5	9606.ENSP00000249700
7058	P35442	THBS2	2	4	3.7	10	0	38.861	41606	1999.6	10769	2027.3	3073.7	1627.8	4349800	THBS2	1.942566644	1.474329372	0.87335987	0.627367611	0.610593347	0.341374442	FALSE	FALSE	FALSE	FALSE	FALSE	FALSE	1.430085296	0.526445133	37.47851642	30.48659903	0.011215502	0.127396554	2.716494476	THBS2	THBS2	1172	thrombospondin 2; Adhesive glycoprotein that mediates cell-to-cell and cell-to-matrix interactions. Ligand for CD36 mediating antiangiogenic properties	2	9606.ENSP00000355751
308	V9HWE0;P08758;D6RBE9;D6RBL5;E9PHT9	HEL-S-7;ANXA5	7	13	30.6	324	0	260.55	1118600	231590	586040	42512	123580	93687	387980000	HEL-S-7	1.135587953	3.712762695	1.033406324	0.486483508	0.907802331	0.726543803	FALSE	FALSE	FALSE	FALSE	FALSE	FALSE	1.960585657	0.706943214	77.44061953	29.89521569	0.049031122	0.193225141	2.773328349	ANXA5;HEL-S-7	ANXA5	320	annexin A5; This protein is an anticoagulant protein that acts as an indirect inhibitor of the thromboplastin-specific complex, which is involved in the blood coagulation cascade	2	9606.ENSP00000296511
6332	Q01118;C9JW43;F8WD82	SCN7A	4	4	2.1	5	0	26.795	57048	1522.9	11559	0	314.74	319.55	478140	SCN7A	2.509408777	1.057873659	0.883179838	1.136606615	0.225288847	0.241471535	FALSE	FALSE	FALSE	TRUE	FALSE	FALSE	1.483487425	0.534455666	60.17962823	97.58354564	0.035760423	0.17120893	2.775697817	SCN7A	SCN7A	1682	sodium channel, voltage-gated, type VII, alpha subunit; Mediates the voltage-dependent sodium ion permeability of excitable membranes. Assuming opened or closed conformations in response to the voltage difference across the membrane, the protein forms a sodium-selective channel through which Na(+) ions may pass in accordance with their electrochemical gradient	4	9606.ENSP00000386796
84898	B4E367;Q6UX71-2;Q6UX71	PLXDC2	4	3	5.4	7	0	48.006	16649	4073.8	12537	1259.4	2503.7	3249.2	4325600	PLXDC2	1.349621962	5.215009628	1.76528773	0.711933595	0.908541155	1.244738515	FALSE	FALSE	FALSE	FALSE	FALSE	FALSE	2.776639773	0.955071088	76.4194579	28.21076123	0.039929536	0.17862146	2.907259792	PLXDC2	PLXDC2	529	plexin domain containing 2; May play a role in tumor angiogenesis	2	9606.ENSP00000366460
4668	A0A024R1Q5;P17050	NAGA	2	2	5.4	2	0	14	2077.2	305.33	1441.8	168.62	628.53	262.02	612100	NAGA	0.878831719	2.039991294	1.059571635	0.307728495	0.736327732	0.324055171	FALSE	FALSE	FALSE	FALSE	FALSE	FALSE	1.326131549	0.456037133	47.11378673	53.2579455	0.013975338	0.135067028	2.907946422	NAGA	NAGA	411	N-acetylgalactosaminidase, alpha-; Removes terminal alpha-N-acetylgalactosamine residues from glycolipids and glycopeptides. Required for the breakdown of glycolipids	3	9606.ENSP00000379680
960	H0YD13;H0Y2P0;B4DN59;A8K309;P16070-18;P16070-12;P16070-14;P16070-13;P16070-11;P16070-10;P16070-16;P16070-8;P16070-17;P16070-6;P16070-4;P16070-3;P16070-7;P16070-5;P16070;H0YE40;B4E2X0	CD44	33	5	26.7	21	0	40.339	56926	4153.9	58536	2243.9	3260.5	4686.2	56271000	CD44	0.868637394	1.000956762	1.551489313	0.340566526	0.317664865	0.481997922	FALSE	FALSE	FALSE	FALSE	FALSE	FALSE	1.140361157	0.380076438	31.75678707	23.41798782	0.003347035	0.094583523	3.000346887	CD44	CD44	742	CD44 molecule (Indian blood group)	2	9606.ENSP00000398632
4267	B2R932;P14209-3;P14209;A0A096LP69	CD99	4	2	13	8	0	39.743	17381	2968.8	13866	1287.9	3132.3	2143.2	124600000	CD99	1.103000226	2.975179757	1.528445406	0.503928153	0.786749266	0.568296609	FALSE	FALSE	FALSE	FALSE	FALSE	FALSE	1.868875129	0.619658009	52.51389095	23.92305994	0.010569583	0.123141109	3.015978331	CD99	CD99	185	CD99 molecule; Involved in T-cell adhesion processes and in spontaneous rosette formation with erythrocytes. Plays a role in a late step of leukocyte extravasation helping leukocytes to overcome the endothelial basement membrane. Acts at the same site as, but independently of, PECAM1. Involved in T-cell adhesion processes (By similarity)	4	9606.ENSP00000370588
4695	O43678-2;O43678	NDUFA2	2	2	21.1	3	0	14.683	4285.8	624.51	4201.9	268.25	262.4	492.13	32492000	NDUFA2	0.583470633	1.342634882	0.993643755	0.324582316	0.203814685	0.403543958	FALSE	FALSE	FALSE	FALSE	FALSE	FALSE	0.973249757	0.310646986	39.04370836	32.38119482	0.007457428	0.116878514	3.132976655	NDUFA2	NDUFA2	99	NADH dehydrogenase (ubiquinone) 1 alpha subcomplex, 2, 8kDa; Accessory subunit of the mitochondrial membrane respiratory chain NADH dehydrogenase (Complex I), that is believed not to be involved in catalysis. Complex I functions in the transfer of electrons from NADH to the respiratory chain. The immediate electron acceptor for the enzyme is believed to be ubiquinone	1	9606.ENSP00000252102
2633	Q5D1D5;P32455;B4DNS2;B4E1L5;Q59H47	GBP1	9	6	8.8	7	0	50.33	19537	627.05	7170.7	562.57	882.76	1629.2	1720200	GBP1	1.325249106	0.671696744	0.844887899	0.222447382	0.224068029	0.436567113	FALSE	FALSE	FALSE	FALSE	FALSE	FALSE	0.947277916	0.294360842	35.74382427	41.83875449	0.004932472	0.107090181	3.218084007	GBP1	GBP1	592	guanylate binding protein 1, interferon-inducible; Hydrolyzes GTP to GMP in two consecutive cleavage reactions. Exhibits antiviral activity against influenza virus. Promote oxidative killing and deliver antimicrobial peptides to autophagolysosomes, providing broad host protection against different pathogen classes	4	9606.ENSP00000359504
22800	E9PK85;P62070-3;P62070;P62070-4;P62070-2	RRAS2	6	3	15.7	5	0	27.776	20285	2651.8	15250	127.43	347.34	59.27	8076300	RRAS2	1.032398681	2.131300186	1.348156054	0.366153503	0.640667699	0.11541236	FALSE	FALSE	FALSE	FALSE	FALSE	FALSE	1.50395164	0.374077854	37.61916811	70.2306525	0.009101585	0.120605305	4.020424153	RRAS2	RRAS2	204	related RAS viral (r-ras) oncogene homolog 2; It is a plasma membrane-associated GTP-binding protein with GTPase activity. Might transduce growth inhibitory signals across the cell membrane, exerting its effect through an effector shared with the Ras proteins but in an antagonistic fashion	2	9606.ENSP00000256196
3710	Q14573;A6H8K3;Q59ES2	ITPR3	3	4	1.4	5	0	24.562	15694	690.19	6788.7	59.691	346.95	340.35	692760	ITPR3	1.531248244	1.063437682	1.150526075	0.106995549	0.39921814	0.413436198	FALSE	FALSE	FALSE	FALSE	FALSE	FALSE	1.248404	0.306549963	19.92869035	56.42321576	0.005637111	0.112607606	4.072432402	ITPR3	ITPR3	2671	inositol 1,4,5-trisphosphate receptor, type 3; Receptor for inositol 1,4,5-trisphosphate, a second messenger that mediates the release of intracellular calcium	3	9606.ENSP00000363435
196463	Q8NHP8;Q8NHP8-2	PLBD2	2	3	6.1	5	0	25.213	1966.1	1084.6	1815.6	561.75	970.47	837.5	1319300	PLBD2	0.684465476	5.962755087	1.097903101	0.440055285	0.488014574	0.444605531	FALSE	FALSE	FALSE	FALSE	FALSE	FALSE	2.581707888	0.457558463	113.6984077	5.785863422	0.034644745	0.168655124	5.642356322	PLBD2	PLBD2	589	phospholipase B domain containing 2; Putative phospholipase (By similarity)	1	9606.ENSP00000280800
3959	B3KP88;B4DDG4;B4DVE1;A0A0S2Z3Y1;Q08380;B4DI70;B4DWA8;K7EP36	LGALS3BP	15	4	8.1	10	0	38.048	19451	6285.8	6841.1	2404	4527.8	3143.4	40421000	LGALS3BP	1.423091874	7.262447249	0.869390393	0.455697013	0.550954165	0.403800872	FALSE	FALSE	FALSE	FALSE	FALSE	FALSE	3.184976505	0.470150683	111.2105338	15.87444294	0.01879037	0.140400885	6.774373874	LGALS3BP	LGALS3BP	585	lectin, galactoside-binding, soluble, 3 binding protein; Promotes intergrin-mediated cell adhesion. May stimulate host defense against viruses and tumor cells	2	9606.ENSP00000262776
2670	B4E192;B4DJW0;K7EMP8;A0A1X7SBR3;A0A1W2PR46;P14136;P14136-3;P14136-2;A0A1X7SCE1;K7EKH9;A0A1W2PRT3;K7EJU1;K7ELP4	GFAP	25	19	43	236	0	323.31	638630	90149	4028700	24414	28765	26854	170100000	GFAP	0.510269903	1.137477929	5.591308556	0.324971473	0.24578603	0.242237384	FALSE	FALSE	FALSE	FALSE	FALSE	FALSE	2.413018796	0.270998296	114.805874	17.26055391	0.014445097	0.135067028	8.904184397	GFAP	GFAP	432	glial fibrillary acidic protein	4	9606.ENSP00000253408
NA	Q86TT1;A0A1B0GUU9;P01871;P01871-2;P0DOX6	IGHM	5	7	18.9	60	0	115.18	40168	2767.5	47509	45426	36680	61652	120340000	IGHM	0.380532418	0.41402876	0.781781223	2.030462423	1.05246171	1.86751249	FALSE	FALSE	FALSE	FALSE	FALSE	FALSE	0.525447467	1.650145541	42.36816155	31.75371318	0.00610687	0.116878514	0.318424923	IGHM	NA	NA	NA	NA	NA
100293534	A0A0G2JPR0;P0C0L5;P0C0L4;F5GXS0;A0A140TA49;A0A140TA44;A0A140TA32;A0A140TA29;A0A0G2JL54;P0C0L4-2;B4DIE5	C4B;C4A	17	10	5	18	0	100.03	24900	2023.3	16543	21159	18738	42257	10331000	C4B	0.692672649	0.888833473	0.799357135	2.204323371	1.253112086	2.98335348	FALSE	FALSE	FALSE	FALSE	FALSE	FALSE	0.793621086	2.146929646	12.3744355	40.36216906	0.009864944	0.122899699	0.369653979	C4A;C4B;C4B; C4B_2	NA	NA	NA	NA	NA
629	A0A1U9X7I0;A0A1U9X7H8;A0A1U9X7H7;A0A1U9X7H6;A0A1U9X7H5;A0A1U9X7H4;A0A1U9X7H2;B4E1Z4;P00751;H7C5H1;E7ETN3	CFB	17	4	4.8	11	0	57.968	10541	548	8524.9	9666.3	14334	17663	7762900	CFB	0.686256356	0.563399624	0.964032673	1.83771854	1.749333628	2.275668937	FALSE	FALSE	FALSE	FALSE	FALSE	FALSE	0.737896218	1.954240368	27.81528544	14.42255587	0.002994715	0.093546423	0.377587235	CFB	NA	NA	NA	NA	NA
10424	O15173;O15173-2	PGRMC2	3	3	19.7	8	0	38.69	11698	1139.6	9862.6	1889.5	3399.7	2931.5	2870300	PGRMC2	0.938315385	1.443514292	1.374125925	0.627470242	0.72472518	0.659723602	FALSE	FALSE	FALSE	FALSE	FALSE	FALSE	1.251985201	0.670639675	21.87347012	7.386660569	0.015267176	0.135067028	1.866852272	PGRMC2	NA	NA	NA	NA	NA
NA	Q5FWF9;A0A5E4;Q8TCJ5;P0DOY3;P0DOY2;Q6PJR7;Q7Z2U7	IGL@;DKFZp667J0810	14	2	28.4	73	0	122.39	118690	15876	93738	36482	73908	50350	2001800000	Q5FWF9	0.612415182	1.293612895	0.840127876	1.467486197	1.908417339	1.372526525	FALSE	FALSE	FALSE	FALSE	FALSE	FALSE	0.915385318	1.582810021	37.88333885	18.06619494	0.046212566	0.189086939	0.578329241	IGLC2;IGLC3	NA	NA	NA	NA	NA
7148	A0A140T9C0;A0A140T902;A0A140TA41;A0A140TA33;A0A140T8Y3;A0A140TA52;P22105-1;P22105;P22105-4;A0A140T8Z8;A0A087X0I0;A0A140T9L7;A0A140T956	TNXB	26	12	5.6	29	0	247.36	10897	909.59	6935.8	26995	45045	19938	2429900	TNXB	0.409066783	0.539217984	0.452253273	2.64149426	2.82943322	1.322128955	FALSE	FALSE	FALSE	FALSE	FALSE	FALSE	0.466846013	2.264352145	14.19983496	36.27448898	0.000998238	0.07710493	0.206172001	TNXB	NA	NA	NA	NA	NA
10801	A0A0S2Z5A5;A0A024R8V0;Q9UHD8-7;Q9UHD8-2;Q9UHD8-5;Q9UHD8;Q1WWK5;K7EPY1;K7ENL0;B4DTL7;A0A024R8Q0;Q9UHD8-3	SEPT9	32	10	16.2	24	0	101.97	117130	7682.6	56947	3299.9	6735.1	6361.2	24296000	SEPT9	1.231919743	1.27600954	1.04035849	0.611846437	0.801626789	0.799294071	FALSE	FALSE	FALSE	FALSE	FALSE	FALSE	1.182762591	0.737589099	10.59218314	14.76466855	0.02501468	0.15094991	1.603552158	SEPT9	NA	NA	NA	NA	NA
716	A0A087X232;A8K2N0;P09871;B5MCV4;C9JMA2;F8W876;B4DUI7;H0Y5D1;Q5HYM1;F8WCZ6;B3KNX0;P48740-3;P48740-4;P48740;P48740-2	C1S;MASP1;DKFZp686O1553	15	2	2.8	3	0	15.441	7653	768.49	4367.9	1069.2	1277.1	1026.2	2136400	C1S	0.845373298	1.34056063	0.838083698	2.917062972	2.236651275	1.897338197	FALSE	FALSE	FALSE	FALSE	FALSE	FALSE	1.008005875	2.350350815	28.57363584	22.09387155	0.007633588	0.116878514	0.428874647	C1S;DKFZp686O1553;MASP1	NA	NA	NA	NA	NA
